# Supplementary material for: Genome-wide prediction and prioritization of human aging genes by data fusion: a machine learning approach
Source: BMC Genomics. 2019 Nov 9;20:832. doi: 10.1186/s12864-019-6140-0 (PMC6842548; doi:10.1186/s12864-019-6140-0)
Supplement: Supplementary file 4 — Additional file 4: A list of all biological processes associated with the candidate aging genes. [file 12864_2019_6140_MOESM4_ESM.xlsx]

## Sheet: Cellular component
Analysis: Cellular component
Dataset name: 3531
						Corrected p-values
Cellular component	No. of genes in the dataset	No. of genes in the background dataset	Percentage of genes	Fold enrichment	P-value (Hypergeometric test)	Bonferroni method	BH method	Q-value (Storey-Tibshirani method)	genes mapped (from input data set)
cytosol	1648	5004	49.5639	1.86568	6.35867e-219	1.09878e-215	1.09878e-215	2.23868e-215	AP2A1; RASA1; RPL37; PRDX2; PEX19; ZBTB16; OGT; IKZF3; RPL3; SRPK2; CCT2; DRG1; ANXA4; RPL26; ZEB2; HSPA2; PCCA; PRDX3; HNMT; OAZ2; TPX2; AP1G1; CHMP4B; MINK1; PIP4K2A; TSC2; EIF2B4; ECT2; ARHGEF12; ARHGEF11; SNX3; SMURF1; PPP2CB; NARS2; CETN2; SMYD3; MPV17; POGZ; SGTA; CCT7; QARS; BBIP1; KRT1; RBP4; ODF2; NANS; STIL; PIK3CG; SEC23A; PRPS1; KIDINS220; WWC1; PSMB2; NSF; MECP2; RPL37A; XPOT; RBPMS;…
plasma membrane	932	4522	28.0301	1.16758	2.01108e-09	3.47515e-06	4.69615e-08	9.56806e-08	AP2A1; RASA1; GPNMB; ZBTB16; OGT; IKZF3; FZD5; ATP8A2; ANXA4; PTH1R; HSPA2; ITGB3; PIP4K2A; CCR7; DCHS1; SMURF1; ADORA2A; CIB1; HPN; DLGAP4; STIM1; NTRK1; SPARC; PIK3CG; NSF; FOLR1; WNT7A; WNT7B; NTRK2; GAB2; ENAH; EDA; DYNLL1; AP2S1; NKTR; EPRS; SCARB2; RGS3; AGRN; PLEK; RAPGEF2; RNF114; AP2M1; PPP1R16B; LRBA; XPO6; PLP1; TNK2; ATP8B1; SPPL3; ITM2C; WNT1; IFNGR1; DSG2; SYT7; SNAP29; PIK3CD; PDS5…
extracellular region	390	1857	11.7293	1.18975	5.20883e-05	0.0900086	0.00055906	0.00113904	PTN; DBH; EDN3; CCT2; PYGB; BGN; COL5A1; CCL2; KRT1; RBP4; IL10; SPARC; WNT7A; WNT7B; CRHBP; HYOU1; MDK; EDA; RNASET2; WNT11; AGRN; PLEK; HUWE1; CCT8; WNT1; SERPINE2; GDNF; DLL1; CHSY1; HBEGF; LGALS3; WNT3A; COL2A1; WNT4; COL5A2; CRY2; PLAT; AGT; TGFB3; S100A9; VCL; PPT1; PLAUR; MST1; PLTP; P4HB; PON2; IL12A; BGLAP; HSP90B1; IGFBP7; QSOX1; CRH; SERPINF1; GAL; HSPG2; CCL5; CRP; HAMP; GDF5; ARPC5; …
integral to membrane	361	3676	10.8571	0.556338	1	1	1	1	GPNMB; DBH; ATP8A2; PEX14; CCR7; DCHS1; UBAC2; MPV17; HPN; KIDINS220; ALDH3A2; SSR1; EDA; HSD17B12; SCARB2; CHST3; AGRN; SPTLC1; LRRC59; LRBA; PLP1; ITM2C; DSG2; BMPR1A; CHSY1; DHCR24; DERL1; ATP1A1; ATP6V0A1; MBTPS2; ANKH; TAP2; PMEPA1; DPAGT1; PLAUR; CHRNA7; BLCAP; SIGMAR1; BCL2L1; GOLGB1; YME1L1; VEZT; ERGIC1; TM9SF3; LEMD2; MBOAT7; CYC1; TRPV4; PTPRC; MBTPS1; NSDHL; APH1A; VAT1; PTPRK; ZDHHC1…
cytoplasm	1237	4336	37.203	1.61614	1.19788e-93	2.06994e-90	4.13988e-91	8.4347e-91	NAP1L4; RASA1; PRDX2; PEX19; SNX19; IKZF3; CCNI; RPL3; DBH; BRD2; SRPK2; DRG1; ANXA4; RPL26; PTH1R; HSPA2; ZFPM2; TGFB1I1; PRDX3; HNMT; OAZ2; AP1G1; CHMP4B; MCM2; PYGB; MINK1; TSC2; EIF2B4; ECT2; ARHGEF12; ARHGEF11; SNX3; SMURF1; RARB; MPV17; POGZ; SGTA; CCT7; CIB1; QARS; BBIP1; NANS; STIL; SPARC; PIK3CG; PRPS1; WWC1; PSMB2; XPOT; OAZ1; KRT7; ZFP36L1; GAB2; MDK; STK4; ZMYND8; QKI; DYNLL1; SLU7; A…
endoplasmic reticulum	284	964	8.54135	1.66897	1.58629e-20	2.74111e-17	1.52284e-18	3.10267e-18	PTN; FKTN; DBH; UBAC2; CIB1; STIM1; VAC14; CRHBP; HYOU1; SSR1; PSMF1; SPTLC1; LRRC59; LRBA; ATP8B1; DHCR24; DERL1; ATP1A1; RER1; BCAP31; ELOVL5; SUMF1; TAP2; SGPL1; SIGMAR1; SRPK1; BCL2L1; NBAS; MCRS1; LEMD2; P4HB; LRRK2; TRPV4; HSP90B1; TPD52; BECN1; SLC35A2; NSDHL; APH1A; CHI3L1; AGR2; HMOX1; ASS1; PDCD6; UBE2G2; LRPAP1; HYAL2; PXDN; ERGIC3; HAP1; FAF2; ZDHHC9; LRP5; PTP4A1; EBP; CCDC47; ERP29;…
nucleus	1384	5492	41.6241	1.42759	6.84152e-65	1.18222e-61	1.68888e-62	3.44097e-62	HNRNPA0; NAP1L4; PRPF6; ZBTB16; OGT; IKZF3; CCNI; RPL3; FKTN; SUPT7L; KDM2B; SRPK2; ANXA4; ZNF423; PTH1R; ZEB2; HSPA2; ZFPM2; SRSF11; PAXIP1; NKX3-1; OAZ2; TPX2; CHMP4B; ITGB3; MCM2; SRSF6; NIPBL; PEX14; TSC2; ECT2; PPP2CB; SMYD3; RARB; POGZ; SGTA; CIB1; ASH1L; KRT1; ODF2; WWC1; PSMB2; MECP2; RPL37A; RPL27; FOLR1; OAZ1; SAFB; KRT7; ZFP36L1; CRHBP; STK4; ZMYND8; QKI; HSPA4; DYNLL1; SLU7; HNRNPA1; …
nucleolus	228	832	6.85714	1.55246	6.42831e-13	1.11081e-09	2.41481e-11	4.92e-11	RPL3; KDM2B; SRPK2; RPL26; ZEB2; MCM2; XPO6; CUL2; POLR2A; RNF213; DROSHA; CHD7; PPP1CB; NPM1; PINX1; MCRS1; RFC1; BCAS3; PPP1CC; TSPYL1; NEK2; MCM3; HMOX1; RPS2; UPF3B; ANP32B; ATXN7; KRT18; RBM4; MCM7; NRIP1; REV3L; ZNF207; KDM5A; NUCKS1; KAT5; RSL1D1; RPL12; XRN2; IFI16; PES1; SENP5; CRBN; STAT1; GLE1; PA2G4; PIH1D1; CTCF; TEX10; PRMT2; SUB1; TAF15; TSR1; TYMS; RPS3A; PPM1B; RBL2; RBPJ; SSRP1;…
mitochondrion	328	1216	9.86466	1.52808	4.07864e-17	7.04789e-14	2.61033e-15	5.31836e-15	CMC1; PRDX3; CCR7; SMURF1; NARS2; MPV17; MUL1; SPARC; MECP2; HSPE1; DYNLL1; NKTR; DHX36; UBA1; NMT1; BCAP31; YWHAG; AFG3L2; MCCC1; HARS; ENY2; BDH2; KIF1B; PPP2CA; BCL2L1; YME1L1; KARS; AK3; PPP1CC; LRRK2; CYC1; PON2; AMACR; FYN; BECN1; GRSF1; APH1A; SRC; HSD17B10; PCK2; CS; DNAJA3; YWHAH; KANK2; OGG1; NDUFA13; TUFM; CLIC4; XRCC3; ARAF; LRPPRC; YWHAQ; PDK2; ERAL1; NOD2; HAP1; MRPS27; SCP2; NDUFB9…
condensed chromosome kinetochore	22	89	0.661654	1.4008	0.0577062	1	0.190149	0.387414	PINX1; RANGAP1; PPP1CC; NEK2; ZNF207; SEH1L; DYNC1LI1; DYNC1I1; NUP133; NUP85; CLASP1; CLASP2; HNRNPU; CSNK1A1; SPAG5; BIRC5; NDEL1; CENPE; NDC80; CKAP5; SMC1A; BUB1;
condensed nuclear chromosome, centromeric region	3	13	0.0902256	1.31065	0.409825	1	0.687551	1	ATRX; AURKB; AURKA;
mitochondrial membrane	27	101	0.81203	1.5148	0.0147722	1	0.0689904	0.140563	OGT; LRRK2; GNPAT; BECN1; NDUFA13; CYP27A1; SORD; TMBIM6; SDHB; TMEM135; BNIP3; ATXN3; MX1; DNM1L; NDUFA9; PLN; ANXA1; NDUFA1; FKBP8; OPA1; IFI27; OGDH; OXA1L; MAVS; NDUFS3; CALM1; IKBKE;
endoplasmic reticulum membrane	233	918	7.00752	1.43788	1.12268e-09	1.94e-06	2.73239e-08	5.56704e-08	UBAC2; HPN; STIM1; SPCS1; SEC23A; FOLR1; ALDH3A2; ARHGAP32; SSR1; EDA; HSD17B12; SCARB2; SPTLC1; LRRC59; ESYT2; DHCR24; DERL1; BCAP31; LPIN2; ELOVL5; MBTPS2; TAP2; SGPL1; DPAGT1; PLAUR; SIGMAR1; ERGIC1; NBAS; PJA2; MBOAT7; HSP90B1; BECN1; MBTPS1; NSDHL; APH1A; HMOX1; LPIN1; PDCD6; GALNT1; PREB; UBC; TLR3; RB1CC1; EPHX1; RHEB; ZDHHC9; SLC39A1; SRI; FADS1; EBP; PTDSS1; DST; TGFA; CLSTN1; SPINK5; SE…
MLL1 complex	13	31	0.390977	2.37668	0.00136131	1	0.00948527	0.0193255	TAF7; MCRS1; TEX10; CHD8; ASH2L; PELP1; RUVBL1; HCFC1; PRPF31; WDR5; PHF20; RUVBL2; LAS1L;
centrosome	180	477	5.41353	2.13779	4.80133e-26	8.2967e-23	6.38208e-24	1.3003e-23	CETN2; CIB1; ODF2; STIL; MECP2; DYNLL1; CCT8; OBSL1; SNAP29; CYLD; DPF2; PPP1R12A; NLRC5; NPM1; ITSN2; BCL2L1; NUDT21; ALMS1; IQCB1; DYNC1I2; CUL7; NEK2; RPGRIP1L; DYNC1H1; NEK6; MCM3; KAT2B; PCM1; CLIC4; PPP2R3C; PDE4DIP; RAPGEF6; SKI; PSMA1; HAP1; DYNC1LI1; ZFYVE26; PKN2; RANBP1; SMAD4; KIAA0586; MIB1; PHF1; CRMP1; CLASP1; CEP170; ARL3; ROCK2; KIFAP3; CEP290; DHX9; UNC119; SIRT2; HNRNPU; BICD1;…
extracellular space	355	1546	10.6767	1.30084	1.80405e-08	3.1174e-05	3.28147e-07	6.68576e-07	PTN; FKTN; DBH; EDN3; COL5A1; CCL2; KRT1; RBP4; IL10; SPARC; MECP2; WNT7A; WNT7B; CRHBP; RNASET2; WNT11; WNT1; SERPINE2; HBEGF; LGALS3; WNT3A; SERPINB9; COL2A1; WNT4; COL5A2; PLAT; AGT; TGFB3; S100A9; DDB1; RPL39; MST1; PLTP; TCTN1; KARS; LRRK2; IL12A; BGLAP; IGFBP7; QSOX1; CRH; JAM3; GNB2; SERPINF1; GAL; HSPG2; CCL5; CRP; HAMP; GDF5; IL1B; CHI3L1; ERBB3; EDN1; AGR2; WNT10B; HMOX1; SERPINA3; PDGF…
membrane	750	1981	22.5564	2.14475	5.24567e-115	9.06452e-112	3.02151e-112	6.1561e-112	PRPF6; AP2A1; PTN; DBH; DRG1; RPL26; HSPA2; AP1G1; RC3H2; PYGB; PEX14; TSC2; DCHS1; ARHGEF12; ARHGEF11; ADORA2A; SGTA; CIB1; MUL1; KRT1; FYCO1; PIK3CG; KIDINS220; PSMB2; RPL27; RPL29; FOLR1; HYOU1; EDA; HSPE1; DYNLL1; SLU7; HNRNPA1; EPRS; SCARB2; PSMF1; PLEK; RAPGEF2; TACC1; LRRC59; HUWE1; LRBA; ESYT2; TNK2; SPPL3; KIF11; PIK3CD; CHSY1; DHCR24; LGALS3; SNX17; DERL1; SERPINB9; ATP1A1; RNF213; M6PR…
Arp2/3 protein complex	6	12	0.180451	2.83483	0.0105317	1	0.0528793	0.107738	ARPC5; ARPC4; ARPC2; ARPC3; ARPC1B; ARPC1A;
membrane coat	3	9	0.0902256	1.89251	0.201854	1	0.428506	0.873049	CHMP4B; CHMP2A; DNM1;
intracellular membrane-bounded organelle	180	662	5.41353	1.54038	3.72421e-10	6.43543e-07	9.42218e-09	1.9197e-08	DBH; AP1G1; RC3H2; FYCO1; ALDH3A2; EDA; SLU7; ZNF638; SPPL3; DSG2; SNX17; DPF2; ATP6V0A1; TGFB3; TCF12; PMEPA1; GGA1; DPAGT1; PIK3R4; ERGIC1; RANGAP1; LRRK2; QSOX1; AMACR; PTPRK; NEK6; ZDHHC17; TGFBR1; DNAJA3; BAG6; ATP6V1B2; RUNX1; SCP2; RAB8B; PLAGL1; TNFAIP3; SLC29A3; FADS1; GPLD1; GTF2F1; GOLGA4; AGFG1; SPINK5; PDXDC1; CSF2; PRDX5; STX16; SNX1; LLGL2; GAPDH; TOR1A; GAK; VPS37B; CSF1R; FIG4; R…
nucleoplasm	996	3133	29.9549	1.80093	1.93071e-101	3.33628e-98	8.34069e-99	1.69935e-98	HNRNPA0; PRPF6; PEX19; ZBTB16; OGT; IKZF3; SUPT7L; BRD2; KDM2B; SRPK2; ATP8A2; RPL26; ZNF423; ZFPM2; SRSF11; PAXIP1; TPX2; MCM2; SRSF6; NIPBL; PIP4K2A; SMURF1; NARS2; CETN2; SMYD3; RARB; POGZ; CIB1; ASH1L; PSMB2; MECP2; RBM12; XPOT; RBPMS; SAFB; ARHGAP32; STK4; SLU7; NKTR; HNRNPA1; YY1; PSMF1; ZNF638; RGS3; KDM1A; IVNS1ABP; SNRPB2; HUWE1; ZEB1; ZC3H12A; EHMT2; CUL2; CCT8; USP11; TRIM24; ANKRD28; …
integral to plasma membrane	251	1372	7.54887	1.03641	0.26918	1	0.541493	1	GPNMB; FZD5; PTH1R; ITGB3; ADORA2A; HPN; STIM1; NTRK1; PTK7; NTRK2; EDA; RAPGEF2; ESYT2; ATP8B1; IFNGR1; DLL1; BMPR1A; HBEGF; GJA5; M6PR; BCAP31; EDNRB; DRD4; ANKH; PLAUR; ATP2B1; ROBO1; CHRNA7; SIGMAR1; EDNRA; TRPV4; DRD3; JAM3; PTPRC; BMPR1B; TSHR; NTRK3; APH1A; PTPRK; ERBB3; DCLK1; TGFBR1; SLC16A2; HLA-DQA1; F2R; SLC3A1; PLXNB2; TLR3; SLC6A4; PTPRA; PLXNB1; CEACAM1; MET; TNFSF4; CD27; ATP7B; S…
LUBAC complex	2	5	0.0601504	2.27276	0.215458	1	0.443756	0.904122	RBCK1; RNF31;
keratin filament	6	100	0.180451	0.340429	0.999842	1	1	1	KRT1; KRT7; KRT18; KRT8; CSNK1A1; KRT5;
Golgi apparatus	316	958	9.50376	1.86864	3.21536e-32	5.55614e-29	5.55614e-30	1.13202e-29	FKTN; ATP8A2; AP1G1; MINK1; TSC2; DBI; CIB1; ASH1L; FYCO1; ARHGAP32; CRHBP; APC2; GDI1; LRBA; ATP8B1; SPPL3; ITM2C; OBSL1; TSNAX; SNX17; SERPINB9; ATP1A1; RER1; ATP6V0A1; TRRAP; TAF7; GGA1; PPT1; CSDE1; GOLGB1; LRRK2; QSOX1; JAM3; SLC35A2; CUL7; GAL; MBTPS1; APH1A; ZDHHC17; EMP2; UNC13B; GALNT1; F2R; LRPAP1; PPP2R3C; PDE4DIP; NOD2; VPS53; ENTPD6; ZDHHC9; OPTN; GCC2; GDI2; PAK4; PLAGL1; ATP7B; SLC…
kinesin complex	16	53	0.481203	1.71092	0.0177225	1	0.081017	0.165066	KIF11; KIF1A; KIF1B; KIF14; KIF13B; YWHAE; KIF1C; KIF3A; PAFAH1B1; KIF3B; KIFC3; KIF5A; NDEL1; CENPE; KIF5B; KIF7;
ribosome	25	44	0.75188	3.21928	5.83853e-09	1.0089e-05	1.21554e-07	2.47658e-07	RPL27; RRBP1; RPL23; MT3; RPS7; NCK1; SRP68; RPS11; RPS13; RPS27; RPS25; RPS19; SF1; EIF2AK2; RPL15; RPS17; SNCA; RPL13A; RPS3; RPS9; SERP1; RPL9; RPS10; GADD45GIP1; PTCD3;
cytoplasmic mRNA processing body	29	85	0.87218	1.93319	0.000192044	0.331852	0.00174659	0.00355855	RC3H2; RBPMS; ZFP36L1; ZC3H12A; BTBD2; ZFP36; TRIM21; EDC3; CNOT2; LSM14A; HAX1; PUM1; CNOT1; PSMA2; YTHDF2; TNRC6B; DIS3L2; PSMC2; CAPRIN1; POLR2G; MOV10; PSMA6; SYNE1; EIF4E; PSMA4; EIF4ENIF1; UPF1; PSMC3; DDX6;
nucleosome	8	67	0.240602	0.677156	0.923705	1	1	1	HP1BP3; SOS2; H2AFV; H2AFY; SOS1; H1F0; H3F3A; H2AFZ;
intermediate filament	22	114	0.661654	1.09364	0.358626	1	0.606366	1	ADORA2A; KRT7; TLK2; KRT18; JUP; PLEC; DST; KRT8; GFAP; VIM; PNN; MICAL1; DSP; PKP2; KRT17; KRT5; DES; FLG; MACF1; KRT31; CLIP1; MYO5A;
MHC class II protein complex	7	16	0.210526	2.48041	0.013739	1	0.0643387	0.131085	HLA-DQA1; HLA-DRA; HLA-DPB1; HLA-DPA1; HLA-DRB5; CD74; HLA-DRB4;
Golgi membrane	183	606	5.50376	1.71077	1.13611e-14	1.9632e-11	5.77413e-13	1.17644e-12	FZD5; AP1G1; ADORA2A; NTRK1; NSF; FOLR1; ARHGAP32; NTRK2; VAC14; SCARB2; CHST3; ANKRD28; SNAP29; CHSY1; DHCR24; MBTPS2; PMEPA1; GOLGB1; MAPK8IP3; ERGIC1; COG4; PJA2; SLC35A2; MBTPS1; ZDHHC17; EMP2; HLA-DQA1; PDCD6; GALNT1; PDGFA; F5; PREB; TLR3; PDGFD; HYAL2; ENTPD6; RHEB; OPTN; ATP7B; ARFGAP2; MGAT1; TNKS2; GOLGA4; TGFA; CLSTN1; HLA-DRA; SEC24C; PTGES2; USO1; STX16; FURIN; PKD1; SEC24B; VAPA; TN…
lysosome	99	244	2.97744	2.29862	2.42656e-17	4.19309e-14	1.70287e-15	3.46948e-15	TSC2; FYCO1; RNASET2; LRBA; ITM2C; SYT7; PPT1; ARRDC3; LRRK2; PON2; VPS26A; SRC; VPS16; IL1B; ASS1; BCL10; HYAL2; RB1CC1; HAP1; GALC; TNFAIP3; CHMP2B; USP4; AP3M1; NAGA; GFAP; HLA-DRA; SNX1; GNS; RAB7A; GABARAP; GOT1; NBR1; ARSB; PAX2; ADRB2; CTSD; CHID1; RAB27A; ANK2; VPS35; ASAH1; WDR48; RPTOR; STS; TPP1; FLCN; RAB14; SNX14; DYNC1LI2; AGA; CAPN1; CTNS; VPS33B; FNBP1; SLC11A1; GBA; ANK3; TRPM2; …
aryl hydrocarbon receptor complex	1	2	0.0300752	2.84657	0.321894	1	0.555678	1	HSP90AB1;
cell junction	128	535	3.84962	1.35543	0.000122224	0.211204	0.00120688	0.00245893	MINK1; ARHGAP32; PCLO; ENAH; AGRN; DSG2; SYT7; S100A9; CHRNA7; SIGMAR1; BCL2L1; ATN1; PAF1; PJA2; LRRK2; PTPRK; ZDHHC17; SHANK3; UNC13B; DNAJA3; OPHN1; NAMPT; CEACAM1; HAP1; CYFIP2; MFF; S100A14; SNAP25; ITSN1; GTF2F1; CHRNB2; KDR; CLSTN1; EPB41; RAB13; TOR1A; SNAPIN; SCRIB; MUSK; UNC13A; VAMP3; ATP2B2; RAB23; RHOA; GJA1; DMXL2; GRIA1; SYT1; PTPRN2; SLX4; SPTBN2; EPB41L2; CDK5; PDPN; VAMP7; ITGB4…
cilium basal body	34	120	1.02256	1.60541	0.00252808	1	0.0162399	0.0330875	CETN2; CYLD; RPGRIP1L; PCM1; SSX2IP; KIAA0586; KIFAP3; CEP290; PKD2; WDR11; OFD1; BBS2; IFT172; WDR34; MKKS; CENPJ; POC1A; CCDC88A; CSNK1A1; EZR; TUBG1; WDR35; PTPN23; DYNC2LI1; BBS4; AHI1; MKS1; TRAF3IP1; BBS1; TTC8; CENPF; IFT140; IFT122; KIF7;
late endosome membrane	42	112	1.26316	2.12467	4.72015e-07	0.000815642	7.15476e-06	1.45773e-05	CHMP4B; NTRK1; VAC14; SCARB2; CHMP2A; VPS16; VPS28; CHMP2B; SLC29A3; HLA-DRA; RAB7A; VPS37B; FIG4; WDR81; VAMP7; ATG9A; HLA-DRB5; RNF13; SNX14; VPS33B; GOSR2; ANXA2; SLC11A1; NPC1; HLA-DRB4; CD63; TMEM9; VPS4A; LAMP2; LAPTM4A; SLC11A2; VPS11; ANXA6; TMEM165; TMEM59; ARL8B; RHOB; TSG101; LAPTM4B; VPS4B; IFITM3; CLCN3;
GO:1905103	2	4	0.0601504	2.83954	0.145854	1	0.381872	0.778037	NPC1; ATP13A2;
postsynaptic membrane	46	197	1.38346	1.323	0.0248509	1	0.103663	0.211206	MINK1; ARHGAP32; DMD; CHRNA7; SIGMAR1; PJA2; SYNPO; SHANK3; F2R; DNAJA3; CLSTN1; SCRIB; MUSK; PDLIM5; ARRB1; CDK5; ANK2; RGS14; CACNA1C; FABP5; LZTS1; ERBB4; GPHN; ANK3; FMR1; UTRN; GRIN1; DTNBP1; ATAD1; DRP2; RUSC1; DNM1; PICALM; SYNE1; DISC1; KCNH1; DNM2; GOPC; GRIP1; KCNMA1; P2RY1; APBB1; DAG1; PICK1; ARRB2; GRIK2;
heterotrimeric G-protein complex	9	31	0.270677	1.64596	0.0822956	1	0.240711	0.49043	GNAS; GNAI2; GNAI3; GNB1; GNA12; GNG12; GNAQ; GNAI1; GNA13;
Mre11 complex	2	7	0.0601504	1.62433	0.357919	1	0.605762	1	RAD50; SP100;
mediator complex	8	36	0.240602	1.2601	0.296039	1	0.555678	1	MED4; MED24; MED12; MED15; MED13; RBM14; CCNC; THRAP3;
lipopolysaccharide receptor complex	2	5	0.0601504	2.27276	0.215458	1	0.443756	0.904122	TLR4; CD14;
CatSper complex	1	10	0.0300752	0.571588	0.856686	1	1	1	HSPA2;
hemoglobin complex	2	11	0.0601504	1.0342	0.603568	1	0.90222	1	HBM; HBA1;
tight junction	36	122	1.08271	1.67195	0.000870667	1	0.00666189	0.0135731	FZD5; ECT2; ASH1L; RAPGEF2; CCND1; SYNPO; JAM3; RPGRIP1L; TGFBR1; PMP22; CLDN1; VAPA; ARHGEF2; RAB13; TACSTD2; AMOTL2; MAGI2; VASP; PARD3; TJP1; ANK3; MTDH; TBCD; SYMPK; NPHP1; CDK4; TRAF4; F11R; UBN1; TJP2; AMOT; DLG1; PRKCI; PRKCZ; DDX58; PDCD6IP;
anaphase-promoting complex	7	21	0.210526	1.89011	0.0625008	1	0.204936	0.417543	CUL7; MAD2L2; CDC16; CDC27; ANAPC5; CDC20; CDC23;
cytoskeleton	122	361	3.66917	1.91457	6.93184e-14	1.19782e-10	3.15217e-12	6.42231e-12	TGFB1I1; KRT1; PCLO; ENAH; EDA; ZC3H12A; DMD; HSBP1; S100A9; TNS1; VCL; FSCN1; INPP5D; TCTN1; SORBS3; EPB41L3; JUP; LRPPRC; PPP1R12B; GAS7; HINT1; NOD2; HAP1; JAK1; ITGB1BP1; STOML2; TRIP6; SNAP25; S100A8; PDLIM1; DYRK1A; CCT3; VIM; ARHGEF2; TOR1A; INPPL1; KITLG; EVC2; BICD1; DOCK2; CTTN; DDX20; SWAP70; FLNC; TPM1; RHOA; PINK1; PFN2; ANK2; PARD3; ROCK1; JAK3; TRIB2; PFN1; ARHGDIA; MYLIP; BIN1; FN…
mRNA cap binding complex	4	12	0.120301	1.89146	0.14698	1	0.381926	0.778147	EIF4E2; FMR1; CYFIP1; EIF4E;
cell	10	73	0.300752	0.77669	0.852286	1	1	1	EDN3; CCL2; CCL5; CCL19; CCL21; LTBP2; TBC1D9B; IFNG; C1QTNF3; TBC1D22A;
cilium	42	187	1.26316	1.27258	0.0540423	1	0.18133	0.369447	DYNLL1; CCT8; ALMS1; TRPV4; RPGRIP1L; GLI3; PKD1; ARL3; KIFAP3; GLI2; PKD2; EVC2; TNPO1; KIF3A; OFD1; IFT172; WDR34; CSNK1A1; IFT80; AURKA; FLCN; KIF3B; RAB14; ATP6V1D; CSNK2B; WDR19; INPP5E; RAB10; WDR35; DYNC2LI1; BBS4; AHI1; TRAF3IP1; TTC8; CBL; WDR60; CAV1; IFT140; ARL2; MYOC; IFT122; KIF7;
intraflagellar transport particle B	3	20	0.0902256	0.852149	0.711929	1	1	1	IFT172; IFT80; TRAF3IP1;
GO:0097542	19	45	0.571429	2.39259	0.00010256	0.177223	0.00101853	0.00207517	DYNLL1; CYLD; SUFU; GLI3; KIFAP3; GLI2; KIF3A; IFT172; WDR34; IFT80; KIF3B; WDR19; WDR35; DYNC2LI1; TRAF3IP1; WDR60; IFT140; IFT122; KIF7;
intrinsic to endoplasmic reticulum membrane	2	9	0.0601504	1.26377	0.489977	1	0.766226	1	ESYT2; DNAJB2;
extrinsic to internal side of plasma membrane	29	59	0.87218	2.78495	2.98393e-08	5.15622e-05	5.26145e-07	1.07198e-06	ESYT2; CYLD; SNX5; TIAM1; FYN; SRC; SHANK3; SNAP25; S100A6; RHOA; YES1; KCNAB2; SNX9; ERRFI1; FARP1; RACGAP1; ATP2A2; FES; CDK16; HIP1; FGR; HCK; IQGAP1; LYN; KRAS; FERMT2; FER; CAV2; LCK;
organelle membrane contact site	1	6	0.0300752	0.952013	0.688231	1	0.988582	1	ESYT2;
GO:0140268	1	9	0.0300752	0.635028	0.825947	1	1	1	ESYT2;
nuclear body	75	280	2.25564	1.51755	8.37768e-05	0.144766	0.000871327	0.00177527	ZBTB16; DRG1; STK4; WRAP53; TRIM25; YME1L1; NUDT21; TARBP2; NFATC1; PCGF2; SKI; PKN2; RAB8B; DCAF7; GATA4; ITGB1BP1; PLAGL1; EHMT1; S100A14; YARS2; EYA1; SMAD6; CLK2; DVL2; TNKS; EIF3E; DHX9; DAXX; USP7; NBR1; ARRB1; SH3BP5; ATRX; HMG20B; PCNP; RGS14; RNF34; SATB1; NCOA2; SETX; SP100; SF1; MTDH; WDR19; SNW1; MKNK2; TKT; BANP; IMPAD1; PTPN23; FLI1; RREB1; FOXC2; SAP18; SETBP1; WWTR1; INO80; GEMIN4…
early endosome	97	251	2.91729	2.18938	2.1893e-15	3.78311e-12	1.1464e-13	2.3357e-13	PRDX3; SNX3; NTRK1; NTRK2; SNX17; DERL1; EEA1; RAPGEF1; GGA1; ARRDC3; VPS26A; APH1A; VPS16; VPS28; F2R; TLR3; RFTN1; PTP4A1; KDR; USP8; NCSTN; TLR4; RABEP1; SORT1; ADRB2; INPP5F; RABGEF1; RAB5A; PTP4A2; ALS2; MAP2K1; APPL1; ANK2; VCAM1; USP10; ATP6V0D1; VPS35; LRP1; RAB5B; ASAH1; RAP1A; SNX12; RAB14; SORL1; CTNS; PACSIN2; ANXA2; CFTR; APOA1; ITCH; CXCR4; MME; VPS4A; HGS; APOB; COMMD1; RUSC1; TRIM…
microtubule	106	308	3.18797	1.94975	8.31404e-13	1.43667e-09	2.99305e-11	6.09813e-11	CCT2; TPX2; CCT7; STIM1; ODF2; CRHBP; DYNLL1; CCT8; KIF11; CCT6A; KIF1A; KIF1B; STMN1; MEFV; TIAM1; DYNC1I2; NEK2; DYNC1H1; NEK6; NUDC; KIF14; DPYSL2; LRPPRC; ZNF207; DYNC1LI1; DYNC1I1; SLC8A1; HDAC6; FKBP4; KIF13B; CCT3; ARHGEF2; CEP170; MID1; CLASP2; SIRT2; MT3; GABARAPL1; KIF1C; CCT4; KIF3A; GABARAP; KRIT1; DCTN1; RASSF1; CENPJ; CDK5; HSPH1; MAPRE1; RCC2; SPAST; TUBA1B; RGS14; MTA1; DVL1; KCNA…
microtubule associated complex	13	31	0.390977	2.37668	0.00136131	1	0.00948527	0.0193255	KIF1B; MEFV; PEA15; FNTA; HDAC6; MID1; GABARAP; PAFAH1B1; DCTN1; MAP1B; PXN; DCX; MAP4;
microtubule cytoskeleton	51	147	1.53383	1.96564	5.05586e-07	0.000873653	7.59698e-06	1.54783e-05	TPX2; MCM2; APC2; PPP2CA; PIK3R4; IQCB1; ATXN7; CLIC4; POLR2C; DST; VAPA; GAPDH; ARL3; KIFAP3; SRA1; KIF3A; PPP2R1A; WDR11; RASSF1; SPAST; TUBA1B; AURKA; DNAJA1; KIF3B; SHMT2; NDRG1; DTNBP1; RBM39; RUSC1; FES; SPTAN1; TUBGCP4; MAPRE2; CDK16; MFN2; CENPE; PLK1; IQGAP1; SPRY2; KATNB1; TUBA4A; TUBA1A; PRKCI; FER; MAP4; CKAP5; CLIP1; LYST; CKAP2; CRYAB; MTUS1;
lamellipodium	83	171	2.49624	2.74982	1.51042e-20	2.61001e-17	1.52284e-18	3.10267e-18	CIB1; ENAH; BCAR1; FSCN1; MEFV; TRPV4; ARPC5; ITGB1; ARPC2; PLCG1; PKN2; ITGB1BP1; ITSN1; PLXND1; ARPC3; SNX1; RAB13; INPPL1; KITLG; SCRIB; PKD2; HAX1; CTTN; SWAP70; DPYSL3; MYLK; RHOA; TSC1; DPP4; NEDD9; MCC; ALS2; CDK5; PDPN; VAMP7; ARHGEF7; NRBP1; RAC2; ROCK1; CCDC88A; AIF1; MYH10; WASL; CYFIP1; SLC9A1; PTPRO; CTNNA1; RAPGEF3; PALLD; TWF2; MYO10; STX4; CDH2; DYSF; FLOT2; EPHA2; ILK; STX3; PTPN…
filopodium	33	69	0.992481	2.70975	8.09512e-09	1.39884e-05	1.58959e-07	3.23867e-07	ENAH; DMD; FSCN1; TRPV4; ITGA6; DYNC1H1; ITGB1; TWF1; INPPL1; KITLG; CDK5; PDPN; VCAM1; EZR; BAIAP2; PPP1R9A; FARP1; MSN; UTRN; GPM6A; RAPGEF3; TWF2; SLC9A3R1; MTM1; B4GALT1; FAT1; IQGAP2; LCP1; PODXL; DAG1; MYO1B; EPHA4; RDX;
axon	97	287	2.91729	1.91476	2.50867e-11	4.33498e-08	7.34742e-10	1.49698e-09	FZD5; MINK1; SMURF1; MUL1; NTRK1; NTRK2; GDI1; SYT7; DHX36; KIF1A; PPT1; KIF1B; ROBO1; MAPK8IP3; LRRK2; NTRK3; VPS16; PTPRK; COBL; HDAC6; DYRK1A; STAT1; TGFB2; KIF13B; NPTN; MT3; KIF1C; RHOA; DCTN1; INPP5F; PINK1; NF1; RAB5A; SYT1; CNTN4; ANXA3; CDK5; L1CAM; TH; NOV; RAB11A; NEFL; FXR2; HCFC1; SETX; ADNP; ATG7; FXR1; TUBB3; WDFY3; BIN1; BAG2; SLC38A2; PRKAA2; OPRM1; FMR1; BSG; CNTF; DTNBP1; ATP1A…
growth cone	48	124	1.44361	2.19316	2.30676e-08	3.98609e-05	4.15218e-07	8.45976e-07	CIB1; FSCN1; SIGMAR1; MAPK8IP3; LRRK2; TRPV4; ARPC5; SNAP25; AUTS2; TOR1A; SIRT2; NDRG2; MYH14; CTTN; DPYSL3; PINK1; TSC1; ALS2; PREX1; CDK5; NEFL; DVL1; SETX; MYH10; ANG; FMR1; UTRN; DTNBP1; BASP1; PTPRO; SNCA; PALLD; TWF2; ITGA4; STX3; CTNND1; AMFR; DNM2; CBL; DCTN2; APBB2; IQGAP1; KATNB1; CALM1; USP9X; APBB1; PTBP2; MYO5A;
cell leading edge	21	41	0.631579	2.90223	1.00789e-06	0.00174163	1.45136e-05	2.95703e-05	MYH9; BCAS3; SSX2IP; HDAC6; DST; ATP7A; VIM; CLASP2; SCRIB; PAFAH1B1; ITGB4; PHLDB2; TUBG1; CXCR4; LMO4; NDEL1; CORO1B; PRKCI; PRKCZ; GBF1; LDB1;
perikaryon	41	126	1.23308	1.84366	3.643e-05	0.0629511	0.000402612	0.000820292	FZD5; CRHBP; DHX36; MCRS1; SYNPO; LRRK2; BGLAP; CRH; ASS1; HDAC6; SLC2A3; ATP7A; CCR2; SIRT2; GNRH1; OPRK1; NTSR1; CDK5; TH; CACNA1C; AIF1; WDFY3; OPRM1; FMR1; TRPM2; ITGA8; DRP2; FUS; UCN; ENO2; KCNH1; CTNND2; MAP2K4; GLUL; SMN1; NDN; EPHA4; CRYAB; MAPK10; GRIK2; MAPK1;
axonal growth cone	13	26	0.390977	2.83356	0.00016474	0.28467	0.00157276	0.00320439	TIAM1; COBL; FKBP4; PARD3; L1CAM; LRP1; CYFIP1; GPM6A; NIN; PTCH1; KIF5B; EPHA4; HSP90AB1;
perinuclear region of cytoplasm	279	672	8.39098	2.35201	1.96125e-49	3.38904e-46	4.2363e-47	8.63116e-47	PTN; FZD5; ANXA4; TSC2; CIB1; WWC1; NTRK2; APC2; PSMF1; RAPGEF2; PPP1R16B; TNK2; ITM2C; OBSL1; TSNAX; TRMT112; CYLD; M6PR; RAPGEF1; TLK2; MAPK8IP3; ATN1; RANGAP1; HSP90B1; FYN; GNB2; TAF10; SERPINF1; TPD52; CUL7; TARBP2; SRC; CHI3L1; MCM3; FAF1; HMOX1; GALNT1; KRT18; CLIC4; ITGB1; BCL10; XRCC3; HYAL2; LRPPRC; PLEC; VPS53; CYFIP2; DYNC1I1; KAT5; PKN2; RAB8B; OPTN; ITGB1BP1; COBL; TWF1; ATP7B; HDAC…
extracellular vesicular exosome	816	2090	24.5414	2.21179	9.12159e-136	1.57621e-132	7.88105e-133	1.60571e-132	PRDX2; RPL3; CCT2; ANXA4; RPL26; AK2; HSPA2; HNMT; CHMP4B; ITGB3; NIPBL; PYGB; MINK1; IDUA; DBI; ARHGEF12; SNX3; SMURF1; CCT7; BGN; CIB1; HPN; KRT1; RBP4; NANS; PSMB2; RPL37A; RPL27; FOLR1; KRT7; WNT7A; WNT7B; PCLO; HYOU1; HSPE1; HSPA4; HNRNPA1; RNASET2; SCARB2; NEBL; AGRN; AP2M1; HUWE1; CCT8; ITM2C; WNT1; DSG2; CCT6A; SYT7; DHX36; LGALS3; UBA1; PRCP; WNT3A; SERPINB9; ATP1A1; BTG2; WNT4; PLAT; HI…
cellular_component	16	440	0.481203	0.206122	1	1	1	1	ARAF; AUTS2; CHORDC1; BMP5; CLPB; VPS45; ENOSF1; FAU; CDK5RAP1; MKRN1; ZFAND5; WBP1; CCDC22; ODC1; EIF1B; NOMO3;
nuclear inner membrane	20	46	0.601504	2.46372	4.0814e-05	0.0705267	0.000443564	0.000903729	SIGMAR1; LEMD2; LRPPRC; SMAD3; ERN1; ZMPSTE24; NUTF2; TRA2B; TOR1AIP1; LEMD3; RNF13; SMAD1; KCNH1; IFI27; ITPR1; LBR; LMNB2; CBX3; MATR3; PSEN2;
autophagic vacuole membrane	14	29	0.421053	2.73581	0.0001496	0.258508	0.00144418	0.00294241	SNAP29; RAB7A; GABARAPL1; GABARAP; WDR81; ATG9A; RPN2; SH3GLB1; ATG16L1; GABARAPL2; MAP1LC3A; CALCOCO2; PRKD1; MAP1LC3B;
phagocytic cup	7	24	0.210526	1.65395	0.115873	1	0.320366	0.652723	SNX5; AIF1; ANXA1; DNM2; RAB31; LCP1; CORO1A;
phagocytic vesicle membrane	39	70	1.17293	3.15654	7.70903e-13	1.33212e-09	2.8343e-11	5.77468e-11	SYT7; ATP6V0A1; RAPGEF1; TAP2; PIK3R4; RAB8B; ATP7A; RAB7A; RAB11FIP1; VAMP3; RAB23; ATG12; ATG5; RAB5A; PIK3C3; ANXA3; SNAP23; VAMP7; RAC2; ATP6V0D1; ATP6V0A2; CYBB; HLA-A; SLC11A1; HLA-C; RAB10; LAMP2; TAPBP; CALR; STX4; TAP1; TLR2; DNM2; TCIRG1; OCRL; B2M; CORO1A; HLA-B; CYBA;
cell projection	31	94	0.932331	1.86863	0.000236377	0.40846	0.00210546	0.00428973	OGT; MDK; PPP1R16B; GJA5; DRD3; ARPC4; PLCG1; SLC2A3; AGFG1; RTN4; CCT4; CAMKK2; HNRNPK; PDPN; RAC2; TJP1; AIF1; EZR; WDR1; FUZ; FMR1; TRPM2; TLR2; MAP1B; SH3PXD2B; HCK; LAPTM4B; RHOBTB3; SH3GL1; CD44; NDN;
cell periphery	15	37	0.451128	2.29751	0.000906655	1	0.00675302	0.0137588	CIB1; BCAS3; KRT18; ITGB1BP1; RHOA; EZR; MSN; ITGA3; SLC9A3R1; CORO1B; PHB2; AXIN1; PRKCE; MYO1B; RDX;
GO:0099512	1	2	0.0300752	2.84657	0.321894	1	0.555678	1	SNCA;
chromosome	32	120	0.962406	1.511	0.00884094	1	0.0454677	0.0926371	PAXIP1; ASH1L; USP11; PDS5A; ZMYND11; HP1BP3; EHMT1; ZFR; SSRP1; NSFL1C; SIRT2; RBBP6; PRPF4B; USP7; PWP1; RAD21; CDK9; HMG20B; SUPT16H; FBL; FMR1; MAD2L2; ESCO2; STAG2; PPP1R7; CENPE; IL33; CDK13; STAG1; SMC3; SETD2; SMC1A;
GO:0062023	127	328	3.81955	2.19355	8.26455e-20	1.42811e-16	6.80054e-18	1.38556e-17	ANXA4; TGFB1I1; BGN; COL5A1; KRT1; SPARC; MDK; AGRN; SERPINE2; LGALS3; SERPINB9; COL2A1; COL5A2; PLAT; TGFB3; S100A9; HSP90B1; IGFBP7; SERPINF1; HSPG2; MGP; SERPINA3; SPARCL1; NPNT; PXDN; LGALS3BP; ZP3; COL12A1; S100A8; COL18A1; LUM; TGFB2; FRAS1; COL11A2; THBS2; WNT5A; F13A1; S100A10; S100A6; LTBP2; F2; BMP7; TGFBI; HTRA1; LTBP3; CYR61; GREM1; FBN1; LTBP4; ECM1; SERPING1; CTSD; EFEMP2; POSTN; AN…
sarcoplasmic reticulum	20	44	0.601504	2.57568	1.83894e-05	0.0317769	0.00021765	0.000443446	RYR2; FKBP1A; AGL; SRI; CACNA2D1; SYNE2; HAX1; NOL3; THBS4; AKAP6; ANK3; RYR1; ATP2A2; ITPR1; NOS1; THBS1; ITPR2; ITPR3; POMT1; XDH;
podosome	16	28	0.481203	3.23798	3.02159e-06	0.00522132	4.07915e-05	8.31098e-05	VCL; FSCN1; SRC; ARHGEF2; CTTN; SVIL; HNRNPK; VCAM1; TJP1; WDR1; PALLD; SH3PXD2B; DBNL; GSN; SH3GL1; LCP1;
centriole	36	136	1.08271	1.49985	0.00651675	1	0.0342278	0.0697367	CETN2; ODF2; STIL; ALMS1; IQCB1; PCM1; HAP1; KIAA0586; CEP170; CEP290; SIRT2; PLK4; PLK2; KIF3A; OFD1; DCTN1; HERC2; WDR34; CENPJ; CEP164; POC1A; ROCK1; CCDC88A; AURKA; RAN; CEP120; CEP55; TUBG1; NIN; BBS4; AHI1; MKS1; PCNT; PLK1; CEP63; SDCCAG8;
GO:0097546	11	35	0.330827	1.78152	0.0339917	1	0.124709	0.254085	SUFU; GLI3; GLI2; DISC1; TRAF3IP1; WDR60; PRKACA; PRKAR2B; PRKACB; IFT122; PRKAR1A;
GO:0036464	33	68	0.992481	2.74959	5.0821e-09	8.78187e-06	1.07096e-07	2.182e-07	ZC3H12A; USP3; EDC3; DYNC1I1; LSM14A; ROCK2; DHX9; HNRNPU; POLDIP3; LIG4; PABPC1; SARNP; PCBP1; RPS6; CDK9; FXR2; FXR1; RPLP0; BARD1; YTHDF2; FMR1; PSMC2; MOV10; CTSH; EIF4E; SHB; EID1; IQGAP1; SMN1; TUBA1A; CKAP4; DDX6; RPL6;
sarcolemma	48	99	1.44361	2.74694	1.84239e-12	3.18365e-09	6.36731e-11	1.29729e-10	BGN; CIB1; DMD; ATP1A1; VCL; RYR2; ITGB1; PLEC; ALOX12; SLC8A1; KRT8; AQP1; NCSTN; SLC2A1; FLNC; ANK2; VCAM1; DES; COL6A2; PPP3CA; COL6A3; ANXA2; FKRP; SLC38A2; ANK3; OPRM1; ATP1B1; BSG; RYR1; UTRN; DTNBP1; ANXA1; CDH2; DYSF; LAMP1; SLMAP; FLOT1; LAMA2; CAV1; DLG1; NOS1; SCN5A; COL6A1; PPP3R1; CAV3; CORO1C; CAV2; DAG1;
GO:0098536	1	5	0.0300752	1.14204	0.621378	1	0.909179	1	PLK4;
Dsl1p complex	1	3	0.0300752	1.90086	0.441609	1	0.695625	1	NBAS;
signalosome	16	36	0.481203	2.51863	0.000173922	0.300538	0.00162453	0.00330986	DYNLL1; MYH9; PLCG1; STOML2; EPB41L2; COPS5; COPS2; BASP1; TMOD1; COPS8; GPS1; COPS6; FLOT1; AMOT; HSP90AB1; HSPA5;
mitochondrial matrix	88	359	2.64662	1.38874	0.000587377	1	0.00483327	0.00984744	PCCA; PRDX3; NARS2; QARS; HSPE1; MCCC1; BCL2L1; KARS; AK3; LRRK2; HSD17B10; PCK2; CS; DNAJA3; COASY; PDK2; ERAL1; GCDH; ETFA; YARS2; DLD; CYP27A1; ALDH6A1; SUCLG1; PCCB; TYMS; PRDX5; IVD; TXN2; SUCLA2; NDUFS2; PPIF; IDH3B; ALAS1; PDE2A; PMPCA; SUOX; ALAS2; ERBB4; ATXN3; BCKDHA; GFM1; DGUOK; GLS; SHMT2; NDUFB8; BDH1; LONP1; DLAT; FXN; PDHB; SNCA; NDUFA9; GSTK1; SSBP1; TK2; PDHA1; RPS3; PARK7; ELAC…
photoreceptor outer segment	13	57	0.390977	1.29277	0.195011	1	0.420174	0.856074	ATP8A2; IQCB1; PTPRK; MERTK; RAB27A; WDR19; GNAQ; BBS4; MAP1B; OCRL; IFT140; MYO5A; MYO7A;
photoreceptor inner segment	10	50	0.300752	1.1339	0.386881	1	0.652862	1	KIAA0586; PHLPP1; SHOC2; GNB1; DNM1; BBS4; ENO2; DNM2; NOS1; MYO7A;
centriolar satellite	13	29	0.390977	2.54054	0.000635223	1	0.00505836	0.010306	PCM1; KRT18; SSX2IP; CEP290; OFD1; PAX2; SPAG5; PIBF1; BBS4; PCNT; PLK1; FLOT1; SDCCAG8;
ciliary transition zone	8	26	0.240602	1.74457	0.0735678	1	0.23198	0.472643	RPGRIP1L; PCM1; CEP290; DYNC2LI1; BBS4; TRAF3IP1; TMEM67; CC2D2A;
peroxisome	34	108	1.02256	1.78377	0.000328005	0.566792	0.0028482	0.005803	PEX19; PEX14; MPV17; MUL1; PHYH; SYT7; MVK; GNPAT; AMACR; SCP2; MFF; VIM; PRDX5; FIS1; TRIM37; PIK3C3; TMEM135; IDI1; NOS2; DNM1L; TKT; ECH1; GSTK1; LONP2; EPHX2; HMGCL; PEX7; TMEM173; IDE; FAR1; GBF1; MYO5A; XDH; HSD17B4;
basement membrane	36	86	1.08271	2.37176	1.2876e-07	0.000222497	2.06002e-06	4.19713e-06	PTN; COL5A1; SPARC; AGRN; COL2A1; SERPINF1; HSPG2; ITGA6; NPNT; DST; COL18A1; FRAS1; THBS2; TGFBI; FBN1; EFEMP2; FN1; THBS4; SMOC1; VTN; ANG; ANXA2; TIMP1; APLP1; COL7A1; LAMA3; FBLN1; FGF9; LAMA2; LAMA5; EFNA5; DLG1; SMC3; COL4A1; CASK; DAG1;
trans-Golgi network	52	163	1.56391	1.80746	6.74169e-06	0.0116496	8.38104e-05	0.000170758	CHST3; RBFOX1; M6PR; LRRK2; BECN1; OPTN; GCC2; ATP7B; SNAP25; ARFGAP2; GOLGA4; ATP7A; STX16; FURIN; TGFBI; RAB13; CLASP2; BICD1; SYT17; WDR11; CHID1; POSTN; VAMP7; ATG9A; ATP2C1; RAB11A; SNX9; PLOD3; RAB14; SORL1; GOLGA1; ARFGEF2; RAB6A; MME; ATXN2; RAB10; INPP5K; IGF2R; STX4; PCSK5; VAMP2; DNM2; ARAP1; CLN3; BACE1; OCRL; RAB21; PRKD1; GOLPH3; CLIP3; GBF1; BIRC6;
extrinsic to endosome membrane	5	8	0.150376	3.54324	0.00595937	1	0.0316855	0.0645569	SNX5; USP8; WDR81; SNX10; ANXA1;
early endosome membrane	56	146	1.68421	2.1731	2.39815e-09	4.144e-06	5.43168e-08	1.10667e-07	GPNMB; SNX19; FZD5; SNX3; NTRK1; NTRK2; VAC14; WNT3A; EEA1; SNX5; PMEPA1; GGA1; SNX6; SNX1; FIG4; DKK1; RABEP1; INPP5F; RABGEF1; WDR81; GRIA1; RAB5A; SNX4; APPL1; RCC2; APPL2; RAB5B; CMTM6; RAB14; EPS15; VPS33B; CFTR; HLA-A; HLA-C; ITCH; ARF6; MTMR4; MTMR2; HGS; EPHB1; ANXA1; EHD1; KCNH1; TMEM165; RAB31; LRP6; TSG101; CAV1; OCRL; SH3GL1; B2M; RAB21; CLCN3; CLIP3; HLA-B; EPHA4;
acrosomal vesicle	19	86	0.571429	1.25207	0.172248	1	0.383207	0.780757	VEZT; CSNK2A2; KIT; SKIL; KCNJ11; SPAG9; ATP6V0A2; HEXB; GOLGA1; CLK3; RACGAP1; CTNNA1; CALR; FNDC3A; NOTCH1; TCP1; PRKACA; VDAC2; POMT1;
Z disc	49	124	1.47368	2.23884	7.47905e-09	1.29238e-05	1.48549e-07	3.02659e-07	NEBL; OBSL1; DMD; PPP1R12A; RYR2; FKBP1A; SYNPO; JUP; PPP1R12B; SRI; SLC8A1; DST; PDLIM1; KRT8; SLC2A1; FHL2; SYNE2; FLNC; FLNA; PDE4B; ANK2; BAG3; CACNA1C; FLNB; DES; BIN1; PPP3CA; ANK3; TCAP; RYR1; TTN; MYH7; PALLD; DNAJB6; CACNA1D; CFL2; GLRX3; PPP3CB; HDAC4; ATP2B4; PAK1; SMN1; NOS1; SCN5A; CAPN3; CAV3; PSEN2; CRYAB; HSPB1;
stress fiber	27	60	0.81203	2.54975	8.4614e-07	0.00146213	1.22868e-05	2.50335e-05	NEBL; FSCN1; MYH9; SYNPO; VANGL2; PDLIM7; ZYX; MYH14; MYLK; TPM1; BAG3; FLNB; MYH10; MYH7; TPM3; TEK; NOX4; ILK; CORO1B; PXN; FERMT2; LIMA1; PRKCZ; LCP1; LIMCH1; CYBA; SORBS1;
focal adhesion	233	405	7.00752	3.25915	2.85137e-74	4.92716e-71	8.21193e-72	1.67312e-71	RPL3; TGFB1I1; ITGB3; PTK7; RPL37A; RPL27; HYOU1; ENAH; TNS3; SCARB2; DLC1; RPL38; YWHAG; PPP1CB; BCAR1; TNS1; PPP1R12A; NPM1; VCL; PLAUR; MYH9; P4HB; PPP1CC; TRPV4; HSP90B1; PTPRC; GNB2; HSPG2; ITGA6; ARPC5; RPS2; SORBS3; PDLIM7; ITGB1; JUP; YWHAQ; PLEC; ZYX; JAK1; DCAF6; ITGB2; ARPC2; ITGB1BP1; GDI2; PAK4; TWF1; RPL12; TRIP6; RPL10A; RPL30; DST; PDLIM1; RPS29; ARPC3; LPP; RPS3A; VIM; RPLP1; STX…
cell cortex	55	136	1.65414	2.29122	3.32036e-10	5.73758e-07	8.69331e-09	1.7712e-08	ARHGAP32; COBL; DST; SPINK5; CLASP1; CLASP2; HAX1; CTTN; PAFAH1B1; RHOA; DCTN1; TSC1; NEDD9; MYO9B; NEDD4; ARHGEF7; NRBP1; PARD3; RHOC; FMN2; FLNB; PFN1; MYH10; TRAF6; FNBP1; ANXA2; ITCH; RYR1; ARF6; RAI14; ARFIP2; SNCA; MYO10; MKLN1; AKT2; PXN; DBNL; AKAP12; FGF1; RHOB; GLRX3; AKAP13; TRAF2; CAV1; RHOBTB3; FERMT2; FER; FGFR2; CORO1C; ITPR2; FGB; FGA; MYO7A; MYO6; PSEN2;
blood microparticle	34	141	1.02256	1.36632	0.0316903	1	0.116512	0.237385	HSPA2; KRT1; AGT; SERPINA3; LGALS3BP; F13A1; CLIC1; F2; SLC2A1; CP; HBA1; SERPING1; FN1; CFH; PFN1; VTN; IGHD; APOA1; MSN; PLG; ALB; STOM; TF; GSN; HRG; PSMC5; C1S; EIF2A; C1R; TFRC; SDCBP; FGB; FGA; C3;
endosome	101	257	3.03759	2.22644	1.53774e-16	2.65721e-13	8.85736e-15	1.80462e-14	ATP8A2; CHMP4B; FOLR1; TNK2; SNX17; ATP1A1; M6PR; ARRDC3; LRRK2; FYN; BECN1; VPS26A; VPS16; ARPC5; VPS28; TGFBR1; PDCD6; LRPAP1; PKN1; RFTN1; JAK1; ARPC2; RAB8B; CHMP2B; KDR; SNX1; KCNJ11; VPS37B; ATP1A2; RABEP1; RHOA; ADRB2; ARRB1; RAB5A; PIK3C3; APPL1; ATG9A; SPAST; VPS35; RAB11A; APPL2; RAB5B; EZR; STS; JAK3; SORL1; BIN1; ANXA2; OPRM1; ARF6; PAK3; MTMR4; TNFAIP1; VPS4A; CD164; S1PR1; HGS; COMM…
ESCRT I complex	3	10	0.0902256	1.70345	0.252708	1	0.511335	1	VPS28; VPS37B; TSG101;
endosome membrane	86	208	2.58647	2.3424	7.90219e-16	1.3655e-12	4.26718e-14	8.69408e-14	SNX3; NTRK1; ARHGAP32; VAC14; SCARB2; UBA1; SNX17; ATP6V0A1; PMEPA1; GGA1; BECN1; VPS26A; APH1A; VPS28; HLA-DQA1; UBC; TLR3; SLC6A4; VPS53; MAP3K7; FURIN; SNX1; NCSTN; RAB7A; VPS37B; FIG4; TAB2; TLR4; AP3D1; RAB23; IRF7; SORT1; ADRB2; ANTXR2; HLA-DPB1; RAB5A; RIPK1; SPG21; VPS52; ATP6AP1; VPS45; APPL1; ATP6V0D1; TBC1D5; VPS35; APPL2; SUN2; TAB1; ATP6V0A2; HLA-DPA1; ANTXR1; SORL1; TRAF6; UBE2D3; I…
axoneme	25	92	0.75188	1.53984	0.0150749	1	0.0702141	0.143056	PIK3R4; RPGRIP1L; GLI3; KIFAP3; GLI2; GABARAP; WDR11; ATG5; PIK3C3; IFT172; WDR34; ATG7; ATG16L1; INPP5E; WDR35; DYNC2LI1; TRAF3IP1; BBS1; DCX; PRKACA; CENPF; MAP1LC3B; MAP4; IFT140; PRKAR1A;
sperm midpiece	4	22	0.120301	1.0321	0.560911	1	0.839909	1	CCR6; GABARAP; IFT172; SLC9A3R1;
GO:0097730	8	30	0.240602	1.51204	0.145646	1	0.381872	0.778037	PCM1; PKD2; DRD1; WDR19; TUBG1; BBS4; AHI1; TTC8;
proteasome core complex, beta-subunit complex	7	11	0.210526	3.60684	0.000900212	1	0.00673405	0.0137201	PSMB2; PSMB6; PSMB1; PSMB7; PSMB5; PSMB8; PSMB4;
cleavage furrow	24	55	0.721805	2.47256	6.59613e-06	0.0113981	8.2595e-05	0.000168281	ECT2; MYH9; PPP1CC; ITGB1; PKN1; PKN2; MEN1; PLK4; SVIL; MYLK; RHOA; RHOC; RAB11A; MYH10; CEP55; ARF6; RACGAP1; WDR73; NF2; RHOB; LIMA1; RAB21; RDX; RALA;
ruffle membrane	41	93	1.23308	2.49779	2.81417e-09	4.86288e-06	6.23447e-08	1.27023e-07	ITGB3; CIB1; WWC1; PLEK; DLC1; TIAM1; TRPV4; SRC; KANK1; ITGB1; TWF1; PTPRJ; ARHGEF2; CLASP2; ITGA5; TPM1; RHOA; PDPN; APPL2; AIF1; EZR; PACSIN2; ITGAV; INPP5K; RPS3; DIAPH1; EPHA2; AKT2; FGR; DNM2; TIRAP; HIP1R; NF2; FERMT1; PAK1; SPRY2; MACF1; CORO1C; LCP1; DDX58; MYO6;
dendritic spine	63	144	1.89474	2.47864	2.65628e-13	4.59005e-10	1.04319e-11	2.12543e-11	ARHGAP32; NTRK2; ZMYND8; TIAM1; SYNPO; PPP1CC; SHANK3; OPHN1; ITGB1; SLC8A1; USP8; MT3; CTTN; ATP1A2; ADORA1; RHOA; KCNJ2; ARRB1; DRD1; GRIA1; ALS2; PDE4B; NEDD4; NTSR1; P2RX4; EEF2K; RGS14; FXR2; DVL1; LZTS1; FXR1; MYH10; PPP3CA; ARFGEF2; FARP1; FMR1; CYFIP1; GRIN1; DTNBP1; MTMR2; PSMC2; DGKI; GPM6A; PTPRO; DNM1; STX4; LPAR1; CD3E; NLGN1; DNAJB1; MAP1B; CTNND1; DNM2; HIP1R; LAMA2; PRKACA; NOS1; …
GO:0099092	7	17	0.210526	2.33458	0.0198595	1	0.0855791	0.174361	FYN; ARHGEF2; TANC2; TNIK; CTNND1; DNM2; SH3GL1;
CCR4-NOT complex	4	16	0.120301	1.41889	0.308713	1	0.555678	1	ZFP36; CNOT2; CNOT1; TOB1;
CCR4-NOT core complex	2	6	0.0601504	1.8946	0.28711	1	0.555678	1	CNOT2; CNOT1;
basolateral plasma membrane	67	192	2.01504	1.97702	6.79111e-09	1.1735e-05	1.38059e-07	2.81286e-07	AP2A1; PTH1R; FOLR1; ATP1A1; ATP2B1; TSHR; ERBB3; VANGL2; NOD2; ATP7B; ATP7A; SLC29A1; TGFA; AQP1; CLDN1; PKD1; NOD1; SLC2A1; STXBP3; SCRIB; SLC7A7; BEST1; ADORA1; ARRB1; GM2A; DSP; PDPN; ANK2; LRP1; TJP1; EZR; ERBB4; ANXA2; ANK3; ATP1B1; MSN; NDRG4; SLC9A1; CADM1; ITGA3; ANXA1; STX4; CDH2; TEK; FLOT2; CHRM3; IL6R; B4GALT1; TLR9; CD38; FLOT1; ATP2B4; DLG1; P2RY1; IDE; CD44; SLC12A6; TFRC; CASK; C…
endomembrane system	14	73	0.421053	1.08706	0.412757	1	0.691128	1	ATP6V1B2; SLC6A4; STX16; NRBP1; PARD3; RNF34; SEC23B; RAPGEF3; STX4; BCL2L11; SLC9A3R1; STX3; MAP1LC3B; LARS;
cytoplasmic vesicle	96	240	2.88722	2.26612	2.23822e-16	3.86765e-13	1.24763e-14	2.54195e-14	WIPF1; DLL1; SNX17; GCH1; TRIM21; KIF1B; CLTA; SIGMAR1; MEFV; MAPK8IP3; LRRK2; TRPV4; EMP2; PDCD6; HYAL2; HAP1; CLCN7; ATP7B; EBP; DST; MIB1; AGFG1; TGFA; ESD; PRDX5; DVL2; SPRED1; ARHGEF2; RAB13; ITGA5; BTK; BICD1; AMOTL2; HAX1; GABARAP; AP2A2; WDR11; SORT1; ARRB1; PDPN; APPL1; RAC2; SPAST; TH; RAB11A; APPL2; CCDC88A; DVL1; SNX9; SH3GLB1; WASL; ANG; FNBP1; ARFGEF2; PIGT; APOA1; KIAA0319L; GABARA…
cell surface	211	591	6.34586	2.02257	1.24647e-26	2.1539e-23	1.79492e-24	3.65702e-24	PTN; FZD5; ANXA4; HSPA2; RC3H2; ITGB3; CCR7; BGN; HPN; NTRK1; SPARC; FOLR1; WNT7A; WNT1; DSG2; DMD; HBEGF; LGALS3; WNT3A; WNT4; RER1; PLAT; TGFB3; TNS1; PLAUR; ROBO1; TRPV4; PTPRC; TSHR; ITGA6; PTPRK; EMP2; TGFBR1; F2R; PDGFA; PRLR; CLIC4; PLXNB2; ITGB1; TLR3; LRPAP1; HYAL2; CEACAM1; NOD2; MET; TNFSF4; ENTPD6; ITGB2; ANO6; ERP29; CX3CR1; SLC1A3; TGFA; CLSTN1; PTPRJ; HLA-DRA; WNT5A; CCR6; FURIN; P…
ion channel complex	1	8	0.0300752	0.714307	0.788617	1	1	1	KCNQ1;
integral to organelle membrane	1	9	0.0300752	0.635028	0.825947	1	1	1	RYR1;
apical plasma membrane	106	305	3.18797	1.96892	4.09663e-13	7.07898e-10	1.57311e-11	3.20509e-11	AP2A1; PTH1R; CIB1; HPN; FOLR1; RAPGEF2; ATP8B1; DSG2; DLL1; ATP1A1; ATP2B1; TRPV4; ERBB3; EMP2; VANGL2; HYAL2; CEACAM1; RAPGEF6; SLC22A5; ATP7A; SLC29A1; AQP1; CLDN1; BMPR2; NOD1; SLC2A1; STXBP3; ITPK1; VAMP3; AMOTL2; PDE4D; GNAS; GJA1; ADRB2; DPP4; STC1; GM2A; FN1; BST2; SPTBN2; RAB27A; PDPN; ANK2; PARD3; ATP6V0D1; SLC12A2; SLC7A5; LZTS1; GJB6; EZR; JAG1; AHCYL1; EPS15; SLC26A2; TNIK; CFTR; AKR…
transcription factor complex	70	197	2.10526	2.01311	1.30155e-09	2.24907e-06	3.12371e-08	6.36434e-08	YY1; KDM1A; NKX2-5; IVNS1ABP; ZEB1; TCF12; TAF7; TCF4; GATA6; AHR; NFATC1; ARNT2; SKI; KAT5; PITX2; ETS1; PDLIM1; SMAD4; SUB1; SMAD6; HDAC9; RBL2; GATA1; RBPJ; MLXIPL; MAFB; SMAD3; AES; EPAS1; HAX1; SMAD7; NFATC4; TCF7L2; NFAT5; ALX4; SATB2; HNF1B; SIX3; LMO2; SOX17; TLE1; CTBP1; RCOR1; SOX2; SMAD1; LMO4; SMAD2; RARG; CDK2; CDK4; RUNX2; SIX1; DEAF1; WWTR1; RBM14; ATF5; MEF2A; FOXF1; HMGA1; NR4A1;…
microvillus	30	62	0.902256	2.74158	2.73839e-08	4.73193e-05	4.87828e-07	9.93915e-07	FSCN1; LRRK2; PDGFA; CLIC4; ATP6V1B2; HYAL2; ATP7A; ANGPT1; KIF13B; WWOX; EXOC4; BBS2; CNP; VCAM1; FMN2; EZR; MSN; RAPGEF3; TEK; SLC9A3R1; ATP6V1A; OXTR; ATP6V1E1; IQGAP2; CD44; FOXA1; CA2; MYO7A; MYO6; RDX;
stereocilium	8	30	0.240602	1.51204	0.145646	1	0.381872	0.778037	ATP8B1; PAFAH1B1; BBS2; RHOC; TWF2; MYO7A; RDX; MPP1;
motile cilium	13	102	0.390977	0.722488	0.92919	1	1	1	DLD; PKD1; SORD; GLI2; PKD2; PAFAH1B1; BBS2; MKKS; WDR19; ANXA1; DYNC2LI1; BBS4; NPHP1;
endoplasmic reticulum-Golgi intermediate compartment	22	73	0.661654	1.70779	0.00621163	1	0.0327247	0.0666742	RER1; GOLGB1; ERGIC1; P4HB; LRPAP1; KDELR1; SCYL1; FN1; DDHD2; TMED10; GJB2; TMED2; TMED9; LMAN2; PDIA6; CLN8; LMAN1; COPB1; SURF4; PTPN2; GBF1; HSPA5;
Golgi stack	15	35	0.451128	2.42876	0.000447603	0.773458	0.00377297	0.00768715	NSF; GOLGB1; MBTPS1; USO1; NSFL1C; VRK1; SULF2; RAB14; SULF1; TOM1L1; AKAP9; CLN3; OCRL; CLIP3; GBF1;
macromolecular complex	232	575	6.97744	2.28574	1.06344e-38	1.83762e-35	2.0418e-36	4.16002e-36	PEX19; ZBTB16; PTN; OGT; RPL3; PRDX3; PEX14; QARS; NTRK1; RBP4; KIDINS220; WWC1; STK4; GDI1; KDM1A; NKX2-5; RAPGEF2; DAZAP2; XPO6; ZC3H12A; KIF11; DMD; TRMT112; SNX17; MBD3; ATP1A1; GCH1; HIRA; GATAD2B; DDB1; RAPGEF1; NPM1; GGA1; VCL; MYH9; TFCP2; RBBP4; RYR2; PPP1CC; PTGES3; HSP90B1; GNB2; AHR; RCC1; NEK2; NEK6; OGG1; KAT2B; PCM1; BCL10; PKN1; RFTN1; YWHAQ; SKI; NOD2; SCP2; PKN2; TANK; DCAF7; SS…
collagen	11	62	0.330827	1.00582	0.544782	1	0.822168	1	EDA; COL2A1; COL5A2; COL18A1; COL11A2; LOX; COL6A2; ADIPOQ; MBL2; C1QTNF3; CCBE1;
fibrillar center	37	134	1.11278	1.56451	0.00274689	1	0.0173869	0.0354245	PEX14; ARHGAP32; SNRPB2; PLRG1; EIF3L; USO1; PSPC1; SMAD7; AFF4; MALT1; SMARCA5; EEF1D; KLF6; FBL; EZR; RPAIN; MTDH; MAP3K14; CD2BP2; AGER; NOP58; RAI14; DKC1; TRIM27; SMARCB1; NOP56; NOLC1; NFKBIE; RREB1; DDX11; DEAF1; KDM4A; TCOF1; DAB2; FOXA1; FHIT; UBE2N;
ESC/E(Z) complex	5	16	0.150376	1.77273	0.13683	1	0.375902	0.765873	RBBP4; PHF1; RBBP7; TRIM37; EZH2;
Barr body	2	5	0.0601504	2.27276	0.215458	1	0.443756	0.904122	H2AFY; H2AFZ;
site of double-strand break	16	58	0.481203	1.56345	0.0401529	1	0.143243	0.291848	WRAP53; RPA3; ARPC5; ARPC4; ARPC2; SMARCAD1; PRPF19; PHF1; ARPC3; RNF8; RAD50; RBBP8; MAD2L2; ESCO2; SMARCAL1; ARPC1A;
nuclear chromosome, telomeric region	36	109	1.08271	1.87134	7.49108e-05	0.129446	0.000794146	0.00161802	MCM2; KDM1A; PPP1CB; PURA; DDB1; PINX1; MCM5; MCM4; PPP1CC; MCM6; MCM3; MCM7; XRCC3; TNKS2; MEN1; TNKS; RAD50; LIG4; CDC73; XRCC1; SLX4; ATRX; SUN2; MSH2; THOC2; H2AFY; SP100; CBX1; THOC5; POT1; TFIP11; TINF2; UPF1; CBX5; H3F3A; CBX3;
GO:0061700	3	12	0.0902256	1.41977	0.357752	1	0.605762	1	SEH1L; SEC13; SESN2;
midbody	72	154	2.16541	2.64874	6.89253e-17	1.19103e-13	4.25368e-15	8.66656e-15	CHMP4B; ECT2; ERH; APC2; GDI1; TACC1; CYLD; ANLN; PPP1CC; HSP90B1; NEK2; KIF14; CLIC4; PKN1; ZFYVE26; PKN2; CRMP1; USP8; RNF8; ARL3; VPS37B; SLC2A1; SIRT2; HNRNPU; SVIL; RHOA; GNAI2; KEAP1; ANXA11; MICAL1; PIK3C3; RCC2; SPAST; AURKB; AURKA; RAN; SH3GLB1; FLCN; KIF3B; GNAI3; MYH10; TRIOBP; SPAG5; BCL3; ANXA2; CEP55; CTDP1; DTNBP1; RACGAP1; BIRC5; VPS4A; YPEL5; RALB; LZTS2; DDX11; PKP4; UVRAG; CTNN…
spindle midzone	13	25	0.390977	2.94686	9.82058e-05	0.1697	0.000986626	0.00201018	KIF14; UNC119; MAPRE1; AURKB; AURKA; CDC6; CTDP1; RACGAP1; MAPRE2; PKP4; CENPE; ARL8B; PLK1;
spindle pole	48	118	1.44361	2.30467	3.45469e-09	5.9697e-06	7.55658e-08	1.5396e-07	TPX2; PPP2CB; ODF2; KIF11; PPP2CA; ALMS1; NEK2; NEK6; IKBKG; DYNC1LI1; DYNC1I1; UNC119; HNRNPU; PLK2; DCTN1; NEDD9; RASSF1; POC1A; RGS14; RAB11A; SBDS; CDC25B; CDC6; CTDP1; VPS4A; CDK5RAP2; NIN; NUP62; TUBGCP2; CSPP1; TUBGCP4; DDX11; PKP4; TPT1; WDR73; GOLGA2; PLK1; WDR60; KATNB1; CALM1; VPS4B; CENPF; CDC20; CEP63; CKAP5; CCNB1; CKAP2; BIRC6;
microtubule organizing center	53	159	1.59398	1.88855	1.26075e-06	0.00217858	1.78572e-05	3.63827e-05	DBH; TPX2; CETN2; TACC1; NUDT21; NEK6; UPF3B; KRT18; PLA2G6; ITGB1BP1; CLASP2; DDAH2; SCYL1; RUVBL1; PAX2; KEAP1; RASSF1; YES1; MAP2K1; MAPRE1; RAB11A; DDHD2; SPAG9; TACC2; CHD3; TRIOBP; ARFGEF2; YTHDF2; CEP55; PIBF1; RBM39; PXK; DIAPH1; TAP1; DYSF; TEK; TUBGCP2; MAPRE2; PCNT; FLII; SLMAP; TSG101; FLOT1; PPP4C; PRKCQ; PRKCZ; PODXL; SPECC1L; KIF5B; BIRC6; PDCD6IP; MTUS1; MAPK1;
apical junction complex	4	18	0.120301	1.26132	0.395821	1	0.665998	1	PKN2; RHOA; PARD3; TJP1;
spindle	53	119	1.59398	2.52331	8.76019e-12	1.51376e-08	2.75229e-10	5.60759e-10	TPX2; KIF11; CYLD; PINX1; CLTA; MYH9; PPP2R3C; ZNF207; PTP4A1; PRPF19; NUP85; CRMP1; ARHGEF2; CEP170; MID1; SIRT2; MMS19; DCTN1; NEDD9; ANXA11; VRK1; MAPRE1; SPAST; RGS14; AURKB; FMN2; AURKA; MYH10; NSUN2; CTDP1; TUBG1; MAD2L2; NDEL1; CSPP1; TTK; CBX1; CDC16; DYNLT1; INO80; CDC27; PLK1; SPIN1; CLTC; KATNB1; MAEA; MZT2B; MAP2K5; CENPF; CDC20; CBX3; SPECC1L; MTUS1; HSPB1;
membrane raft	111	220	3.33835	2.85835	6.88821e-29	1.19028e-25	1.08208e-26	2.20465e-26	DMD; DLL1; EDNRB; PPT1; ATP2B1; PPP2CA; INPP5D; LRRK2; CSK; PTPRC; FYN; EMP2; TGFBR1; ITGB1; BCL10; RFTN1; HYAL2; SLC6A4; STOML2; ATP7A; ANGPT1; KDR; S100A10; FURIN; SMURF2; PGK1; GPM6B; ZAP70; TGFBR2; BTK; GJA1; CTSD; GNAI2; DPP4; RAB5A; RIPK1; BST2; NTSR1; PDPN; ANK2; TUBA1B; SELE; GNAI3; SULF1; PRNP; BIRC3; ANXA2; OPRM1; BSG; BIRC2; NPC1; SLC25A5; MME; S1PR1; SLC9A1; EPHB1; LAMP2; TNFRSF1B; IC…
postsynaptic density	114	244	3.42857	2.64686	6.58426e-26	1.13776e-22	8.12686e-24	1.65579e-23	MINK1; TSC2; ADORA2A; NSF; ARHGAP32; NTRK2; PCLO; RPL38; ATP1A1; DROSHA; PLCB4; SIGMAR1; PJA2; SYNPO; FYN; EGLN1; SRC; SHANK3; DCLK1; EPB41L3; RHEB; RPL12; RPL10A; CHMP2B; RPL30; MIB1; EPB41; USP8; PAK2; SPTBN1; BMPR2; RTN4; LRP4; RPL23; MT3; SCRIB; ADORA1; TSC1; RPL8; PDLIM5; ARRB1; GRIA1; MAGI2; ALS2; PDE4B; RPS13; RPS27; RPS25; CDK5; P2RX4; EEF2K; RGS14; VPS35; CACNA1C; FXR2; DVL1; FABP5; LZTS…
GO:0098985	1	6	0.0300752	0.952013	0.688231	1	0.988582	1	NLGN1;
GO:0099060	3	25	0.0902256	0.681787	0.843345	1	1	1	CHRNB2; CDH2; NLGN1;
GO:0089717	2	7	0.0601504	1.62433	0.357919	1	0.605762	1	TRPM4; NLGN1;
melanosome	59	100	1.77444	3.34255	2.18944e-20	3.78336e-17	1.99124e-18	4.05701e-18	ITGB3; ATP1A1; ATP6V0A1; P4HB; HSP90B1; SERPINF1; SND1; NAP1L1; ATP6V1B2; ITGB1; ATP1B3; ERP29; YWHAE; NCSTN; SLC2A1; AHCY; CCT4; PPIB; RAB2A; CTSD; MYH11; RAB5A; ANXA11; CNP; RAB27A; TMED10; RAB5B; RAN; TPP1; CTNS; ANXA2; BSG; SLC3A2; CD63; YWHAB; PDIA4; PDIA6; STOM; STX3; CTSB; ANXA6; RAB35; RPN1; LAMP1; SYPL1; FLOT1; RAB1A; CLTC; TFRC; GNA13; SDCBP; DNAJC5; MYO5A; MYO7A; FASN; HSP90AB1; PDCD6I…
extracellular matrix	52	226	1.56391	1.30363	0.0234831	1	0.0987318	0.201159	BGN; COL5A1; WNT7A; HSD17B12; WNT11; COL2A1; WNT4; COL5A2; CHI3L1; MGP; TLR3; COL12A1; COL18A1; GPLD1; LUM; WNT3; COL11A2; LTBP2; TGFBI; CYR61; LOX; FBN1; TNFRSF11B; LTBP4; ECM1; POSTN; TGFBR3; FN1; NOV; COL1A2; TNXB; COL6A2; COL6A3; COL3A1; TIMP1; COL4A2; RELN; COL7A1; COL11A1; FBLN5; COL1A1; FBN2; MBL2; CCBE1; FGF1; ALPL; FBLN1; TFIP11; THBS1; COL4A1; COL6A1; GPC1;
connexon complex	4	22	0.120301	1.0321	0.560911	1	0.839909	1	GJA5; GJA1; GJB6; GJB2;
cytoplasmic vesicle membrane	42	137	1.26316	1.73699	0.000136188	0.235333	0.00133661	0.00272324	SNX19; AP1G1; TNK2; SNX17; SNX5; KIF1B; RYR2; ZDHHC17; CLIC4; AP3M1; RAB13; TOR1A; GABARAPL1; PKD2; SORT1; ARRB1; SH3BP5; RAB11A; FMN2; SNX9; KIFC3; PACSIN2; RYR1; TRPM2; SH3KBP1; RAB10; ANXA1; DYSF; AP1M1; YKT6; GPRC5B; ITPR1; TMEM67; BACE1; TMEM173; ARHGAP21; RAB21; ITPR2; ITPR3; CLIP1; KCNQ1; RALA;
phosphopyruvate hydratase complex	2	4	0.0601504	2.83954	0.145854	1	0.381872	0.778037	ENO1; ENO2;
myosin filament	2	16	0.0601504	0.711215	0.802059	1	1	1	MYH11; MYH7;
GO:0097512	2	7	0.0601504	1.62433	0.357919	1	0.605762	1	DES; CRYAB;
nuclear envelope	65	173	1.95489	2.12865	3.56228e-10	6.15563e-07	9.1875e-09	1.87189e-08	CHMP4B; LRRC59; SIGMAR1; RANGAP1; LEMD2; CHMP2A; FAF1; LPIN1; SEH1L; RANBP1; NUP133; EBP; DST; ITSN1; TNKS2; NUP85; S100A6; CLIC1; TOR1A; RTN4; KCNJ11; SYNE2; HAX1; BANF1; PAFAH1B1; DCTN1; BNIP3L; ANXA11; SEC13; XPO1; RAC2; SUN2; ANXA7; MTA1; CYBB; BNIP3; RAN; WDFY3; BIN1; TRPC7; AKAP6; NPC1; TPR; CALR; NDEL1; SYNE1; CSE1L; NUP62; IFI27; RANBP2; ATF6; IPO7; KPNB1; SREBF1; TMPO; TYRO3; LBR; LMO7; …
nuclear membrane	79	240	2.37594	1.86487	6.72712e-09	1.16245e-05	1.38059e-07	2.81286e-07	ANXA4; HPN; GCH1; EDNRB; GATA6; BCL2L1; RANGAP1; LEMD2; PLCB1; RCC1; MCM3AP; LPIN1; PCM1; PLRG1; RB1CC1; NUP133; CPNE1; GLE1; NUP85; AQP1; PTGDS; MLX; CLIC1; VAPA; TNKS; GAPDH; TOR1A; SYNE2; TNPO1; HAX1; KPNA4; GRK5; PDE4D; PAFAH1B1; PHLPP1; DMPK; SORT1; NUTF2; XPO1; PUM2; SPAST; CCND2; SUN2; TOR1AIP1; LEMD3; WDFY3; PRNP; MX1; AKAP6; MTDH; IPO4; TRIM27; PHF20; TPR; GNAQ; SYNE1; NUP62; CDK4; SHISA…
late endosome	57	123	1.71429	2.62547	1.83404e-13	3.16922e-10	7.54577e-12	1.5374e-11	NTRK1; FYCO1; KIDINS220; RAPGEF2; DERL1; M6PR; PIK3R4; SRC; VPS16; F2R; ATP7B; CHMP2B; ATP7A; RAB7A; CLEC16A; SDF4; NBR1; CHID1; MAGI2; PIK3C3; MAP2K1; RAB27A; ATG9A; VPS35; WDR48; RAP1A; RAB14; SNX14; DYNC1LI2; CTNS; VPS33B; SLC11A1; TMEM9; CXCR4; VPS4A; LGMN; LAMP2; IGF2R; DYSF; ATP13A2; MAP1LC3A; VPS11; UVRAG; TF; MTM1; TMEM59; LAMP1; CLN3; TSG101; BACE1; CLCN3; MAP2K2; LDLR; PCSK9; KCNQ1; MYO…
autophagic vacuole	32	66	0.962406	2.74708	8.90733e-09	1.53919e-05	1.72942e-07	3.52358e-07	PIP4K2A; FYCO1; SNAP29; TRIM21; MEFV; PIK3R4; BECN1; VPS16; HAP1; OPTN; PIP4K2B; GABARAPL1; RAB23; GABARAP; NBR1; ATG12; ATG5; WIPI2; ATG9A; TBC1D5; WDFY3; ATG16L1; GABARAPL2; ATP13A2; TICAM1; MAP1LC3A; CALCOCO2; VPS11; UBQLN1; UBQLN4; CLN3; MAP1LC3B;
recycling endosome	39	114	1.17293	1.93834	1.54501e-05	0.0266977	0.000186697	0.000380383	AP1G1; EEA1; VPS16; ITGB1; VPS53; DYNC1I1; RAB13; FIG4; RAB11FIP1; VAMP3; AMOTL2; RABEP1; INPP5F; RABGEF1; GRIA1; VPS52; ANK2; ATG9A; RAB11A; RAN; RAB14; SORL1; VPS33B; ARFGEF2; TNIK; CFTR; TUBG1; COMMD1; RAB10; SLC11A2; TUBGCP4; HFE; TF; RNF11; BACE1; TUBA1A; TFRC; MYO5A; NISCH;
recycling endosome membrane	23	80	0.691729	1.62918	0.00966559	1	0.0492688	0.100382	NTRK1; RAB8B; OPTN; RAB13; VAMP3; PLEKHB2; GRIA1; SCAMP2; RAB11A; CMTM6; RAB14; PACSIN2; CFTR; HLA-A; HLA-C; ARF6; NDRG1; RAB10; EHD1; RAB35; B2M; CLIP3; HLA-B;
WASH complex	2	16	0.0601504	0.711215	0.802059	1	1	1	CAPZB; CAPZA1;
invadopodium	6	10	0.180451	3.40123	0.00330082	1	0.0204438	0.0416527	FSCN1; SVIL; PDPN; EZR; MSN; PAK1;
exocyst	2	19	0.0601504	0.598977	0.873472	1	1	1	EXOC4; RAB10;
zymogen granule membrane	4	11	0.120301	2.06326	0.113106	1	0.314224	0.640209	TMED10; TMED2; VAMP2; STX3;
extrinsic to membrane	18	62	0.541353	1.64531	0.0185936	1	0.0832467	0.169609	SEC23A; NMT1; PLAUR; BECN1; RB1CC1; WIPI2; EZR; WDFY3; PRNP; PACSIN2; GBA; RNF40; ANXA1; TPR; BCL2L11; VPS13A; AZU1; MGLL;
cilium membrane	14	53	0.421053	1.49719	0.0724004	1	0.229135	0.466846	SHANK3; PKD1; PKD2; EVC2; BBS2; DRD1; EPS15; BBS4; BBS1; TCTN3; TTC8; TMEM67; PTCH1; CASK;
GO:0098797	3	8	0.0902256	2.12878	0.153826	1	0.383207	0.780757	HSPG2; EVC2; LRP1;
chloride channel complex	5	48	0.150376	0.591156	0.942629	1	1	1	CLIC4; ANO6; CLIC1; BEST1; CFTR;
intermediate filament cytoskeleton	19	47	0.571429	2.2908	0.000204834	0.353954	0.00185316	0.00377568	CCT8; PJA2; BCAS3; PLEC; PKN2; S100A8; KRT8; NSFL1C; SYNE2; MDN1; DCTN1; PHLDB2; KRT17; DES; CTNS; CLK3; DISC1; INO80; PSMD10;
Fanconi anaemia nuclear complex	1	14	0.0300752	0.408394	0.934133	1	1	1	FANCC;
BBSome	5	8	0.150376	3.54324	0.00595937	1	0.0316855	0.0645569	BBIP1; BBS2; BBS4; BBS1; TTC8;
contractile fiber	2	4	0.0601504	2.83954	0.145854	1	0.381872	0.778037	DEK; PPP1R12A;
lateral element	1	13	0.0300752	0.439785	0.920002	1	1	1	SMC3;
dendrite	129	407	3.8797	1.79562	2.55977e-12	4.42328e-09	8.6731e-11	1.76708e-10	FZD5; MINK1; ADORA2A; CIB1; NTRK1; NTRK2; CRHBP; SYT7; DHX36; BMPR1A; KIF1A; PLCB4; ELOVL5; DRD4; PPT1; KIF1B; MAPK8IP3; RANGAP1; MCRS1; LRRK2; BGLAP; FYN; BMPR1B; BECN1; PTPRK; SHANK3; HAP1; COBL; HDAC6; DYRK1A; STAT1; STRN3; ATXN10; NPTN; BMPR2; CCR2; LRP4; TXN2; KIF1C; PIAS3; PLK2; RARA; GNRH1; PPP2R1A; GNAS; PABPC1; SORT1; INPP5F; RPS6; GNAI2; OPRK1; NF1; GRIA1; RAB5A; MAGI2; ALS2; ANXA3; RAB…
peroxisomal matrix	15	51	0.451128	1.66695	0.0268294	1	0.111178	0.226517	PHYH; GNPAT; AMACR; SCP2; PRDX5; NOS2; ECH1; GSTK1; LONP2; EPHX2; HMGCL; PEX7; IDE; FAR1; HSD17B4;
sperm flagellum	5	44	0.150376	0.644885	0.908704	1	1	1	ODF2; CCR6; CUL3; ATP2B4; PRKACA;
cornified envelope	8	65	0.240602	0.697989	0.907563	1	1	1	KRT1; DSG2; JUP; DSP; PKP2; ANXA1; PKP4; FLG;
myosin complex	8	33	0.240602	1.37462	0.215835	1	0.444004	0.904627	MYL12A; MYO9B; MYH10; MYH7; MYO10; MYL12B; MYO1B; MYO19;
leading edge membrane	3	8	0.0902256	2.12878	0.153826	1	0.383207	0.780757	PTPRK; DOCK8; EPHA2;
brush border	16	51	0.481203	1.778	0.0121357	1	0.0582511	0.118682	SNX5; MYH9; PLEC; AQP1; CLIC1; MYH14; FLNB; EZR; MYH10; SLC38A2; DNM1L; MME; FLII; CAPZA2; ITPR3; MYO1B;
filamentous actin	7	26	0.210526	1.52677	0.161278	1	0.383207	0.780757	APC2; PKD2; DPYSL3; FLNA; CD2AP; MYO6; SPECC1L;
stereocilium bundle tip	1	18	0.0300752	0.31769	0.969733	1	1	1	SLC9A3R1;
unconventional myosin complex	2	8	0.0601504	1.42154	0.42595	1	0.695625	1	MYO5A; MYO6;
alpha-amino-3-hydroxy-5-methyl-4-isoxazolepropionic acid selective glutamate receptor complex	2	27	0.0601504	0.421568	0.964257	1	1	1	GRIA1; PORCN;
synapse	86	260	2.58647	1.87394	1.12012e-09	1.93556e-06	2.73239e-08	5.56704e-08	RPL3; FZD5; PCLO; ENAH; AGRN; RAPGEF2; EEF1A2; DMD; DARS; CHRNA7; PPP2CA; RPS21; TUFM; YWHAQ; CYFIP2; GDI2; CHRNB2; RPS3A; EIF2S1; SNAPIN; ITGA5; SCRIB; RPS7; EXOC4; PIAS3; MTHFR; DPYSL3; PABPC1; MAGI2; RTN3; RPLP2; RAB27A; RPL5; DVL1; FABP5; PSMA3; RPS20; HNRNPD; AKR1A1; HTR2B; FMR1; CYFIP1; CHRFAM7A; GRIN1; SH3KBP1; KIF5A; ATP1A3; RPS17; DGKI; MME; CAPRIN1; CADM1; RAB18; MKLN1; UBA52; DNM1; STX…
initial segment	3	20	0.0902256	0.852149	0.711929	1	1	1	ANK2; BIN1; ANK3;
apicolateral plasma membrane	4	18	0.120301	1.26132	0.395821	1	0.665998	1	JUP; KRT8; NEDD4; THBD;
ionotropic glutamate receptor complex	4	14	0.120301	1.62144	0.224	1	0.455915	0.928894	SHANK3; SCRIB; CUBN; DLG1;
dendritic spine membrane	3	13	0.0902256	1.31065	0.409825	1	0.687551	1	ATP2B1; GRIA1; ITGA8;
GO:0098978	137	345	4.1203	2.24966	1.85828e-22	3.21111e-19	2.00694e-20	4.089e-20	ITGB3; ADORA2A; DLGAP4; SPARC; WNT7A; SYT7; WNT3A; PLAT; PLCB4; PURA; DRD4; ATP2B1; TIAM1; SYNPO; PPP1CC; LRRK2; PLCB1; DRD3; FYN; EGLN1; NTRK3; SRC; AP2B1; UNC13B; YWHAH; OPHN1; SPARCL1; ITGB1; ARPC2; PLCG1; CHMP2B; SNAP25; ELAVL1; CLSTN1; WNT5A; USP8; YWHAE; ARHGEF2; PAK2; NPTN; SPTBN1; SCRIB; UNC13A; RNF216; ATP2B2; AP3D1; TANC2; PPP2R1A; RHOA; PFN2; DRD1; GRIA1; SYT1; FLNA; NEDD4; PORCN; SRGN…
GO:0099061	10	51	0.300752	1.11167	0.412536	1	0.691128	1	DRD3; CLSTN1; NPTN; GRIA1; ERBB4; GRIN1; PTPRO; CHRM3; GRIN2A; EFNB2;
eukaryotic 43S preinitiation complex	14	17	0.421053	4.66584	1.10788e-08	1.91442e-05	2.10376e-07	4.28625e-07	EIF1; EIF3K; EIF3I; EIF3L; EIF3E; EIF3CL; EIF3M; EIF3G; EIF3D; EIF3H; EIF3F; EIF1B; EIF3C; EIF3B;
eukaryotic 48S preinitiation complex	13	15	0.390977	4.91013	1.16508e-08	2.01326e-05	2.18833e-07	4.45856e-07	EIF3K; EIF3I; EIF3L; EIF2S1; EIF3E; EIF3CL; EIF3M; EIF3G; EIF3D; EIF3H; EIF3F; EIF3C; EIF3B;
specific granule membrane	28	91	0.842105	1.74349	0.00156201	1	0.0105436	0.0214817	PLAUR; CEACAM1; ITGB2; ANO6; SNAP25; SLC2A3; PTPRJ; UBR4; SNAP23; RAP1A; KCNAB2; CYBB; CMTM6; ATP6V1D; TRPM2; ITGAV; TNFRSF1B; CD47; AP1M1; STOM; CD36; HMOX2; CD59; TMEM30A; CKAP4; DNAJC5; PGRMC1; CYBA;
tertiary granule membrane	23	73	0.691729	1.78538	0.00281166	1	0.0177319	0.0361276	DYNLL1; CEACAM1; ITGB2; ANO6; SNAP25; SLC2A3; UBR4; PTAFR; SNAP23; KCNAB2; CYBB; RAB14; SLC11A1; TRPM2; ATP6AP2; CD47; STOM; NRAS; COPB1; CD59; FCER1G; GAA; CYBA;
Golgi-associated vesicle membrane	7	19	0.210526	2.08897	0.037277	1	0.133364	0.271719	SPPL3; ZDHHC17; PKD1; GJA1; CFTR; PI4KA; GOPC;
Golgi cisterna membrane	19	92	0.571429	1.17042	0.261951	1	0.529417	1	CHSY1; BCAP31; APH1A; GALNT1; SORT1; GOLGA3; B4GALT7; SCFD1; B3GALT6; TMED2; INPP5E; SAR1B; GOLGA2; ARAP1; B4GALT1; RAB21; CANT1; GOLPH3; ST6GAL1;
lysosomal membrane	104	285	3.12782	2.06734	1.89082e-14	3.26733e-11	9.07592e-13	1.84915e-12	AP1G1; NSF; SCARB2; AP2M1; ITM2C; SYT7; UBA1; M6PR; ATP6V0A1; ATP6V1H; GNB2; VPS16; HLA-DQA1; ATP6V1B2; TLR3; SEH1L; ZFYVE26; RHEB; CLCN7; SLC29A3; GPLD1; AP3M1; HLA-DRA; NCSTN; RAB7A; SNAPIN; CP; AP3D1; ATP6V1G1; WDR11; SORT1; RAB2A; DPP4; ARRB1; WDR81; HLA-DPB1; SEC13; VAMP7; P2RX4; AP3B1; ATP6V0D1; VPS35; LRP1; ATP6V0A2; HLA-DPA1; HLA-DRB5; RPTOR; RNF13; GNAI3; RAB14; SNX14; GNB1; CD74; CTNS; …
adherens junction	19	59	0.571429	1.82496	0.00482914	1	0.0284804	0.0580268	TNK2; DLL1; VCL; VEZT; TRPV4; PTPRK; CEACAM1; PARD3; PKP2; JAG1; TBCD; NPHP1; AHI1; NOTCH1; CD96; NF2; EFNA5; TJP2; SDCBP;
GO:1990904	72	152	2.16541	2.68359	2.82738e-17	4.88571e-14	1.87912e-15	3.82857e-15	HNRNPA0; RPL26; RPL27; ZFP36L1; HNRNPA1; EPRS; TARDBP; ZFP36; TRIM21; NPM1; LRRK2; PABPC4; LRPPRC; DYRK1A; ELAVL1; RPS3A; VIM; G3BP2; GAPDH; DHX9; SYNCRIP; HNRNPU; RPS7; ILF3; PARP4; SRA1; GTF3C1; TROVE2; RUVBL1; HNRNPA2B1; PABPC1; RPS6; AKAP8L; CPSF6; TRA2B; HNRNPM; XPO1; RPL5; CSNK1A1; HNRNPA3; RPLP0; HNRNPD; DDX5; RPL4; RPS8; CELF2; RBMS1; FMR1; RBMX; ATXN2; RBM3; RPS5; RPL13A; RPS3; NUP62; RU…
cytoplasmic stress granule	31	61	0.932331	2.87936	3.55946e-09	6.15075e-06	7.68844e-08	1.56646e-07	RBPMS; DHX36; ZFP36; PABPC4; RBM4; LSM14A; ELAVL1; EIF2S1; PUM1; PQBP1; PABPC1; HNRNPK; PUM2; ROCK1; RPTOR; PRKAA2; DDX3X; FMR1; MBNL1; ATXN2; CAPRIN1; MOV10; EIF4E; YBX1; TIAL1; KPNB1; LARP1; RBM23; DDX1; ATXN2L; DDX6;
nuclear speck	152	393	4.57143	2.19111	2.06604e-23	3.57011e-20	2.38008e-21	4.84923e-21	PRPF6; ZBTB16; BRD2; SRSF11; SRSF6; SLU7; ZNF638; SNRPB2; PPP1R16B; DAZAP2; EHMT2; SRSF2; DHX36; PRPF4; SNURF; CRY2; ATP6V0A1; GATAD2B; BCLAF1; TARDBP; TCF12; TAP2; SCNM1; PPP1CC; PRPF8; PLCB1; HP1BP3; GATAD2A; NEK6; OGG1; RBM4; GLI3; NAMPT; PLRG1; NRIP1; PRPF19; PPIE; IFI16; DYRK1A; UNC45A; MOCS2; CLK2; SMURF2; PSPC1; RBM25; SRSF1; GLI2; PRCC; IL16; HNRNPU; U2AF1; RNPS1; SPOP; SRRM1; EPAS1; PIAS…
TAP complex	2	2	0.0601504	5.66495	0.0311529	1	0.114781	0.233858	TAP2; TAP1;
dynactin complex	2	8	0.0601504	1.42154	0.42595	1	0.695625	1	DCTN1; DCTN2;
nascent polypeptide-associated complex	1	4	0.0300752	1.42683	0.540194	1	0.815957	1	NACA;
mitochondrial inner membrane	68	384	2.04511	1.00329	0.50979	1	0.795051	1	MPV17; LGALS3; AFG3L2; BCL2L1; YME1L1; LRRK2; CYC1; SRC; COX7B; NDUFA13; ERAL1; MRPS27; NDUFB9; HADHA; STOML2; SLC25A13; UQCRC2; TYMS; SDHD; SLC25A1; ALDH18A1; COX6B1; PINK1; PDE2A; PMPCA; MRPL3; SDHB; CNP; DAP3; SLC25A6; ALAS2; SHMT2; NDUFB8; UQCRQ; SLC25A12; SPG7; COX6A1; SLC25A5; CYCS; MRPL44; SLC25A11; NDUFA1; RPS3; SLC25A3; PHB; PMPCB; UQCRC1; OPA1; NDUFV1; TAZ; FGR; COX4I1; PHB2; MRPS16; LE…
mitochondrial respiratory chain complex IV	3	9	0.0902256	1.89251	0.201854	1	0.428506	0.873049	UQCRC2; COX4I1; NDUFA4;
transport vesicle	32	93	0.962406	1.94963	7.63081e-05	0.13186	0.000804027	0.00163815	BGN; FOLR1; M6PR; EDN1; ERP29; USO1; KDELR1; VAMP3; ARCN1; SCAMP2; RAB11A; TMED10; TMED2; RAB1B; IGF2R; TMED9; YKT6; ATP13A2; YIPF3; COPZ1; FGFR4; COPE; IL33; HCK; COPA; COPB1; SURF4; FGFRL1; CD59; CAV2; COPB2; FGFR3;
anchored to membrane	9	101	0.270677	0.505308	0.995758	1	1	1	PLAUR; BST2; CNTN4; OMG; CD109; NCAM1; CDH13; ALPL; LPL;
Golgi transport complex	4	12	0.120301	1.89146	0.14698	1	0.381926	0.778147	COG4; GOLGA3; COG5; COG6;
Cul3-RING ubiquitin ligase complex	9	36	0.270677	1.41742	0.171927	1	0.383207	0.780757	PDCD6; SPOP; RBX1; KEAP1; CUL3; TNFAIP1; ENC1; PEF1; ARIH1;
DNA-directed RNA polymerase II, holoenzyme	3	9	0.0902256	1.89251	0.201854	1	0.428506	0.873049	RPRD1A; RPRD2; MYO6;
integral to Golgi membrane	10	60	0.300752	0.944945	0.632112	1	0.923322	1	FKTN; RER1; QSOX1; SLC35A2; ERGIC3; FURIN; SLC39A13; PCSK5; POMGNT1; TBC1D20;
Ino80 complex	5	16	0.150376	1.77273	0.13683	1	0.375902	0.765873	YY1; MCRS1; RUVBL1; RUVBL2; INO80;
mitochondrial respiratory chain complex I	13	52	0.390977	1.41705	0.115752	1	0.320366	0.652723	NDUFA13; NDUFB9; NDUFS2; NDUFB8; SNCA; NDUFA9; NDUFA1; PARK7; NDUFV1; NDUFV2; NDUFS3; NDUFA10; NDUFA4;
chylomicron	4	14	0.120301	1.62144	0.224	1	0.455915	0.928894	APOC1; APOA1; APOB; LPL;
peroxisomal membrane	18	57	0.541353	1.78961	0.00751162	1	0.0389792	0.0794174	PEX19; PEX14; MPV17; ALDH3A2; SYT7; GNPAT; PEX2; RAB8B; HMGCR; MGST1; TMEM135; ATAD1; TTC1; PEX7; MAVS; MAP2K2; FAR1; HSD17B4;
integral to endoplasmic reticulum membrane	29	105	0.87218	1.565	0.00738873	1	0.038457	0.0783533	STIM1; SPCS1; DERL1; ELOVL5; TAP2; SGPL1; DPAGT1; PREB; ERGIC3; RRBP1; RTN4; ERN1; ZMPSTE24; SEC61A1; PORCN; SCD; EIF2AK3; SLC37A4; PIGT; TAP1; FKBP8; DHCR7; EXT1; AMFR; AUP1; ATF6; CLN3; WFS1; HSPA5;
sperm principal piece	4	22	0.120301	1.0321	0.560911	1	0.839909	1	CCR6; IFT172; PFKM; ATP2B4;
GO:0120103	4	9	0.120301	2.52125	0.0577708	1	0.190149	0.387414	ODF2; CEP170; DCTN1; NIN;
spindle microtubule	14	35	0.421053	2.26695	0.00155764	1	0.0105436	0.0214817	KIF11; CLASP1; ARL3; KIFAP3; PARP4; KIF3A; AURKB; AURKA; KIF3B; BIRC5; CDC16; CDC27; PLK1; CALM1;
filopodium membrane	12	18	0.360902	3.77768	5.78995e-06	0.010005	7.30294e-05	0.000148792	ITGB3; DMD; SYNE2; VASP; PDPN; ANTXR1; UTRN; ARF6; ITGAV; ITGA3; MYO10; NF2;
GO:0098794	42	84	1.26316	2.83281	1.23337e-11	2.13127e-08	3.80584e-10	7.75412e-10	PTN; MECP2; APC2; KIF1A; PURA; DRD4; CHRNA7; LRRK2; PLCB1; AP2B1; SNAP25; ELAVL1; SLC29A1; WNT5A; AP3D1; RHOA; PFN2; RPL8; FLNA; AP3B1; RPLP0; EPS15; PRNP; FMR1; AGER; DNM1L; CPLX1; SNCA; STX4; NAPA; MEF2C; NLGN1; HIP1; STX3; STXBP1; PSMA7; RAB3GAP1; PSMC5; P2RX7; RNF19A; GHRL; MYO5A;
cell-cell adherens junction	45	98	1.35338	2.60156	9.17361e-11	1.5852e-07	2.43877e-09	4.96881e-09	VCL; MYH9; ITGA6; PDLIM7; KRT18; JUP; ZYX; SSX2IP; PAK4; PDLIM1; BMPR2; SCRIB; SMAD7; PDLIM5; SNAP23; PVR; PARD3; PKP2; TJP1; BAIAP2; ANXA2; NDRG1; RAB10; ANXA1; CDH2; PARK7; FLOT2; EIF4G2; CDH13; PKP4; CTNND1; CTNND2; S100A11; CDH12; TMOD3; OXTR; CDH11; FLOT1; LYN; PTPRM; DAG1; DDX6; CNN3; RDX; SORBS1;
nuclear pore	21	72	0.631579	1.65283	0.0110061	1	0.053955	0.109929	XPOT; ENY2; RANGAP1; KPNA6; MCM3AP; RANBP1; NUP133; GLE1; AGFG1; KPNA3; XPO7; TNKS; RANBP3; RAN; TPR; NUP62; EIF5A; RANBP2; IPO7; KPNB1; SENP2;
basal plasma membrane	15	34	0.451128	2.50017	0.000305249	0.527471	0.00269118	0.00548308	ITGA6; ERBB3; CEACAM1; MET; DST; AQP1; BMPR2; TACSTD2; PKD2; ERBB4; EPS15; ANK3; TEK; TF; CD34;
lateral plasma membrane	26	56	0.781955	2.6307	6.37506e-07	0.00110161	9.33568e-06	1.90208e-05	DSG2; DMD; ERBB3; VANGL2; JUP; CEACAM1; CLDN1; PKD1; DVL2; RAB13; TACSTD2; PPP2R1A; DVL1; GJB2; ANK3; TBCD; PTPRO; GNA12; ANXA1; IQGAP1; AXIN1; DLG1; SCN5A; CORO1C; MARK2; ARL2;
phagocytic vesicle	24	58	0.721805	2.34469	1.96957e-05	0.0340342	0.000231525	0.000471715	BECN1; ZYX; RAB8B; VIM; RAB7A; STXBP3; RAB23; RAB5A; ANXA11; VAMP7; RAB11A; FLNB; RAP1A; RAB14; ITGAV; UVRAG; RAB31; CD36; GSN; STXBP1; EVL; CLCN3; CORO1A; KIF5B;
stereocilium membrane	1	5	0.0300752	1.14204	0.621378	1	0.909179	1	VEZT;
SNARE complex	15	49	0.451128	1.73497	0.0187306	1	0.0832467	0.169609	SNAP29; SNAP25; STX16; VAMP3; SYT1; SNX4; SNAP23; VAMP7; GOSR2; CPLX1; STX4; VAMP2; NAPA; YKT6; STX3;
specific granule	8	13	0.240602	3.4878	0.000516472	0.892463	0.00429069	0.00874196	STXBP3; ANXA11; ANXA3; SNAP23; STX4; STX3; LTF; CLCN3;
azurophil granule	6	11	0.180451	3.09231	0.00618154	1	0.0326658	0.0665541	ANXA11; SNAP23; HEXB; STX3; AZU1; MPO;
mast cell granule	14	22	0.421053	3.6059	2.13418e-06	0.00368787	2.95029e-05	6.01101e-05	PIK3CG; PIK3CD; KIT; BTK; SRGN; SNAP23; RASGRP1; AKR1B1; CHGA; ANXA1; NPPA; CBL; LYN; NR4A3;
neuron projection	91	316	2.73684	1.63149	5.98499e-07	0.00103421	8.83937e-06	1.80096e-05	HNMT; CIB1; RAPGEF2; SYT7; KIF1A; KIF1B; STMN1; CHRNA7; LRRK2; SRC; SHANK3; SLC6A4; CYFIP2; ARPC2; SNAP25; CX3CR1; CHRNB2; ATP7A; SLC1A3; VIM; RAB13; PTPRF; KIF1C; AHCY; UNC13A; VAMP3; CACYBP; PAFAH1B1; DCTN1; PDLIM5; SYT1; SNAP23; CDK5; VAMP7; ARHGEF7; BAG3; BRAF; TH; VPS35; DVL1; FLNB; RAP1A; HNRNPA3; QDPR; ARG1; ANK3; FMR1; CYFIP1; CHRFAM7A; GRIN1; SH3KBP1; DTNBP1; RNF40; GPM6A; PTPRO; EPHB1; …
GO:0098793	34	90	1.02256	2.14048	4.67261e-06	0.00807427	6.11687e-05	0.000124627	PTN; WNT7A; SNAP29; WNT3A; YWHAG; EEA1; PPP1CC; YWHAH; SLC29A1; GAK; STXBP3; ATP2B2; SYT17; PFN2; NF1; SPTBN2; GNB5; SNAP23; CDK5; PLD2; VPS35; DVL1; TNIK; FMR1; ARF6; CACNB2; MME; PARK7; NAPA; NLGN1; HIP1; DNM2; P2RX7; SH3GL1;
mitochondrial outer membrane	56	162	1.68421	1.95848	1.64092e-07	0.000283551	2.55452e-06	5.20464e-06	BCL2L1; PPP1CC; LRRK2; VAT1; ASS1; LPIN1; COASY; UBC; PMAIP1; MFF; MAOA; FIS1; MT3; HAX1; PINK1; MGST1; PDE2A; BNIP3L; CNP; BID; BNIP3; SH3GLB1; PEBP1; ARG1; TSPO; SAMM50; DDX3X; CPT1A; PPP2R2B; CYP27B1; DNM1L; STARD7; SNCA; TOMM34; UBA52; BCL2L11; BAD; SLC11A2; TOMM20; OPA1; MFN2; IFI27; PHB2; CASP8; MAVS; TMEM173; SLC25A46; RNF185; CYB5B; HADHB; VDAC1; VDAC2; MYOC; EPHA4; MYO19; MOAP1;
mitochondrial intermembrane space	26	77	0.781955	1.91333	0.000483822	0.836045	0.00403886	0.00822889	AK2; STOML2; TXNIP; CHCHD10; COX6B1; HAX1; PINK1; PNPT1; PRELID1; DIABLO; SUOX; SHMT2; CYCS; SNCA; PARK7; CIAPIN1; OPA1; FGR; CHCHD2; LYN; CAPN2; GOLPH3; PANK2; ARL2; MYOC; FBXL4;
actin cytoskeleton	82	211	2.46617	2.20171	2.21784e-13	3.83243e-10	8.91264e-12	1.81589e-11	WIPF1; ARHGAP32; IVNS1ABP; BCAR1; PPP1R12A; FSCN1; ANLN; MYH9; SYNPO; ARPC5; OPHN1; PDLIM7; CLIC4; JUP; HAP1; KALRN; TARS; ARPC2; STOML2; TWF1; MTSS1; ARPC3; DSTN; AUTS2; DHX9; HAX1; SVIL; RARA; GBP2; GABARAP; MYLK; TPM1; TPM2; PDLIM5; GBP1; RAB5A; FLNA; VASP; MYO9B; CD2AP; FMN2; FLNB; PGM1; EZR; HNRNPC; TRIOBP; BIN1; WASL; BAIAP2; PPP1R9A; TTC17; ALDOA; ARPC1B; SNCA; CTNNA1; PALLD; TPM3; CAPZB; …
sodium:potassium-exchanging ATPase complex	5	12	0.150376	2.36315	0.0453595	1	0.154294	0.314362	ATP1A1; ATP1B3; ATP1A2; ATP1B1; ATP1A3;
caveola	37	72	1.11278	2.91154	7.27434e-11	1.25701e-07	1.99525e-09	4.06517e-09	BMPR1A; DLC1; ATP1A1; SRC; EMP2; HMOX1; F2R; ATP1B3; HDAC6; SPRED1; BMPR2; SLC2A1; TGFBR2; ATP1A2; SELE; PACSIN2; AKAP6; ATP1B1; HTR2A; FLOT2; CDH13; LRP6; SCARB1; CLN3; HCK; FLOT1; ATP2B4; CAV1; EFNA5; KCNMA1; NOS1; SCN5A; FASLG; PTCH1; CAV3; CAV2; MAPK1;
intercalated disc	28	46	0.842105	3.44871	7.4654e-11	1.29002e-07	2.01566e-09	4.10676e-09	OBSL1; DSG2; GJA5; ATP1A1; HAMP; YWHAH; ITGB1; JUP; SLC8A1; KCNJ11; SLC2A1; ATP1A2; GJA1; KCNJ2; DSP; ANK2; PKP2; DES; AKAP6; ANK3; ATP1B1; SLC9A1; CTNNA1; CDH2; PAK1; DLG1; SCN5A; CAV3;
T-tubule	23	42	0.691729	3.10284	6.08982e-08	0.000105232	9.92756e-07	2.02267e-06	ATP1A1; TGFB3; SRI; SLC8A1; KCNJ11; ATP1A2; KCNJ2; ANK2; EZR; BIN1; AKAP6; ANK3; RYR1; SLC9A1; DYSF; PPP3CB; ATP2B4; NOS1; SCN5A; CAPN3; CAV3; PRX; RDX;
cytoplasmic exosome (RNase complex)	1	12	0.0300752	0.476403	0.90284	1	1	1	EXOSC8;
voltage-gated potassium channel complex	10	87	0.300752	0.65172	0.957037	1	1	1	SNAP25; CTTN; KCNJ2; KCNAB2; VAMP2; CNTN2; AKAP9; KCNH1; KCNMA1; KCNQ1;
brush border membrane	15	50	0.451128	1.70028	0.0225077	1	0.0948616	0.193274	PEX19; PTH1R; FOLR1; SLC3A1; SLC22A5; ATP7A; AQP1; GNA12; SLC11A2; SLC9A3R1; CUBN; CD36; B4GALT1; LIMA1; GNA13;
platelet alpha granule	11	14	0.330827	4.4519	1.09912e-06	0.00189929	1.56966e-05	3.19806e-05	SPARC; SERPINE2; THBS2; STXBP3; VAMP7; VPS33B; VWF; STXBP1; THBS1; FGB; FGA;
tertiary granule	1	4	0.0300752	1.42683	0.540194	1	0.815957	1	STXBP3;
clathrin adaptor complex	3	8	0.0902256	2.12878	0.153826	1	0.383207	0.780757	AP3M1; AP3B1; AP1M1;
endosome lumen	4	17	0.120301	1.33548	0.352267	1	0.605762	1	PRLR; LRPAP1; CD63; APOB;
trans-Golgi network membrane	30	92	0.902256	1.84768	0.00036817	0.636198	0.00316516	0.00644879	AP1G1; M6PR; CLTA; COG4; HLA-DQA1; VPS53; ATP7B; HLA-DRA; STX16; VAMP3; HLA-DPB1; SCAMP2; VPS52; HLA-DPA1; HLA-DRB5; CD74; HLA-DRB4; ARFIP2; RAB6A; IGF2R; AP1M1; COG5; TMEM165; RAB31; RHOBTB3; CLTC; COG6; CLIP3; PICK1; MYO1B;
trans-Golgi network transport vesicle	10	16	0.300752	3.54192	8.20582e-05	0.141797	0.000859374	0.00175091	RAB8B; ATP7A; FURIN; SORT1; SPG21; TMED10; RAB14; IGF2R; TMED9; GOPC;
platelet dense granule membrane	4	6	0.120301	3.77977	0.0107411	1	0.0528793	0.107738	SELP; CD63; LAMP2; ITPR1;
multivesicular body membrane	5	11	0.150376	2.57778	0.0308479	1	0.114781	0.233858	RAB27A; CD63; HGS; ATP13A2; LAPTM4B;
GO:0098993	4	14	0.120301	1.62144	0.224	1	0.455915	0.928894	RAB5A; RAB5B; RAB35; DNAJC5;
GO:1904115	27	55	0.81203	2.7815	9.2073e-08	0.000159102	1.48694e-06	3.02953e-06	DYNLL1; KIF1A; KIF1B; MAPK8IP3; RANGAP1; HAP1; DST; AP3M1; SNAPIN; KIF1C; KIF3A; AP3D1; PAFAH1B1; AP3B1; SPAST; NEFL; KIF3B; FMR1; SPG7; DTNBP1; KIF5A; NDEL1; OPA1; ARL8B; RAB21; KIF5B; HSPB1;
AP-3 adaptor complex	3	10	0.0902256	1.70345	0.252708	1	0.511335	1	AP3D1; AP3B1; VPS33B;
clathrin coated vesicle membrane	23	46	0.691729	2.83309	5.4045e-07	0.000933898	8.05084e-06	1.6403e-05	AP1G1; SCARB2; M6PR; WNT5A; VAMP3; ADRB2; RAB5A; SYT1; VAMP7; AP3B1; CFTR; IGF2R; VAMP2; AP1M1; RAB35; CD4; DBNL; TF; AVP; DAB2; TFRC; MYO6; FZD4;
external side of plasma membrane	91	369	2.73684	1.39716	0.000386993	0.668724	0.00329421	0.00671171	CCR7; BMPR1A; P4HB; PTPRC; ITGA6; PRLR; ITGB1; CD27; ITGB2; CX3CR1; CHRNB2; KIT; CCR6; F2; CCR2; CCR1; ITGA5; TGFBR2; TLR4; SELP; ANTXR2; TGFBR3; TNFRSF14; VCAM1; CD276; CXCL12; ANTXR1; CD86; CD40LG; CD74; MFGE8; IL23R; ENG; IGHD; HLA-A; HLA-C; ITGAV; CXCR4; S1PR1; ITGA3; ATP6AP2; CD28; LIFR; FGF8; NCAM1; CALR; ICAM1; CD3E; CCR5; NLGN1; CDH13; IL2RA; CLPTM1; HFE; CD4; CD14; ITGA2; CTLA4; LAMP1; C…
intrinsic to plasma membrane	10	35	0.300752	1.61971	0.0759262	1	0.238981	0.486906	XPR1; TLR4; ADIPOR2; GPC3; CD63; S1PR1; TNFRSF21; TLR2; TGM2; GPC1;
receptor complex	62	202	1.86466	1.73894	3.88379e-06	0.00671118	5.12304e-05	0.000104378	PTH1R; ITGB3; NTRK1; NTRK2; BMPR1A; BMPR1B; TSHR; NTRK3; ERBB3; TGFBR1; PRLR; ITGB1; PTPRA; MET; ITGB2; LRP5; MERTK; KIT; KDR; BMPR2; CSF1R; TGFBR2; MUSK; SMAD3; TLR4; NOTCH2; ADRB2; RIPK1; TGFBR3; PTPRN2; ITGB4; RXRA; LRP1; AXL; ERBB4; IL23R; ENG; EPHB1; ITGA3; LIFR; VLDLR; TEK; EPHA2; GPRC5B; NOTCH1; IL4R; FGFR4; CD36; IL6R; TYRO3; IL6ST; TRADD; FGFR2; ITPR2; ITPR3; VDR; LDLR; FGFR3; EPHA4; TNF…
presynaptic membrane	18	72	0.541353	1.41683	0.0732992	1	0.231556	0.471778	ZDHHC17; UNC13B; SNAP25; NPTN; SCRIB; UNC13A; PDE2A; SYT1; FMR1; STX4; PICALM; FOSL1; STX3; GRIN2A; APBB1; CASK; PICK1; GRIK2;
neuronal cell body	135	364	4.06015	2.10111	4.67274e-19	8.07449e-16	3.51065e-17	7.15269e-17	SMURF1; ADORA2A; CIB1; HPN; MUL1; NTRK1; GDI1; RAPGEF2; EEF1A2; SYT7; BMPR1A; KIF1A; ELOVL5; PURA; TGFB3; PPT1; TIAM1; LRRK2; BMPR1B; GAL; VPS16; PTPRK; COBL; ATP7A; TGFB2; FKBP4; AGFG1; SLC1A3; STRN3; ATXN10; ARHGEF2; BMPR2; CCR2; RTN4; KCNJ11; LRP4; TXN2; PTPRF; PAFAH1B1; ADORA1; SORT1; DCTN1; INPP5F; KCNJ2; ASCL1; GRIA1; RAB5A; ALS2; FLNA; ANXA3; SPTBN2; CDK5; ARHGEF7; P2RX4; PARD3; L1CAM; NOV…
main axon	2	7	0.0601504	1.62433	0.357919	1	0.605762	1	TIAM1; APBB1;
GO:1990761	2	3	0.0601504	3.78291	0.0824657	1	0.240711	0.49043	PPP1R9A; APBB1;
GO:1990812	3	4	0.0902256	4.25224	0.0190774	1	0.0832467	0.169609	FMR1; ITGA3; APBB1;
proteasome complex	41	56	1.23308	4.14782	1.05588e-19	1.82456e-16	8.29344e-18	1.68973e-17	PSMB2; UBE3A; PSMA1; PSMA2; PSME3; RAD23B; PSME1; PSMA3; PSMD1; PSMB6; UBE3C; ADRM1; PSMC2; PSMA5; PSMB1; PSMA6; PSMA4; PSMB7; PSMB5; USP14; PSMC4; PSME2; PSMD4; UBQLN1; PSMD8; PSMB8; PSMA7; PSMC6; PSMD6; PSMC1; WFS1; PSMC5; PSMC3; PSMD3; DNAJB2; PSMD10; PSMD14; PSMD13; PSMD2; PSMB4; HSPB1;
proteasome accessory complex	14	17	0.421053	4.66584	1.10788e-08	1.91442e-05	2.10376e-07	4.28625e-07	PSMD1; PSMC2; PSMC4; PSMD4; PSMD8; PSMC6; PSMD6; PSMC1; PSMC5; PSMC3; PSMD3; PSMD14; PSMD13; PSMD2;
secretory granule lumen	52	115	1.56391	2.56181	6.74522e-12	1.16557e-08	2.19919e-10	4.4807e-10	DBH; HUWE1; CCT8; S100A9; VCL; ARPC5; SERPINA3; AGL; GDI2; PPIE; S100A8; PRDX4; ALAD; PPIA; PDXK; PSMA2; ROCK1; PYCARD; ATG7; PYGL; CSNK2B; APOA1; DDX3X; CYFIP1; ALDOA; PSMC2; PSMA5; PFKL; CTSH; PSMB1; APAF1; SRP14; PSMB7; FGR; DYNLT1; DBNL; S100A11; TF; POMC; GSN; GYG1; PNP; PSMD6; PSMC3; PSMD3; CAND1; PSMD14; C3; GHRL; PSMD13; PSMD2; HSP90AB1;
GO:1904813	59	124	1.77444	2.69566	1.59623e-14	2.75828e-11	7.8808e-13	1.60566e-12	KRT1; HUWE1; CCT8; VCL; ARPC5; JUP; AGL; PPIE; PRDX4; ALAD; GNS; LTA4H; PPIA; ARSB; CTSD; PSMA2; ASAH1; PGM1; ATG7; PYGL; CAPN1; CSNK2B; DDX3X; ALDOA; PSMC2; PSMA5; YPEL5; PFKL; CTSH; PSMB1; APAF1; SERPINA1; MMP9; GUSB; SRP14; GLB1; PSMB7; CST3; CTSS; FTH1; CTSB; DYNLT1; DBNL; KPNB1; GSN; CDK13; GYG1; PNP; ILF2; PSMD6; PSMC3; CANT1; PSMD3; CAND1; PSMD14; PSMD13; PSMD2; HSP90AB1; MAPK1;
proteasome regulatory particle	6	8	0.180451	4.25048	0.000608663	1	0.00489195	0.009967	PSMD1; PSMD8; PSMD6; PSMD9; PSMD13; PSMD2;
proteasome regulatory particle, base subcomplex	11	12	0.330827	5.19326	5.14826e-08	8.89618e-05	8.72175e-07	1.77699e-06	PSMD1; PSMC2; PSMC4; PSMD4; PSMC6; PSMC1; PSMC5; PSMC3; PSMD9; PSMD10; PSMD2;
endoplasmic reticulum quality control compartment	7	23	0.210526	1.72583	0.0960307	1	0.275192	0.560685	ERLEC1; MAN1B1; CALR; AMFR; OS9; RNF185; TRIM13;
GO:1990712	6	8	0.180451	4.25048	0.000608663	1	0.00489195	0.009967	BMPR1A; BMPR1B; HFE; TF; B2M; TFRC;
secretory granule membrane	39	97	1.17293	2.27801	1.43302e-07	0.000247626	2.25115e-06	4.58654e-06	DBH; LGALS3; ATP6V0A1; PTPRC; DYNC1LI1; SLC2A3; RAB7A; PTAFR; AP2A2; RHOA; PTPRN2; RAB27A; VAMP7; TMED10; RAB5B; FABP5; RAB6A; MME; RAB10; NCKAP1L; RAB18; IGF2R; DIAPH1; VAMP2; TLR2; CPE; RAB31; CD14; ITPR1; B4GALT1; CD38; IQGAP1; FCGR2A; TMEM173; COPB1; IQGAP2; CD44; ITPR2; ITPR3;
Golgi lumen	32	100	0.962406	1.81317	0.000349955	0.604722	0.00302361	0.00616038	BGN; WNT7A; WNT7B; AGRN; WNT1; WNT3A; WNT4; BGLAP; HSPG2; PDGFA; LRPAP1; GAS6; LUM; WNT3; WNT5A; FURIN; F2; SDF4; PPIL2; F10; VTN; GPC6; GPC3; IMPAD1; PCSK5; DCN; GPC4; SDC1; GPC1; DAG1; SDC2; MUC1;
chromatin	51	114	1.53383	2.53459	1.75526e-11	3.03308e-08	5.3212e-10	1.08416e-09	MCM2; NIPBL; MECP2; PDS5A; HMGN1; LEMD2; CHMP2A; RCC1; MCM7; NUCKS1; CSNK2A2; RBL2; MEN1; EIF3E; PLK2; TRIM28; RAD21; PINK1; ARRB1; UBE2A; AKAP8L; NEDD4; CCND2; RAN; COPS5; CSNK2B; CHEK1; HMGN2; STAG3L3; MYCN; NSD1; ESCO2; SFPQ; PARK7; STAG2; CDK4; CBX1; SOX10; HLCS; PLK1; TMPO; STAG1; UPF1; SMC3; CAPN2; CENPF; HMGN3; JMJD1C; CBX3; MAF; MAGED1;
nuclear chromatin	87	226	2.61654	2.18091	7.84976e-14	1.35644e-10	3.47805e-12	7.08627e-12	ZEB2; NIPBL; POGZ; YY1; KDM1A; EHMT2; USP3; MBD3; HMGB3; DPF2; SNAI2; HIRA; GATAD2B; TCF12; TCF4; DVL3; RBBP4; PLCB1; RCC1; NFATC1; PCGF2; NRIP1; NUCKS1; KAT5; NASP; SMAD4; STAT1; PPARD; RSF1; MYOCD; MEN1; RAD50; TRPS1; SMAD3; RARA; KAT2A; MSH6; IRF1; ARID1A; H2AFV; TCF7L2; UBE2A; CHD4; XRCC1; SMARCC1; CDK9; SLX4; HNRNPK; EZH2; E2F4; KLF4; RXRA; H2AFY; SMARCA4; HNRNPC; PAX6; SPI1; CITED2; MEF2D; …
endoplasmic reticulum lumen	113	299	3.3985	2.14105	7.386e-17	1.2763e-13	4.40104e-15	8.9668e-15	DBI; COL5A1; WNT7A; WNT7B; HYOU1; RNASET2; WNT1; WNT3A; COL2A1; WNT4; COL5A2; SUMF1; PLAUR; ERLEC1; P4HB; IL12A; BGLAP; HSP90B1; IGFBP7; QSOX1; MBTPS1; PDGFA; F5; SPARCL1; PDGFD; GAS6; FSTL1; COL12A1; COL18A1; ERP29; CRTAP; WNT3; COL11A2; WNT5A; ESD; F2; MEN1; TOR1A; CYR61; FBN1; CP; PPIB; F10; ARSB; RCN1; STC2; IGFBP4; FN1; PTPRN2; COL1A2; STS; FKBP10; PLOD3; COL6A2; LGALS1; RCN2; MFGE8; COL6A3;…
nuclear matrix	51	108	1.53383	2.67539	1.37243e-12	2.37157e-09	4.83993e-11	9.86101e-11	PAXIP1; TGFB1I1; SPARC; XPOT; YY1; SRPK1; ATN1; OGG1; ATXN7; PIAS4; CLIC4; SMARCAD1; DCAF7; KRT8; VIM; MEN1; PSPC1; DNMT3A; HNRNPU; SRRM1; RUVBL1; HNRNPA2B1; RAD21; AKAP8L; HNRNPM; SATB2; SATB1; ATXN3; CSNK2B; SNW1; SFPQ; PSMA6; STAG2; ENC1; RUVBL2; NONO; PHB2; HLCS; CFL2; STAG1; MAEA; TINF2; SMC3; CENPF; PRKCZ; ATXN1; CASK; PPIG; MATR3; SMC1A; SORBS1;
histone methyltransferase complex	16	42	0.481203	2.15891	0.00136795	1	0.00949322	0.0193418	PAXIP1; POGZ; ZNF335; ZNF451; KDM5B; KDM5A; HDAC9; ASH2L; MEN1; KDM6A; WDR5; PRMT5; KDM4A; REST; NCOA6; CBX5;
PcG protein complex	12	27	0.360902	2.51892	0.00112373	1	0.00792573	0.0161481	KDM2B; YY1; PCGF2; RYBP; CSNK2A2; PHC2; CSNK2A1; UBAP2L; CSNK2B; SKP1; CBX8; PCGF3;
PRC1 complex	4	16	0.120301	1.41889	0.308713	1	0.555678	1	PCGF2; PHC2; CBX8; PCGF3;
smooth endoplasmic reticulum membrane	1	7	0.0300752	0.816205	0.743283	1	1	1	PGRMC1;
cell body	35	74	1.05263	2.67977	4.16499e-09	7.1971e-06	8.88531e-08	1.81032e-07	CCT2; CCT7; CCT8; MAPK8IP3; FYN; GNB2; GFAP; CCT3; GABARAPL1; CCT4; EPO; CACYBP; GABARAP; DPYSL3; PINK1; RPS6; GNAI2; P2RX4; BRAF; LZTS1; EZR; GJB2; GNB1; ATP6AP2; PARK7; CD3E; TLR2; PTPN13; TCP1; NF2; CASP8; USP33; P2RY1; PGRMC1; FADD;
transcription factor TFIID complex	4	38	0.120301	0.597644	0.922567	1	1	1	TAF7; TAF10; GTF2F1; TAF2;
transcription factor TFTC complex	6	14	0.180451	2.43015	0.024896	1	0.103663	0.211206	TRRAP; TAF7; TAF10; TAF2; KAT2A; TADA3;
clathrin-coated vesicle	23	58	0.691729	2.24703	6.50962e-05	0.112486	0.00069436	0.00141471	AP1G1; SNX3; FOLR1; TNK2; BCAP31; VPS16; VAMP3; SORT1; PIK3C2A; LRP1; DVL1; SNX9; VPS33B; IGF2R; PICALM; VAMP2; HIP1; VPS11; HIP1R; SH3BP4; CLTC; OCRL; DAB2;
GO:0098888	1	3	0.0300752	1.90086	0.441609	1	0.695625	1	HIP1;
AP-2 adaptor complex	10	15	0.300752	3.77789	3.65799e-05	0.0632101	0.000402612	0.000820292	AP2A1; AP2S1; AP2M1; AP2B1; AP2A2; TBC1D5; EPS15; PICALM; HIP1; HIP1R;
platelet alpha granule lumen	27	67	0.81203	2.28339	1.09523e-05	0.0189256	0.000134224	0.000273472	SPARC; TGFB3; QSOX1; SERPINA3; PDGFA; F5; GAS6; TGFB2; F13A1; MAGED2; SERPING1; VEGFC; FN1; SRGN; TIMP1; ALDOA; PLG; ALB; VWF; SERPINA1; TMSB4X; HGF; OLA1; HRG; THBS1; FGB; FGA;
axon terminus	20	52	0.601504	2.1795	0.000311391	0.538084	0.00273139	0.00556501	NTRK2; CRHBP; SYT7; SRI; GNRH1; GOT1; OPRK1; RAB5A; ATP6V0D1; KCNAB2; PEBP1; FMR1; DGKI; RNF40; UCN; CHRM3; ITGA2; GLUL; CASR; EPHA4;
vesicle	58	141	1.74436	2.3305	4.91618e-11	8.49516e-08	1.39265e-09	2.83742e-09	CHMP4B; CIB1; BGLAP; GNB2; VPS26A; DYNC1I2; UBC; NOD2; DYNC1I1; GDI2; SNAP25; BMP1; SNX1; CLIC1; VAPA; ARHGEF2; BMP7; GAPDH; GAK; CLEC16A; BMP5; TAGLN2; PPIA; RHOA; ALS2; PIK3C2A; RAB11A; APPL2; EZR; ANXA2; MSN; TKT; BASP1; PLN; ANXA1; LZTS2; UBA52; PICALM; VAMP2; FLOT2; SLC9A3R1; BMP6; ATP13A2; STOM; RIPK2; TF; DCTN2; ECE1; CD59; CALM1; PRKCZ; CAV3; CORO1C; CASK; CD81; MUC1; MYO5A; KIF5B;
eukaryotic translation initiation factor 3 complex	14	16	0.421053	4.95727	2.33836e-09	4.04069e-06	5.38758e-08	1.09768e-07	EIF3K; EIF3I; EIF3L; EIF3E; EIF3CL; EIF3M; EIF3G; EIF3D; EIF3H; COPS5; DDX3X; EIF3F; EIF3C; EIF3B;
voltage-gated calcium channel complex	6	27	0.180451	1.26051	0.338284	1	0.583388	1	CACNA2D1; PDE4D; PDE4B; CACNA1C; CACNB2; CACNA1D;
internal side of plasma membrane	26	51	0.781955	2.88856	5.95066e-08	0.000102827	9.79309e-07	1.99527e-06	CHMP4B; ATP2B1; ACP1; PTPRC; JUP; PTP4A1; KIT; EPB41; PTPN22; GM2A; NTSR1; TH; DIABLO; CHUK; TRAF6; PPP3CA; LITAF; RNF31; BIRC2; PTPN3; PKP4; TRAF2; DLG1; RAB21; MAP2K2; TRAF3;
ubiquitin ligase complex	27	107	0.81203	1.42987	0.0304402	1	0.114781	0.233858	WWP2; IKBKG; RNF8; SMURF2; SUGT1; PINK1; NEDD4; FBXW11; UBE2D1; DNAJA1; UBE2D3; BARD1; MED12; RNF40; YPEL5; MKLN1; RNF11; TRAF2; UBE2L3; MAEA; LMO7; RNF19A; FBXO7; CAND1; ARIH1; FBXL4; UBE2N;
intercellular bridge	18	59	0.541353	1.72896	0.0110221	1	0.053955	0.109929	TPX2; APC2; IQCB1; QSOX1; UNC119; SRA1; FOXL2; MICAL1; FAN1; SETX; CEP55; RAB35; GSTM3; CD34; PRKACA; PRKCI; PRKACB; RFXANK;
mitotic spindle	27	70	0.81203	2.18555	2.80787e-05	0.04852	0.000323467	0.00065904	TPX2; ECT2; DYNLL1; KIF11; RANGAP1; IQCB1; IKBKG; CLASP2; SIRT2; HNRNPU; PKD2; KAT2A; TADA3; SPAG5; TBL1X; RACGAP1; TBL1XR1; NIN; RPS3; TPR; DIAPH1; NUP62; PKP4; GOLGA2; CLTC; MAP4; MAPK1;
PML body	34	99	1.02256	1.94591	4.82977e-05	0.0834585	0.000521616	0.00106275	ZBTB16; SRSF2; HIRA; ZNF451; PIAS4; SKI; SUMO2; SUMO3; EIF3E; DAXX; USP7; TCF7L2; TRIM8; AKAP8L; CDK9; ATRX; RGS14; SATB1; SP100; WDFY3; RPAIN; MKNK2; TRIM27; PARK7; MAPK7; PIAS1; RNF4; EIF4ENIF1; UBN1; SENP2; CBX5; IKBKE; HIPK1; HIPK2;
chromatoid body	3	13	0.0902256	1.31065	0.409825	1	0.687551	1	NSUN2; EIF4E; DDX6;
phosphatidylinositol 3-kinase complex	7	20	0.210526	1.98457	0.0488653	1	0.164279	0.334706	PIK3CG; PIK3CD; PIK3R2; PIK3R3; PIK3C2A; SOCS5; SOCS3;
pyruvate dehydrogenase complex	5	6	0.150376	4.72236	0.000875143	1	0.00666189	0.0135731	DLD; DLAT; PDHB; PDHA1; PDHX;
specific granule lumen	21	62	0.631579	1.91938	0.00155791	1	0.0105436	0.0214817	VCL; QSOX1; CHI3L1; JUP; CEP290; DOCK2; CTSD; PDXK; PTPN6; RAB27A; ARG1; CYFIP1; SPTAN1; LTF; KPNB1; DNASE1L1; ILF2; B2M; LCN2; CANT1; ELANE;
GO:1904724	20	55	0.601504	2.06064	0.00072882	1	0.00575069	0.0117166	QSOX1; LTA4H; CTSD; PTPN6; ASAH1; PGM1; CYFIP1; ALDOA; YPEL5; CTSH; SPTAN1; MMP9; CST3; CTSS; FTH1; DBNL; LTF; ILF2; B2M; CANT1;
actin cap	2	4	0.0601504	2.83954	0.145854	1	0.381872	0.778037	WASL; GSN;
endocytic vesicle membrane	35	69	1.05263	2.87393	3.76233e-10	6.50131e-07	9.42218e-09	1.9197e-08	AP2A1; WNT7A; WNT7B; AP2S1; SCARB2; AP2M1; WNT1; HBEGF; WNT3A; WNT4; AP2B1; HLA-DQA1; UBC; WNT3; HLA-DRA; WNT5A; AP2A2; HLA-DPB1; GRIA1; LRP1; HLA-DPA1; HLA-DRB5; WASL; CD74; HLA-DRB4; UBA52; CUBN; DNM2; CD36; SCARB1; CD9; CAV1; PTCH1; CAMK2G; PICK1;
mitochondrial nucleoid	14	43	0.421053	1.84529	0.0130762	1	0.062247	0.126824	LRRC59; GRSF1; TUFM; LRPPRC; HADHA; DHX30; SHMT2; LONP1; SLC25A5; SSBP1; ELAC2; HADHB; VDAC1; VDAC2;
histone deacetylase complex	15	36	0.451128	2.36131	0.000643089	1	0.00509752	0.0103858	RERE; NRIP1; HINT1; HDAC6; HDAC9; HDAC7; HDAC8; PHF21A; SATB2; HDAC5; TBL1X; TBL1XR1; SAP18; HDAC4; CBX5;
GO:0061574	3	4	0.0902256	4.25224	0.0190774	1	0.0832467	0.169609	RNPS1; SAP18; SART3;
exon-exon junction complex	10	20	0.300752	2.83389	0.000951339	1	0.006923	0.0141051	UPF3B; SRSF1; RNPS1; PNN; MAGOH; SAP18; THRAP3; UPF1; SMG6; EIF4A3;
GO:0097431	10	27	0.300752	2.09945	0.0132217	1	0.0625948	0.127532	TNKS; AURKA; SPAG5; YPEL5; CDK5RAP2; NIN; STAG2; STAG1; SMC3; SMC1A;
GO:1990023	5	13	0.150376	2.18151	0.0632877	1	0.206732	0.421201	HNRNPU; CTTN; RCC2; AURKB; CENPE;
coated pit	25	52	0.75188	2.7241	4.5646e-07	0.000788762	6.9802e-06	1.42216e-05	TNK2; ITSN1; CTTN; SORT1; INPP5F; ARRB1; LRP1; SELE; EPS15; FNBP1; DNM1L; LRP10; VLDLR; PICALM; CUBN; DNM2; RAB35; TF; SH3BP4; OCRL; DAB2; TFRC; LDLR; MYO6; ARRB2;
synaptic vesicle membrane	16	66	0.481203	1.37397	0.109264	1	0.309825	0.631247	SYT7; CLTA; BCL2L1; LRRK2; UNC13B; SNAPIN; UNC13A; DMXL2; SYT1; PTPRN2; DNM1L; DTNBP1; SNCA; VAMP2; SYT12; CALM1;
GO:0098835	3	5	0.0902256	3.40349	0.0414477	1	0.143243	0.291848	CLTA; DNM1L; DNM1;
GO:0099073	2	3	0.0601504	3.78291	0.0824657	1	0.240711	0.49043	VPS35; DNM1L;
XY body	6	13	0.180451	2.61694	0.0166743	1	0.0768353	0.156546	DNMT3A; PLK4; UBE2A; SMARCC1; BIRC2; ESCO2;
cis-Golgi network	14	63	0.421053	1.25958	0.211472	1	0.443756	0.904122	FKTN; GOLGB1; LRPAP1; KDELR1; SCYL1; TMED10; SCFD1; TRPC7; AKAP9; GOLGA2; LIMK2; MAN2A1; GBF1; B3GAT3;
endocytic vesicle	28	56	0.842105	2.83298	3.20499e-08	5.53822e-05	5.53822e-07	1.12837e-06	RAPGEF2; DRD3; HYAL2; RAPGEF6; ITSN1; MTSS1; RAB13; RABEP1; DPP4; RAB5A; CD2AP; RAB5B; APOA1; ARF6; SH3KBP1; IGF2R; LPAR1; DYSF; FLOT2; CUBN; VPS11; TF; TIRAP; AMOT; DAB2IP; MYO6; ARRB2; RALA;
azurophil granule membrane	26	59	0.781955	2.49695	2.19296e-06	0.00378944	3.00749e-05	6.12754e-05	SNAP29; PRCP; CPNE1; VAPA; NCSTN; MGST1; BST2; VAMP7; BRI3; CMTM6; CD63; LAMP2; CPNE3; STOM; RAP1B; MANBA; PSAP; LAMP1; B4GALT1; SURF4; TMEM30A; CKAP4; DNAJC5; GAA; AZU1; DDOST;
lysosomal lumen	45	91	1.35338	2.80166	3.772e-12	6.51801e-09	1.25346e-10	2.55384e-10	IDUA; BGN; RNASET2; SCARB2; AGRN; PPT1; HSPG2; GALC; LUM; GNS; ARSB; CTSD; CHID1; GM2A; ASAH1; TPP1; IDS; HEXB; CD74; GPC6; GPC3; GBA; APOB; LGMN; LAMP2; TXNDC5; ARSA; GUSB; GLB1; ATP13A2; CUBN; DCN; CTSS; MANBA; PSAP; MAN2B1; GYG1; GPC4; FASLG; SDC1; GPC1; NPC2; SDC2; GAA; SMPD1;
CD40 receptor complex	8	11	0.240602	4.12137	9.28007e-05	0.16036	0.000943292	0.00192189	DIABLO; CHUK; TRAF6; RNF31; BIRC2; CD40; TRAF2; TRAF3;
rough endoplasmic reticulum membrane	4	9	0.120301	2.52125	0.0577708	1	0.190149	0.387414	ZC3H12A; UBA1; PLOD2; PLOD1;
transcription elongation factor complex	5	25	0.150376	1.1348	0.458857	1	0.722136	1	AFF4; CDK9; SUPT6H; ELP3; TCEA2;
GO:0090575	24	69	0.721805	1.97095	0.000481275	0.831644	0.00403711	0.00822531	RARB; NKX2-5; TCF12; HYAL2; GATA4; PPARD; WWOX; HNRNPU; RARA; TRIM28; ASCL1; THRA; E2F4; RXRA; NR5A1; CARM1; RARG; SFPQ; E2F3; NONO; HMGA1; ARNT; VDR; HIPK2;
proteasome regulatory particle, lid subcomplex	5	7	0.150376	4.0487	0.00261518	1	0.0166141	0.03385	ADRM1; PSMD8; PSMD3; PSMD14; PSMD13;
cytosolic proteasome complex	6	7	0.180451	4.85682	0.00017913	0.309536	0.00163776	0.00333681	PSMC4; UBQLN4; PSMC6; PSMC5; IDE; PSMD14;
I band	10	20	0.300752	2.83389	0.000951339	1	0.006923	0.0141051	NEBL; KAT2B; BIN1; TCAP; RYR1; TTN; ALDOA; MTM1; CFL2; FERMT2;
node of Ranvier	6	15	0.180451	2.26824	0.03543	1	0.128891	0.262605	BIN1; ANK3; CNTN2; DLG1; DAG1; MYOC;
lipid tube	1	1	0.0300752	5.66495	0.176524	1	0.383207	0.780757	BIN1;
cell-cell junction	69	160	2.07519	2.44321	4.6919e-14	8.1076e-11	2.19124e-12	4.4645e-12	ECT2; HPN; PTK7; RAPGEF2; DSG2; VCL; FSCN1; TIAM1; CSK; RPGRIP1L; PTPRK; VANGL2; EPB41L3; CLIC4; JUP; CEACAM1; VAV1; PLCG1; TWF1; KRT8; KIT; PTPRJ; ZAP70; ITGA5; SCRIB; PKD2; NCK1; KRIT1; PNN; MAGI2; FLNA; PTPN6; CD2AP; PARD3; PKP2; WDR1; PACSIN2; SH3KBP1; CADM1; CTNNA1; CDH2; TEK; CD3E; NPHP1; AHI1; ILK; STX3; PKP4; F11R; CTNND1; RAP1B; CTNND2; FGFR4; FLOT1; PAK1; P2RX7; DLG1; FAT1; HEG1; PRKCG;…
cortical actin cytoskeleton	20	46	0.601504	2.46372	4.0814e-05	0.0705267	0.000443564	0.000903729	DLC1; TRPV4; DSTN; LLGL2; SLC2A1; WDR1; PPP1R9A; UTRN; RAPGEF3; CDH2; FLOT2; NF2; AKAP13; GSN; FLOT1; CAP1; CAPN2; MYADM; CORO1A; RDX;
host cell	8	15	0.240602	3.02307	0.00184603	1	0.0120375	0.0245256	UBC; KPNA3; XPO1; RAN; IFIT1; UBA52; DYNLT1; KPNB1;
GO:1990907	4	10	0.120301	2.26937	0.0831941	1	0.240803	0.490619	TCF4; TLE1; LEF1; LDB1;
organelle membrane	11	85	0.330827	0.733691	0.904791	1	1	1	SPCS1; LRRC59; EPHX1; SEC16A; MAP1LC3A; CYP26B1; CYP1B1; MAP1LC3B; POMP; CYP1A1; SRD5A1;
apical part of cell	34	72	1.02256	2.67553	7.28071e-09	1.25811e-05	1.46291e-07	2.98058e-07	DCHS1; EDA; PLAT; DRD3; EMP2; PCM1; CLIC4; AQP1; DVL2; MGST1; VAMP7; VCAM1; LRP1; TJP1; EZR; PEBP1; BYSL; MSN; ITGA8; TUBG1; CHL1; LGMN; NIN; CDH2; DYNC2LI1; SLC11A2; HFE; NF2; ITPR3; LDLR; CA2; MYO1B; MYO6; FAT4;
condensed chromosome	10	27	0.300752	2.09945	0.0132217	1	0.0625948	0.127532	PES1; CTCF; BANF1; LIG4; SMARCA5; H2AFY; XRCC4; CDK2; FANCD2; MKI67;
preribosome, large subunit precursor	3	22	0.0902256	0.774716	0.772478	1	1	1	PES1; EBNA1BP2; LAS1L;
PeBoW complex	1	5	0.0300752	1.14204	0.621378	1	0.909179	1	PES1;
secretory granule	27	86	0.81203	1.77898	0.00134842	1	0.00947186	0.0192982	CRHBP; PLAT; GAL; IL1B; ATP7A; TOR1A; SNAPIN; VAMP3; RAB27A; VAMP7; PLA2G1B; CHGA; SNX10; PCSK5; VAMP2; CPE; COL1A1; LTF; SYPL1; POMC; AVP; THBS1; CLCN3; GARS; ELANE; CYBA; MPO;
interleukin-5 receptor complex	1	1	0.0300752	5.66495	0.176524	1	0.383207	0.780757	SDCBP;
azurophil granule lumen	39	90	1.17293	2.45517	1.22914e-08	2.12395e-05	2.28381e-07	4.65311e-07	CCT2; PYGB; RNASET2; CCT8; DYNC1H1; VAT1; SERPINA3; FAF2; GDI2; PA2G4; PTGES2; TTR; GNS; ARSB; GM2A; PYCARD; FABP5; PSMD1; HEXB; AGA; ARG1; ANXA2; TXNDC5; ARSA; GUSB; GLB1; MAN2B1; CAP1; CTSC; FTL; PRDX6; SDCBP; NPC2; DNAJC3; ELANE; C3; AZU1; MAPK1; MPO;
GO:1903561	32	55	0.962406	3.2964	1.81811e-11	3.14169e-08	5.41671e-10	1.10362e-09	SERPINE2; ATP1A1; VCL; F5; ITGB2; COL12A1; MGAT1; ATP1A2; MAN1B1; EFEMP2; GNAI2; IFT172; SLC12A2; GNB1; COL6A2; MFGE8; COL6A3; APOA1; ATP1B1; CBR1; ATP1A3; GPM6A; SPTAN1; SLC11A2; CD9; CLTC; TFRC; SDCBP; DNAJC3; FGB; FGA; PDCD6IP;
lipid particle	23	78	0.691729	1.67095	0.00697426	1	0.0365197	0.0744063	EDA; BCAP31; SIGMAR1; NSDHL; FAF2; PRPF19; GAPDH; RAB7A; FIG4; DHRS3; TSC1; SPAST; TMEM135; TRAF6; IRAK1; ANXA2; EHD1; RAP1B; RAB3GAP1; CAV1; SET; GBF1; CKAP4;
small nucleolar ribonucleoprotein complex	4	8	0.120301	2.83601	0.037192	1	0.133336	0.271661	NAF1; NOP58; NOP56; NOP10;
box C/D snoRNP complex	4	7	0.120301	3.24058	0.0215757	1	0.0916831	0.186798	FBL; NOP58; NOP56; NOLC1;
pre-snoRNP complex	3	7	0.0902256	2.43245	0.110088	1	0.309825	0.631247	PIH1D1; NOP58; NOP56;
cytosolic small ribosomal subunit	31	46	0.932331	3.81808	1.25839e-13	2.1745e-10	5.43626e-12	1.1076e-11	RPS21; RPS2; RPS29; RPS3A; RPS7; RPS16; RPS12; HBA1; RPS6; RPS11; RPS28; RPS13; RPS27; RPS25; RPS20; RPS15A; RPS26; RPS19; RPS8; DDX3X; RPS17; RPS15; RPS5; RPS3; UBA52; RPS9; RPSA; EIF4G1; RPS14; RPS10; EIF2A;
actin filament	39	74	1.17293	2.98594	8.04403e-12	1.39001e-08	2.57409e-10	5.24452e-10	WIPF1; APC2; FYN; SRC; DNAJA3; GAS7; COBL; TWF1; CTTN; TPM1; TSC1; TPM2; KEAP1; MYO9B; PLS3; YES1; RAC2; AIF1; EZR; WASL; ANXA1; TMOD1; PALLD; TWF2; TPM3; GNG12; TEK; CORO1B; HCK; AKAP13; IQGAP1; PAK1; AMOT; MARK2; LCP1; CORO1A; MYO1B; MYO5A; MYO6;
ruffle	55	90	1.65414	3.46216	4.14775e-20	7.16732e-17	3.58366e-18	7.30144e-18	RASA1; WIPF1; BCAR1; SNX5; FSCN1; MEFV; MYH9; PDLIM7; ATP6V1B2; ITGB1; PLCG1; ITGB1BP1; COBL; MTSS1; S100A6; TRPM7; ITGA5; CTTN; RAB5A; ALS2; CD2AP; PDPN; ARHGEF7; APPL1; APPL2; ROCK1; SNX9; EZR; BAIAP2; ANXA2; CYFIP1; ARF6; ARFIP2; INPP5E; INPP5K; PALLD; CDK6; MYO10; MKLN1; SLC9A3R1; DBNL; S100A11; MTM1; GSN; IQGAP1; PAK1; AMOT; LIMA1; MYADM; LCP1; PODXL; CLIP1; MYO5A; MYO6; RDX;
microvillus membrane	10	23	0.300752	2.46441	0.00352961	1	0.0214759	0.0437556	ITGB3; CEACAM1; PDPN; EZR; SLC26A2; MSN; ITGAV; SLC9A3R1; SCARB1; PODXL;
slit diaphragm	6	9	0.180451	3.77873	0.00155217	1	0.0105436	0.0214817	MAGI2; TRPC6; PPP3CA; F11R; IQGAP1; PODXL;
extrinsic to external side of plasma membrane	6	8	0.180451	4.25048	0.000608663	1	0.00489195	0.009967	SERPINE2; ANXA1; PLG; CUBN; TF; PCSK9;
integral to peroxisomal membrane	3	16	0.0902256	1.06505	0.55546	1	0.834639	1	PEX2; FIS1; FAR1;
sarcoplasmic reticulum membrane	11	31	0.330827	2.01132	0.0135579	1	0.0640111	0.130418	STIM1; RYR2; SRI; ASPH; SYNE2; DMPK; RYR1; ATP2A2; PLN; CAMK2G; ITPR2;
cerebellar mossy fiber	1	6	0.0300752	0.952013	0.688231	1	0.988582	1	DAB2IP;
GO:0098685	31	82	0.932331	2.14206	1.18982e-05	0.02056	0.000144789	0.000294997	WNT7A; PLAT; SYNPO; FYN; ITGB1; PTPRA; PLCG1; NPTN; RNF216; PFN2; SRGN; CDK5; RAB11A; NEFL; DVL1; PPP3CA; DTNBP1; CPLX1; DGKI; STX3; CTNND1; AKAP12; ITPR1; CDH11; SH3GL1; PRKCI; PRKCZ; CASK; EFNB2; GHRL; EPHA4;
SWI/SNF complex	8	19	0.240602	2.38697	0.0111486	1	0.0542672	0.110565	ARID1A; SMARCC1; ARID1B; SMARCA4; SMARCB1; SMARCD1; SMARCC2; SMARCE1;
npBAF complex	7	12	0.210526	3.30652	0.00183135	1	0.0120375	0.0245256	ARID1A; SMARCC1; SMARCA4; SMARCB1; SMARCD1; SMARCC2; SMARCE1;
nBAF complex	9	15	0.270677	3.40048	0.000294707	0.509253	0.00261155	0.00532085	DPF2; ARID1A; SMARCC1; ARID1B; SMARCA4; SMARCB1; SMARCD1; SMARCC2; SMARCE1;
mitochondrial envelope	2	9	0.0601504	1.26377	0.489977	1	0.766226	1	SDHD; HADHB;
mitochondrial respiratory chain complex II	3	5	0.0902256	3.40349	0.0414477	1	0.143243	0.291848	SDHD; SDHB; SDHA;
cortical endoplasmic reticulum	2	7	0.0601504	1.62433	0.357919	1	0.605762	1	STIM1; ASPH;
GO:0098592	1	3	0.0300752	1.90086	0.441609	1	0.695625	1	EZR;
immunological synapse	18	34	0.541353	2.99987	3.23256e-06	0.00558586	4.33012e-05	8.82231e-05	LGALS3; MYH9; BCL10; STOML2; PTPRJ; ZAP70; DUSP3; EZR; CD28; ICAM1; CD3E; DLG1; PRKCQ; CD81; LCK; CORO1A; PRKAR1A; PDCD6IP;
mitochondrial large ribosomal subunit	2	57	0.0601504	0.199729	0.999797	1	1	1	MRPL3; MRPL44;
kinetochore	37	84	1.11278	2.49565	1.69535e-08	2.92956e-05	3.11656e-07	6.34976e-07	DYNLL1; PPP1R12A; PINX1; RANGAP1; NEK2; KAT2B; ZNF207; SEH1L; DYNC1LI1; DYNC1I1; NUP85; SUMO3; CLASP1; CLASP2; SUGT1; HNRNPU; PAFAH1B1; DCTN1; SEC13; XPO1; AURKB; SPAG5; DYNC1LI2; TPR; NDEL1; TTK; CENPE; NDC80; DCTN2; PLK1; CBX5; CENPF; CKAP5; CLIP1; SMC1A; PSEN2; BUB1;
cytoplasmic dynein complex	12	20	0.360902	3.4001	2.76425e-05	0.0477663	0.000321003	0.000654021	DYNLL1; DYNC1I2; DYNC1H1; DYNC1LI1; DYNC1I1; SNX4; WDR34; DYNC1LI2; TPR; DYNC2LI1; DYNLT1; WDR60;
Golgi cisterna	3	10	0.0902256	1.70345	0.252708	1	0.511335	1	STX16; SORL1; GOLPH3;
COPI vesicle coat	8	14	0.240602	3.23885	0.00101866	1	0.0072438	0.0147587	ARFGAP2; SCYL1; ARCN1; COPZ1; COPE; COPA; COPB1; COPB2;
GO:1990909	6	12	0.180451	2.83483	0.0105317	1	0.0528793	0.107738	LRRK2; LRP5; WNT3; DVL1; LRP6; FZD1;
aggresome	15	43	0.451128	1.977	0.00511675	1	0.0296703	0.0604511	RANGAP1; PRDM16; ZDHHC17; HDAC6; XRN2; DVL2; SYNE2; TRIM37; BAG3; EPS15; TBK1; FGR; UBQLN1; PRKCQ; PICK1;
clathrin-coated endocytic vesicle	15	26	0.451128	3.26916	5.26757e-06	0.00910236	6.79281e-05	0.000138399	AP2A1; AP2S1; AP2M1; CLTA; AP2B1; DVL2; AP2A2; INPP5F; PICALM; DNM2; RAB35; CTLA4; CLTC; LMBRD1; MYO6;
dynein complex	10	32	0.300752	1.77151	0.043806	1	0.150192	0.306005	DYNLL1; DYNC1I2; DYNC1H1; DYNC1I1; HDAC6; DCTN1; WDR34; DCTN2; WDR60; DNAH11;
GO:0097729	1	5	0.0300752	1.14204	0.621378	1	0.909179	1	DNAH11;
ER to Golgi transport vesicle membrane	31	54	0.932331	3.25255	6.06371e-11	1.04781e-07	1.69001e-09	3.44328e-09	SEC23A; FOLR1; HLA-DQA1; TGFA; HLA-DRA; SEC24C; USO1; SEC24B; HLA-DPB1; GRIA1; SEC13; TMED10; HLA-DPA1; HLA-DRB5; SEC24D; CD74; GOSR2; TMED2; HLA-A; SEC31A; HLA-C; HLA-DRB4; SEC16A; SAR1B; SCAP; LMAN1; SREBF1; CD59; B2M; SREBF2; HLA-B;
endoplasmic reticulum-Golgi intermediate compartment membrane	32	70	0.962406	2.59013	5.28345e-08	9.1298e-05	8.86388e-07	1.80595e-06	FOLR1; SPPL3; BCAP31; TAP2; ROBO1; ERGIC1; F5; ERGIC3; TGFA; KDELR1; RAB2A; GRIA1; ATP6AP1; TMED10; GOSR2; TMED2; RAB1B; COL7A1; TAPBP; CALR; TMED9; LMAN2; TAP1; SERPINA1; YKT6; GOLGA2; CLN8; LMAN1; CTSC; SURF4; CD59; TBC1D20;
synaptic vesicle	44	115	1.32331	2.16776	1.29943e-07	0.000224542	2.06002e-06	4.19713e-06	SYT7; KIF1A; PPT1; APH1A; HAP1; RAB8B; MFF; SNAP25; NCSTN; TOR1A; SNAPIN; MT3; DMXL2; GRIA1; RAB5A; SYT1; PDE4B; VPS45; TH; ATP6V0D1; PEBP1; BIN1; COPS5; GRIN1; MTMR2; DGKI; MME; RAB10; DDC; NDEL1; DNM1; STX4; PICALM; VAMP2; CDK16; STX3; CLN3; BACE1; GRIN2A; CLCN3; VDAC1; VDAC2; PICK1; PSEN2;
extrinsic to endoplasmic reticulum membrane	2	5	0.0601504	2.27276	0.215458	1	0.443756	0.904122	ZC3H12A; TOR1A;
integral to synaptic vesicle membrane	9	34	0.270677	1.50077	0.13188	1	0.363458	0.74052	STX16; VAMP3; OPRK1; SYT1; PTPRN2; VAMP7; LAMP1; SYPL1; WFS1;
Golgi-associated vesicle	6	18	0.180451	1.89041	0.0822294	1	0.240711	0.49043	LRRK2; GNRH1; SCFD1; CUBN; COPB1; OCRL;
perinuclear endoplasmic reticulum	6	16	0.180451	2.12657	0.0484446	1	0.163821	0.333773	BCAP31; FYN; NOX4; CAPN2; TRIM13; CYBA;
tetraspanin-enriched microdomain	1	8	0.0300752	0.714307	0.788617	1	1	1	PDPN;
nuclear envelope lumen	3	9	0.0902256	1.89251	0.201854	1	0.428506	0.873049	CACYBP; SORL1; IGF2R;
GO:0044666	4	11	0.120301	2.06326	0.113106	1	0.314224	0.640209	PAXIP1; ASH2L; KDM6A; WDR5;
apoptosome	2	2	0.0601504	5.66495	0.0311529	1	0.114781	0.233858	APAF1; CASP9;
preribosome, small subunit precursor	2	12	0.0601504	0.948089	0.652732	1	0.951029	1	TSR1; BYSL;
methylosome	7	12	0.210526	3.30652	0.00183135	1	0.0120375	0.0245256	ERH; PRMT1; WDR77; PRMT5; SNRPD2; CLNS1A; SNRPB;
chromosome, telomeric region	17	50	0.511278	1.92683	0.00402712	1	0.0244171	0.049748	WRAP53; DHX36; PINX1; PTGES3; RNF8; TNKS; SIRT2; HNRNPA2B1; SLX4; EZH2; SETX; CHEK1; CDK2; RTEL1; POT1; TINF2; SMG6;
nuclear telomere cap complex	2	9	0.0601504	1.26377	0.489977	1	0.766226	1	POT1; TINF2;
telomerase holoenzyme complex	10	20	0.300752	2.83389	0.000951339	1	0.006923	0.0141051	WRAP53; PTGES3; HNRNPU; HNRNPC; DKC1; NVL; SMG5; SMG6; SNRPB; NOP10;
condensed nuclear chromosome	13	32	0.390977	2.30244	0.00192606	1	0.0124653	0.0253971	RCC1; NEK2; LRPPRC; RAD50; KIFAP3; RAD21; SUN2; CHEK1; TTN; TUBG1; BRD4; SUV39H1; SMC1A;
GO:0098982	18	70	0.541353	1.4573	0.0579599	1	0.190408	0.387943	SYT7; ATP2B1; PLCB1; DRD3; CLSTN1; NPTN; ATP2B2; DRD1; ERBB4; CTBP2; CTBP1; PTPRO; C1QBP; CDH13; PHB2; FLOT1; EFNA5; DAG1;
GO:0099055	13	45	0.390977	1.63744	0.0432311	1	0.148811	0.303192	ADORA2A; NTRK3; SLC6A4; SLC8A1; ADORA1; OPRK1; DRD1; OPRM1; HTR2A; NLGN1; NRP2; SLC6A3; EPHA4;
GO:1902773	1	1	0.0300752	5.66495	0.176524	1	0.383207	0.780757	GNB5;
chromosome, centromeric region	25	55	0.75188	2.57554	1.70377e-06	0.00294412	2.37429e-05	4.83745e-05	PPP2CB; PDS5A; HIRA; PPP2CA; CTCF; TNKS; DNMT3A; PPP2R5C; DAXX; PPP2R1A; RAD21; FMR1; BIRC5; STAG2; CBX1; UVRAG; CENPE; NDC80; SUV39H1; STAG1; CENPL; SMC3; CENPF; CBX3; SMC1A;
condensed nuclear chromosome outer kinetochore	4	4	0.120301	5.66495	0.000969541	1	0.006923	0.0141051	NDC80; PLK1; CCNB1; BUB1;
Ndc80 complex	1	4	0.0300752	1.42683	0.540194	1	0.815957	1	NDC80;
semaphorin receptor complex	4	11	0.120301	2.06326	0.113106	1	0.314224	0.640209	PLXNB2; PLXNB1; PLXND1; NRP2;
neurofilament	1	8	0.0300752	0.714307	0.788617	1	1	1	NEFL;
GO:0097443	2	6	0.0601504	1.8946	0.28711	1	0.555678	1	KDR; LDLR;
intrinsic to membrane	3	12	0.0902256	1.41977	0.357752	1	0.605762	1	KCNJ2; BNIP3L; PICALM;
very-low-density lipoprotein particle	5	20	0.150376	1.41836	0.270498	1	0.543513	1	APOC1; APOA1; APOB; VLDLR; LPL;
high-density lipoprotein particle	5	23	0.150376	1.23344	0.383468	1	0.647735	1	PLTP; HDLBP; APOC1; APOA1; APOB;
early phagosome	8	11	0.240602	4.12137	9.28007e-05	0.16036	0.000943292	0.00192189	SNX3; SYT7; UNC13B; RAB5A; SYK; APPL1; APPL2; TLR9;
terminal button	19	49	0.571429	2.19732	0.000386974	0.668691	0.00329421	0.00671171	NTRK2; LRRK2; UNC13B; OPHN1; UNC13A; AP3D1; ADORA1; RAB5A; PTPRN2; NTSR1; P2RX4; TH; CYFIP1; GRIN1; CPLX1; SNCA; ILK; CALCA; GRIK2;
calyx of Held	9	24	0.270677	2.12583	0.0168853	1	0.0776007	0.158106	UNC13B; ITSN1; UNC13A; ADORA1; GIT1; CPLX1; NOS1; PRKCB; PRKCG;
presynaptic active zone	7	34	0.210526	1.16764	0.393484	1	0.663356	1	ADORA2A; UNC13B; UNC13A; ADORA1; C1QBP; PHB2; FLOT1;
GO:0097470	2	3	0.0601504	3.78291	0.0824657	1	0.240711	0.49043	UNC13B; ATP2A2;
GO:0098686	10	32	0.300752	1.77151	0.043806	1	0.150192	0.306005	SYT7; UNC13B; SYT1; VAMP7; DTNBP1; CTNND1; BACE1; SH3GL1; RNF19A; GRIK2;
DNA-directed RNA polymerase III complex	3	18	0.0902256	0.946779	0.639637	1	0.933525	1	POLR2E; POLR1C; POLR3E;
synaptobrevin 2-SNAP-25-syntaxin-1a-complexin I complex	3	4	0.0902256	4.25224	0.0190774	1	0.0832467	0.169609	SNAP25; CPLX1; VAMP2;
synaptobrevin 2-SNAP-25-syntaxin-3-complexin complex	1	2	0.0300752	2.84657	0.321894	1	0.555678	1	CPLX1;
proteasome core complex	15	20	0.451128	4.24942	3.09433e-08	5.347e-05	5.40101e-07	1.10042e-06	PSMB2; PSMF1; PSMA1; PSMA2; PSMA3; PSMB6; PSMA5; PSMB1; PSMA6; PSMA4; PSMB7; PSMB5; PSMB8; PSMA7; PSMB4;
proteasome core complex, alpha-subunit complex	7	8	0.210526	4.95771	3.5952e-05	0.062125	0.000402612	0.000820292	PSMA1; PSMA2; PSMA3; PSMA5; PSMA6; PSMA4; PSMA7;
AIM2 inflammasome complex	1	3	0.0300752	1.90086	0.441609	1	0.695625	1	PYCARD;
mitochondrial alpha-ketoglutarate dehydrogenase complex	1	4	0.0300752	1.42683	0.540194	1	0.815957	1	BCKDHA;
spliceosomal complex	39	85	1.17293	2.59957	1.66293e-09	2.87354e-06	3.93636e-08	8.02005e-08	PRPF6; SLU7; HNRNPA1; IVNS1ABP; SNRPB2; PRPF4; LGALS3; RHEB; SNRPN; U2AF1; HNRNPA2B1; TRA2B; HNRNPM; SNRNP200; RBM17; HNRNPC; SF3B1; SF1; SNRPA; SNRNP70; CTNNBL1; PRPF3; RBM5; RBMX; SNW1; RBM3; SF3A3; SF3A1; DDX41; SF3B4; SF3B2; SNRPD2; PPP1R8; TFIP11; U2AF2; SF3A2; SNRPB; EFTUD2; PTBP2;
SMN complex	5	11	0.150376	2.57778	0.0308479	1	0.114781	0.233858	STRAP; DDX20; FMR1; GEMIN4; SMN1;
SMN-Sm protein complex	6	17	0.180451	2.00155	0.0640365	1	0.207998	0.423782	STRAP; DDX20; SNRPD2; GEMIN4; SMN1; SNRPB;
GO:0097504	3	11	0.0902256	1.54873	0.305059	1	0.555678	1	DDX20; GEMIN4; SMN1;
vesicle membrane	13	29	0.390977	2.54054	0.000635223	1	0.00505836	0.010306	ANXA4; NCK1; GBP1; APPL1; NOS2; ATP2A2; ATP13A2; FNDC3A; NCK2; TRAF2; NOS1; RAB21; CLCN3;
dendritic shaft	14	34	0.421053	2.33361	0.00111363	1	0.00788666	0.0160685	NSF; ZMYND8; SLC8A1; ARHGEF2; PREX1; FLNA; NTSR1; LZTS1; HTR2A; LPAR1; NLGN1; ILK; PRKAR2B; EPHA4;
GO:0099056	19	61	0.571429	1.76513	0.00720362	1	0.0376068	0.0766212	ADORA2A; SYT7; APH1A; SLC6A4; CHRNB2; NCSTN; ADORA1; OPRK1; DRD1; SLC1A2; ERBB4; OPRM1; HTR2A; CHRM3; KCNH1; SLC6A3; EFNB2; EPHA4; PSEN2;
IkappaB kinase complex	4	9	0.120301	2.52125	0.0577708	1	0.190149	0.387414	IKBKG; MAP3K7; PYCARD; CHUK;
mitochondrial inner membrane presequence translocase complex	1	10	0.0300752	0.571588	0.856686	1	1	1	SLC25A6;
integral to mitochondrial inner membrane	4	34	0.120301	0.667934	0.874136	1	1	1	SCO1; SLC25A3; SCO2; OXA1L;
nuclear lamina	3	6	0.0902256	2.83719	0.0721544	1	0.228776	0.466114	HLCS; SUV39H1; CASK;
GO:0099738	7	11	0.210526	3.60684	0.000900212	1	0.00673405	0.0137201	ANLN; EPB41; DCTN1; EPB41L2; ENO1; MYL12B; GNAI1;
respiratory chain	2	6	0.0601504	1.8946	0.28711	1	0.555678	1	CYCS; TTC19;
junctional sarcoplasmic reticulum membrane	3	9	0.0902256	1.89251	0.201854	1	0.428506	0.873049	RYR2; AKAP6; RYR1;
junctional membrane complex	1	7	0.0300752	0.816205	0.743283	1	1	1	RYR1;
sarcoplasmic reticulum lumen	2	8	0.0601504	1.42154	0.42595	1	0.695625	1	CALR; CALU;
calcium channel complex	8	24	0.240602	1.88989	0.0478419	1	0.162418	0.330915	RYR2; PKD1; PDE4D; AKAP6; RYR1; HERPUD1; PRKACA; CALM1;
ESCRT-0 complex	1	3	0.0300752	1.90086	0.441609	1	0.695625	1	HGS;
spindle pole centrosome	4	14	0.120301	1.62144	0.224	1	0.455915	0.928894	NPM1; NSFL1C; AURKB; AURKA;
germinal vesicle	1	3	0.0300752	1.90086	0.441609	1	0.695625	1	AURKA;
axon hillock	5	8	0.150376	3.54324	0.00595937	1	0.0316855	0.0645569	TPX2; SERPINF1; AURKA; NDEL1; PRKCZ;
pronucleus	3	8	0.0902256	2.12878	0.153826	1	0.383207	0.780757	EZH2; AURKA; CENPF;
meiotic spindle	3	9	0.0902256	1.89251	0.201854	1	0.428506	0.873049	HSPA2; SIRT2; AURKA;
vacuole	5	14	0.150376	2.0258	0.0846164	1	0.24329	0.495685	CD74; STX4; SLC11A2; GLB1; STX3;
symbiont-containing vacuole	1	2	0.0300752	2.84657	0.321894	1	0.555678	1	AQP1;
GO:0097708	1	4	0.0300752	1.42683	0.540194	1	0.815957	1	APPL1;
A band	5	12	0.150376	2.36315	0.0453595	1	0.154294	0.314362	PPP1R12A; KAT2B; PPP1R12B; ANK2; HDAC4;
PTW/PP1 phosphatase complex	3	7	0.0902256	2.43245	0.110088	1	0.309825	0.631247	PPP1CB; PPP1R12A; PPP1CC;
annulate lamellae	4	5	0.120301	4.53422	0.0041638	1	0.0246405	0.0502033	XPO1; NUP62; EIF5A; RANBP2;
Cajal body	19	52	0.571429	2.07058	0.00091679	1	0.0067992	0.0138529	WRAP53; PRPF4; U2AF1; SNRPC; HNRNPA2B1; XPO1; FBL; SRRM2; PRPF3; FMR1; PRPF31; NOP58; CDK2; NOLC1; SART3; SMN1; SART1; ARIH1; EFTUD2;
platelet dense tubular network membrane	5	9	0.150376	3.14999	0.0114684	1	0.0552015	0.112469	ATP2A2; EHD1; ITPR1; ITPR2; ITPR3;
uropod	5	12	0.150376	2.36315	0.0453595	1	0.154294	0.314362	MYH9; EZR; MSN; FLOT2; FLOT1;
integrator complex	1	28	0.0300752	0.20427	0.995671	1	1	1	NIPBL;
spectrin	4	8	0.120301	2.83601	0.037192	1	0.133336	0.271661	SPTBN1; SPTBN2; EPB41L2; SPTAN1;
GO:0098688	2	16	0.0601504	0.711215	0.802059	1	1	1	PLCB4; SPTBN2;
GO:0099189	1	1	0.0300752	5.66495	0.176524	1	0.383207	0.780757	SPTBN2;
endoplasmic reticulum exit site	15	28	0.451128	3.03573	1.78697e-05	0.0308788	0.000212957	0.000433885	SEC23A; LRRK2; PDCD6; PREB; VAPA; SEC23B; SAR1A; TFG; SEC31A; APOB; SEC16A; VAPB; SAR1B; YIPF5; PDCD6IP;
Set1C/COMPASS complex	4	14	0.120301	1.62144	0.224	1	0.455915	0.928894	ASH2L; HCFC1; WDR5; BPTF;
costamere	11	19	0.330827	3.28096	9.52966e-05	0.164672	0.000962997	0.00196204	DMD; VCL; PLEC; KRT8; SVIL; FLNC; ANK2; FXR1; ANK3; ILK; DAG1;
neurofilament cytoskeleton	1	2	0.0300752	2.84657	0.321894	1	0.555678	1	NDEL1;
plus-end kinesin complex	1	3	0.0300752	1.90086	0.441609	1	0.695625	1	KIF3B;
kinesin II complex	3	3	0.0902256	5.66495	0.0054965	1	0.0298678	0.0608534	KIFAP3; KIF3A; KIF3B;
photoreceptor connecting cilium	12	38	0.360902	1.78995	0.0264535	1	0.109884	0.22388	CETN2; IQCB1; RPGRIP1L; ARL3; KIFAP3; CEP290; WDR19; BBS4; NPHP1; IFT140; IFT122; MYO7A;
TCTN-B9D complex	6	13	0.180451	2.61694	0.0166743	1	0.0768353	0.156546	TCTN1; CEP290; AHI1; MKS1; TMEM67; CC2D2A;
gamma-tubulin complex	6	15	0.180451	2.26824	0.03543	1	0.128891	0.262605	CEP290; PDE4B; TUBG1; TUBGCP2; TUBGCP4; CKAP5;
cytoplasmic microtubule	25	51	0.75188	2.7775	2.8463e-07	0.000491841	4.39144e-06	8.94724e-06	APC2; CYLD; BCAS3; TRPV4; BCL10; HDAC6; GTSE1; CLASP1; MID1; ARL3; CLASP2; BICD1; PAFAH1B1; MAPRE1; TUBA1B; TUBG1; DYNC2LI1; TUBGCP2; MAPRE2; SERP1; TPT1; DYNLT1; TUBA1A; CLIP1; CKAP2;
GO:0098831	5	14	0.150376	2.0258	0.0846164	1	0.24329	0.495685	UNC13B; UNC13A; CTBP2; CTBP1; CTNND1;
mitochondrial ribonuclease P complex	1	3	0.0300752	1.90086	0.441609	1	0.695625	1	HSD17B10;
catenin complex	9	29	0.270677	1.75943	0.0566502	1	0.189345	0.385777	APC2; JUP; SMAD7; CTNNA1; CDH2; CDH13; CTNND1; CDH12; CDH11;
GO:1990124	4	11	0.120301	2.06326	0.113106	1	0.314224	0.640209	PABPC1; PKP2; HNRNPA3; FMR1;
GO:0036284	1	1	0.0300752	5.66495	0.176524	1	0.383207	0.780757	ARPC1B;
muscle cell projection membrane	1	2	0.0300752	2.84657	0.321894	1	0.555678	1	ARPC2;
neuromuscular junction	31	77	0.932331	2.28113	2.56756e-06	0.00443675	3.4935e-05	7.11775e-05	PTN; DLGAP4; SERPINE2; MYH9; UNC13B; F2R; DNAJA3; ITGB1; LRP4; MUSK; UNC13A; CRKL; POSTN; CDK5; NEFL; MYH10; DES; PPP1R9A; ANK3; UTRN; HDAC4; LAMA2; LAMA5; PRKACA; P2RX7; DLG1; TUBA1A; CAV3; DNAJC5; EPHA4; PRKAR1A;
nuclear euchromatin	9	25	0.270677	2.04083	0.0223437	1	0.0944008	0.192335	TRIM24; ASH2L; TRIM28; KLF4; RBMX; RUVBL2; H1F0; CBX3; H2AFZ;
perichromatin fibrils	4	5	0.120301	4.53422	0.0041638	1	0.0246405	0.0502033	TRIM24; TARDBP; DHX9; CPSF6;
beta-catenin destruction complex	7	12	0.210526	3.30652	0.00183135	1	0.0120375	0.0245256	APC2; CACYBP; CSNK1A1; CTNNBIP1; AXIN2; AXIN1; DACT1;
SMAD protein complex	5	7	0.150376	4.0487	0.00261518	1	0.0166141	0.03385	HMGA2; SMAD4; SMAD3; SMAD1; SMAD2;
laminin-5 complex	2	3	0.0601504	3.78291	0.0824657	1	0.240711	0.49043	LAMA3; LAMA5;
synaptic cleft	3	14	0.0902256	1.21709	0.460504	1	0.72341	1	GRIN1; LAMA2; LAMA5;
laminin-10 complex	1	3	0.0300752	1.90086	0.441609	1	0.695625	1	LAMA5;
laminin-11 complex	1	3	0.0300752	1.90086	0.441609	1	0.695625	1	LAMA5;
mitochondrial small ribosomal subunit	3	28	0.0902256	0.608765	0.89422	1	1	1	MRPS27; DAP3; MRPS16;
serine C-palmitoyltransferase complex	2	5	0.0601504	2.27276	0.215458	1	0.443756	0.904122	SPTLC1; SPTLC2;
SPOTS complex	1	4	0.0300752	1.42683	0.540194	1	0.815957	1	SPTLC1;
histone acetyltransferase complex	10	28	0.300752	2.0245	0.0173825	1	0.0796738	0.16233	OGT; DPF2; MCRS1; KAT5; RSF1; MORF4L2; MORF4L1; HCFC1; WDR5; PHF20;
replication fork	4	22	0.120301	1.0321	0.560911	1	0.839909	1	XRCC3; DNMT1; BCL6; RAD51C;
Rad51B-Rad51C-Rad51D-XRCC2 complex	1	4	0.0300752	1.42683	0.540194	1	0.815957	1	RAD51C;
proton-transporting V-type ATPase, V0 domain	1	6	0.0300752	0.952013	0.688231	1	0.988582	1	ATP6V0D1;
protein-DNA complex	13	43	0.390977	1.71358	0.0304392	1	0.114781	0.233858	NKX2-5; NPM1; JUP; KDM5A; EYA1; HMGA2; GATA1; TBX5; PAX2; TCF7L2; HHEX; LEF1; TREX1;
eukaryotic translation initiation factor 3 complex, eIF3m	6	7	0.180451	4.85682	0.00017913	0.309536	0.00163776	0.00333681	EIF3I; EIF3M; EIF3D; EIF3H; EIF3F; EIF3B;
transcriptional repressor complex	25	55	0.75188	2.57554	1.70377e-06	0.00294412	2.37429e-05	4.83745e-05	ZBTB16; CCND1; N4BP2L2; PRDM16; GLI3; SKI; GATA1; RBPJ; SPEN; GPS2; RBBP8; HDGF; CTBP2; TBL1X; CTBP1; RCOR1; YWHAB; TBL1XR1; H1F0; HDAC4; RELB; HEY2; REST; CBX5; ELANE;
nuclear exosome (RNase complex)	2	17	0.0601504	0.669403	0.829133	1	1	1	EXOSC8; NVL;
GO:0101003	23	61	0.691729	2.13654	0.000161298	0.278723	0.00154846	0.00315488	DYNLL1; LGALS3; PRCP; ATP6V0A1; DYNC1LI1; ITGB2; SLC2A3; UBR4; AP2A2; RHOA; PTPRN2; DSP; SLC11A1; TRPM2; LAMP2; ATP6AP2; NCKAP1L; DIAPH1; LAMP1; COPB1; TCIRG1; FCER1G; GAA;
nuclear chromosome	11	29	0.330827	2.14999	0.00778565	1	0.04016	0.0818231	NIPBL; PINX1; HMGA2; HNRNPU; HDAC8; SETX; H2AFY; BIRC5; THOC5; H3F3A; SMARCE1;
chromosome passenger complex	3	5	0.0902256	3.40349	0.0414477	1	0.143243	0.291848	AURKB; AURKA; BIRC5;
N-methyl-D-aspartate selective glutamate receptor complex	3	11	0.0902256	1.54873	0.305059	1	0.555678	1	GRIN1; NLGN1; GRIN2A;
endolysosome membrane	12	14	0.360902	4.85625	5.75006e-08	9.9361e-05	9.55395e-07	1.94655e-06	AP2A1; AP2S1; AP2M1; CLTA; AP2B1; TLR3; CLEC16A; AP2A2; TLR9; CLTC; LDLR; PCSK9;
GO:0097440	3	15	0.0902256	1.13601	0.509195	1	0.794841	1	FLNA; YKT6; MAP1B;
GO:0097441	2	7	0.0601504	1.62433	0.357919	1	0.605762	1	YKT6; MAP1B;
SREBP-SCAP-Insig complex	2	3	0.0601504	3.78291	0.0824657	1	0.240711	0.49043	INSIG1; SREBF2;
DNA-directed RNA polymerase II, core complex	4	15	0.120301	1.51342	0.265742	1	0.5352	1	POLR2A; POLR2E; POLR2C; POLR2G;
death-inducing signaling complex	6	7	0.180451	4.85682	0.00017913	0.309536	0.00163776	0.00333681	RIPK1; CFLAR; CASP8; TRADD; CASP3; FADD;
CD95 death-inducing signaling complex	4	6	0.120301	3.77977	0.0107411	1	0.0528793	0.107738	FAF1; CFLAR; CASP8; FADD;
GO:0097342	5	6	0.150376	4.72236	0.000875143	1	0.00666189	0.0135731	RIPK1; TICAM1; CFLAR; CASP8; FADD;
MHC class I peptide loading complex	4	5	0.120301	4.53422	0.0041638	1	0.0246405	0.0502033	TAP2; TAPBP; CALR; TAP1;
integral to lumenal side of endoplasmic reticulum membrane	16	29	0.481203	3.12636	5.63469e-06	0.00973675	7.21241e-05	0.000146948	SPPL3; BCAP31; HLA-DQA1; HLA-DRA; PKD2; HM13; HLA-DPB1; HLA-DPA1; HLA-DRB5; CD74; HLA-A; HLA-C; HLA-DRB4; TAPBP; CALR; HLA-B;
extrinsic to plasma membrane	8	28	0.240602	1.62	0.106243	1	0.30345	0.618258	EEA1; DNAJA3; STOML2; S100A10; USP8; MFGE8; ANXA2; FMR1;
U12-type spliceosomal complex	7	27	0.210526	1.47024	0.186561	1	0.402469	0.820001	SF3B1; SF3B3; SF3B4; SF3B2; SNRPD2; YBX1; SNRPB;
U2-type post-mRNA release spliceosomal complex	1	3	0.0300752	1.90086	0.441609	1	0.695625	1	TFIP11;
female pronucleus	1	8	0.0300752	0.714307	0.788617	1	1	1	SLC2A1;
TORC1 complex	3	7	0.0902256	2.43245	0.110088	1	0.309825	0.631247	RPTOR; MLST8; LARP1;
TORC2 complex	4	12	0.120301	1.89146	0.14698	1	0.381926	0.778147	PINK1; MLST8; MAPKAP1; SESN2;
chromatin silencing complex	4	7	0.120301	3.24058	0.0215757	1	0.0916831	0.186798	SIRT2; SMARCA5; BAZ2A; SUV39H1;
rDNA heterochromatin	2	5	0.0601504	2.27276	0.215458	1	0.443756	0.904122	BAZ2A; SUV39H1;
U4/U6 x U5 tri-snRNP complex	13	32	0.390977	2.30244	0.00192606	1	0.0124653	0.0253971	PRPF6; PRPF4; PRPF8; SNRPN; SNRNP200; PRPF3; CD2BP2; PRPF31; SNRPD2; SART3; SART1; SNRPB; EFTUD2;
U4/U6 snRNP	2	3	0.0601504	3.78291	0.0824657	1	0.240711	0.49043	PRPF4; SART3;
U2-type precatalytic spliceosome	18	41	0.541353	2.48783	8.42081e-05	0.145512	0.000871327	0.00177527	PRPF6; SNRPB2; PRPF4; PRPF8; MFAP1; SF3B1; WBP4; PRPF3; SF3B3; PRPF31; SF3A3; SF3A1; SF3B4; SF3B2; SNRPD2; SF3A2; SART1; SNRPB;
GO:0097525	1	1	0.0300752	5.66495	0.176524	1	0.383207	0.780757	PRPF4;
sperm annulus	1	6	0.0300752	0.952013	0.688231	1	0.988582	1	DDX6;
kinetochore microtubule	4	7	0.120301	3.24058	0.0215757	1	0.0916831	0.186798	CLASP1; CLASP2; RAB11A; CENPE;
anchored to plasma membrane	5	30	0.150376	0.945731	0.630828	1	0.922225	1	HYAL2; GPC6; GPC3; EFNA1; GPC1;
catalytic step 2 spliceosome	45	85	1.35338	2.9994	1.62449e-13	2.80712e-10	6.84663e-12	1.39495e-11	PRPF6; SLU7; HNRNPA1; SNRPB2; PRPF8; PLRG1; RALY; SNRPN; PRPF19; PPIE; SRSF1; SYNCRIP; HNRNPU; U2AF1; SRRM1; PRPF4B; HNRNPA2B1; PABPC1; PNN; HNRNPK; HNRNPM; SNRNP200; DDX23; HNRNPA3; DDX5; HNRNPC; SF3B1; SRRM2; SF3B3; MAGOH; RBMX; SNW1; SF3A3; SF3A1; DDX41; SF3B2; SNRPD2; TFIP11; SF3A2; SART1; CDC5L; EIF4A3; SNRPB; EFTUD2; HNRNPF;
GPI-anchor transamidase complex	1	5	0.0300752	1.14204	0.621378	1	0.909179	1	PIGT;
AP-type membrane coat adaptor complex	1	8	0.0300752	0.714307	0.788617	1	1	1	AP1G1;
excitatory synapse	8	29	0.240602	1.56416	0.125135	1	0.345421	0.70377	SYT1; PDE4B; CYFIP1; GRIN1; DGKI; ITGA3; NLGN1; FGFR2;
Ada2/Gcn5/Ada3 transcription activator complex	8	15	0.240602	3.02307	0.00184603	1	0.0120375	0.0245256	KAT2B; MAP3K7; POLE3; KAT2A; TADA3; UBAP2L; HCFC1; WDR5;
aminoacyl-tRNA synthetase multienzyme complex	8	12	0.240602	3.7782	0.000235111	0.406272	0.00210503	0.00428886	QARS; EPRS; IARS; DARS; AIMP2; KARS; LARS; YARS;
clathrin coat of coated pit	3	6	0.0902256	2.83719	0.0721544	1	0.228776	0.466114	CLTA; PICALM; CLTC;
synaptic membrane	12	22	0.360902	3.09114	9.9937e-05	0.172691	0.000998215	0.00203379	LRP4; GRIA1; GRIN1; MTMR2; ITGA3; ANXA1; CPE; AKAP9; HIP1R; GRIN2A; PRKCG; CRYAB;
heterochromatin	11	26	0.330827	2.39797	0.00290512	1	0.0182547	0.0371926	MECP2; UBA1; MBD3; SMARCAD1; PHC2; MPHOSPH8; SUV39H1; CBX8; SALL1; SALL4; DDX6;
GO:0044798	9	23	0.270677	2.21822	0.0124677	1	0.0595144	0.121256	NFATC1; NFATC4; NFAT5; KLF4; SOX17; SOX4; SOX2; SOX9; SOX11;
chromocenter	6	11	0.180451	3.09231	0.00618154	1	0.0326658	0.0665541	AURKB; FMR1; ESCO2; MBD5; CBX5; SALL1;
photoreceptor outer segment membrane	4	15	0.120301	1.51342	0.265742	1	0.5352	1	PHLPP1; DHRS3; SHOC2; GNB1;
Rad51C-XRCC3 complex	2	2	0.0601504	5.66495	0.0311529	1	0.114781	0.233858	XRCC3; RAD51C;
Holliday junction resolvase complex	2	5	0.0601504	2.27276	0.215458	1	0.443756	0.904122	SLX4; RAD51C;
Bcl-2 family protein complex	2	5	0.0601504	2.27276	0.215458	1	0.443756	0.904122	BCL2L1; BCL2L11;
dystrophin-associated glycoprotein complex	5	17	0.150376	1.66851	0.167161	1	0.383207	0.780757	DMD; KRT8; UTRN; CAV3; DAG1;
dendrite membrane	3	29	0.0902256	0.58778	0.907546	1	1	1	GABARAPL1; OPRM1; ATF4;
dense core granule	4	14	0.120301	1.62144	0.224	1	0.455915	0.928894	CRHBP; SYT7; SYT1; VPS13A;
rough endoplasmic reticulum	24	59	0.721805	2.30496	2.76791e-05	0.0478295	0.000321003	0.000654021	ZC3H12A; SPPL3; RPS21; BGLAP; CCDC47; PTGDS; MT3; ARSB; HM13; KCNJ2; RPN2; CYBB; PLOD3; RAB14; RPL18; RPL4; FKRP; SNCA; RPN1; GLUL; CKAP4; PCSK9; MYOC; RPL6;
ESCRT III complex	4	11	0.120301	2.06326	0.113106	1	0.314224	0.640209	CHMP4B; CHMP2A; CHMP2B; SPAST;
U2-type catalytic step 2 spliceosome	11	30	0.330827	2.07834	0.0103675	1	0.0526915	0.107355	SNRPB2; PRPF8; PLRG1; PRPF19; PPIE; SRRM2; SNW1; SNRPD2; CDC5L; SNRPB; EFTUD2;
DNA replication factor A complex	6	16	0.180451	2.12657	0.0484446	1	0.163821	0.333773	PURA; RPA3; PLRG1; PRPF19; SMARCAL1; CDC5L;
contractile ring	2	6	0.0601504	1.8946	0.28711	1	0.555678	1	UTRN; DAG1;
GO:1990047	1	1	0.0300752	5.66495	0.176524	1	0.383207	0.780757	ZNF207;
cortical cytoskeleton	8	18	0.240602	2.5195	0.00761611	1	0.0394031	0.080281	EPB41; CTTN; FLNA; SELE; EZR; NOS2; TMOD1; MPP1;
pseudopodium	7	17	0.210526	2.33458	0.0198595	1	0.0855791	0.174361	ARRB1; CNP; VAMP7; MSN; CAPN2; F2RL1; MAPK1;
AMP-activated protein kinase complex	9	14	0.270677	3.6432	0.000139831	0.241627	0.00135746	0.00276572	SIK1; PRKAA2; PRKAB1; PRKAB2; PRKAA1; PRKAG1; PRKAG2; PRKAR1A; SESN2;
AP-1 adaptor complex	1	7	0.0300752	0.816205	0.743283	1	1	1	AP1G1;
GO:0098850	1	4	0.0300752	1.42683	0.540194	1	0.815957	1	SGTA;
pericentriolar material	10	21	0.300752	2.69901	0.00153052	1	0.0105436	0.0214817	PCM1; TNKS2; TNKS; TUBG1; CDK5RAP2; NIN; BBS4; TCP1; WDR60; LCK;
mRNA cleavage and polyadenylation specificity factor complex	6	17	0.180451	2.00155	0.0640365	1	0.207998	0.423782	NUDT21; CPSF6; TUT1; CSNK1A1; SSU72; CPSF1;
mRNA cleavage factor complex	2	5	0.0601504	2.27276	0.215458	1	0.443756	0.904122	NUDT21; CPSF6;
paraspeckles	6	6	0.180451	5.66495	3.01442e-05	0.0520891	0.000340452	0.000693646	NUDT21; PSPC1; CPSF6; HNRNPM; SFPQ; NONO;
GO:0090443	1	3	0.0300752	1.90086	0.441609	1	0.695625	1	STRN3;
myofibril	10	30	0.300752	1.88957	0.0284665	1	0.114781	0.233858	PDE4DIP; TWF1; SCO1; MYH7; TMOD1; TWF2; PSMA6; SCO2; TMOD3; CAPN3;
acrosomal membrane	4	19	0.120301	1.19497	0.438863	1	0.695625	1	BSG; FLOT2; CAV1; CAV2;
nuclear origin of replication recognition complex	1	9	0.0300752	0.635028	0.825947	1	1	1	MCM2;
cohesin complex	6	12	0.180451	2.83483	0.0105317	1	0.0528793	0.107738	RAD21; STAG3L3; STAG2; STAG1; SMC3; SMC1A;
platelet alpha granule membrane	8	17	0.240602	2.66762	0.00499541	1	0.0291624	0.0594162	ITGB3; SPARC; SELP; CD109; APLP2; SNCA; CD36; CD9;
GO:0097413	2	5	0.0601504	2.27276	0.215458	1	0.443756	0.904122	PINK1; ARIH1;
GO:1990452	2	3	0.0601504	3.78291	0.0824657	1	0.240711	0.49043	FBXW7; CUL1;
SCF ubiquitin ligase complex	17	63	0.511278	1.52929	0.0427206	1	0.147348	0.30021	CUL2; TRIM21; BTRC; CUL4A; CUL4B; RBX1; CACYBP; CUL5; FBXW11; FBXW7; CUL3; SKP1; CUL1; FBXO7; ARIH1; FBXL4; CKS1B;
NURF complex	3	8	0.0902256	2.12878	0.153826	1	0.383207	0.780757	RBBP4; SMARCA5; BPTF;
RSF complex	2	2	0.0601504	5.66495	0.0311529	1	0.114781	0.233858	RSF1; SMARCA5;
nuclear replication fork	4	12	0.120301	1.89146	0.14698	1	0.381926	0.778147	SMARCAD1; SMARCA5; SMARCAL1; TREX1;
dendrite cytoplasm	14	33	0.421053	2.4043	0.000780765	1	0.00607731	0.0123821	PURA; LRRK2; HAP1; HNRNPU; GABARAPL1; OPRM1; KIF5A; SFPQ; FLOT2; HIP1R; UHMK1; MAP2K4; GRIK2; MAPK1;
ciliary rootlet	3	12	0.0902256	1.41977	0.357752	1	0.605762	1	RPGRIP1L; KIF5A; KIF5B;
exosome (RNase complex)	3	19	0.0902256	0.896975	0.677282	1	0.985968	1	ZFP36; EXOSC8; DIS3L2;
mitochondrial crista	2	6	0.0601504	1.8946	0.28711	1	0.555678	1	OPA1; LYN;
extrinsic to mitochondrial inner membrane	1	14	0.0300752	0.408394	0.934133	1	1	1	OPA1;
GO:1990391	3	5	0.0902256	3.40349	0.0414477	1	0.143243	0.291848	KDM1A; PHF21A; RCOR1;
GO:0036477	5	11	0.150376	2.57778	0.0308479	1	0.114781	0.233858	SNAP25; RAB5A; STX4; MAP1B; LDLR;
desmosome	9	25	0.270677	2.04083	0.0223437	1	0.0944008	0.192335	DSG2; UBA1; JAM3; JUP; PNN; DSP; PKP2; PKP4; B4GALT1;
ER-mitochondrion membrane contact site	2	12	0.0601504	0.948089	0.652732	1	0.951029	1	ATG5; TOMM20;
retromer complex	11	21	0.330827	2.96864	0.000314234	0.542997	0.00274241	0.00558746	SNX3; M6PR; SNX5; VPS26A; SNX6; SNX1; RAB7A; DCTN1; TBC1D5; VPS35; TRIM27;
CRD-mediated mRNA stability complex	5	6	0.150376	4.72236	0.000875143	1	0.00666189	0.0135731	CSDE1; DHX9; SYNCRIP; HNRNPU; YBX1;
histone pre-mRNA 3'end processing complex	3	6	0.0902256	2.83719	0.0721544	1	0.228776	0.466114	SYNCRIP; YBX1; SNRPB;
GO:0097452	4	4	0.120301	5.66495	0.000969541	1	0.006923	0.0141051	EPRS; GAPDH; SYNCRIP; RPL13A;
eukaryotic translation initiation factor 4F complex	7	13	0.210526	3.05237	0.00336538	1	0.020549	0.0418672	EIF4E2; EIF4G3; EIF4A1; EIF4H; EIF4E; EIF4G2; EIF4G1;
positive transcription elongation factor complex b	4	8	0.120301	2.83601	0.037192	1	0.133336	0.271661	CDK9; SNW1; CCNK; CDK13;
condensed chromosome outer kinetochore	2	8	0.0601504	1.42154	0.42595	1	0.695625	1	NUP133; CENPF;
Toll-like receptor 1-Toll-like receptor 2 protein complex	1	2	0.0300752	2.84657	0.321894	1	0.555678	1	TLR2;
myelin sheath	13	35	0.390977	2.10514	0.00486137	1	0.028573	0.0582153	GDI1; PLP1; KCNJ11; SIRT2; PEBP1; CNTN2; GSN; GLUL; CALM1; TUBA1A; ITPR3; CA2; SRD5A1;
M band	9	29	0.270677	1.75943	0.0566502	1	0.189345	0.385777	OBSL1; SPTBN1; FHL2; NBR1; ENO1; ANK2; TTN; ALDOA; CRYAB;
zeta DNA polymerase complex	2	2	0.0601504	5.66495	0.0311529	1	0.114781	0.233858	REV3L; MAD2L2;
ATP-sensitive potassium channel complex	1	4	0.0300752	1.42683	0.540194	1	0.815957	1	KCNJ11;
sarcomere	12	51	0.360902	1.33378	0.177202	1	0.384196	0.782771	OBSL1; TPM1; TTN; MYH7; TMOD1; PSMA6; SYNE1; CAPZB; ILK; LMAN1; CALM1; CORO1C;
zonula adherens	5	8	0.150376	3.54324	0.00595937	1	0.0316855	0.0645569	JUP; KIFC3; CTNNA1; CTNND1; SORBS1;
outer membrane	1	2	0.0300752	2.84657	0.321894	1	0.555678	1	ANKH;
retromer complex, outer shell	3	4	0.0902256	4.25224	0.0190774	1	0.0832467	0.169609	SNX5; SNX6; SNX1;
dolichol-phosphate-mannose synthase complex	1	3	0.0300752	1.90086	0.441609	1	0.695625	1	DPM1;
neuronal ribonucleoprotein granule	3	3	0.0902256	5.66495	0.0054965	1	0.0298678	0.0608534	PQBP1; FMR1; UHMK1;
box H/ACA snoRNP complex	3	5	0.0902256	3.40349	0.0414477	1	0.143243	0.291848	DKC1; NOLC1; NOP10;
box H/ACA scaRNP complex	2	4	0.0601504	2.83954	0.145854	1	0.381872	0.778037	DKC1; NOP10;
GO:0090661	2	4	0.0601504	2.83954	0.145854	1	0.381872	0.778037	DKC1; NOP10;
cytoplasmic membrane-bounded vesicle lumen	1	4	0.0300752	1.42683	0.540194	1	0.815957	1	FASLG;
nuclear inclusion body	4	13	0.120301	1.74608	0.184176	1	0.39782	0.81053	ATXN3; TPR; RANBP2; ATXN1;
voltage-gated sodium channel complex	1	14	0.0300752	0.408394	0.934133	1	1	1	SCN5A;
dendritic spine head	3	9	0.0902256	1.89251	0.201854	1	0.428506	0.873049	FUS; DNM1; DNM2;
GO:1990454	4	12	0.120301	1.89146	0.14698	1	0.381926	0.778147	CACNA2D1; CACNA1C; CACNB2; CACNA1D;
GO:0044853	11	28	0.330827	2.22674	0.00573223	1	0.0310511	0.0632643	STIM1; CHRNA7; ITGB2; CHRNB2; LRP4; EZR; CDH2; PRKACA; DAG1; LCP2; PRKAR1A;
basal cortex	5	5	0.150376	5.66495	0.000170977	0.295449	0.0016057	0.0032715	CLASP1; CLASP2; PKD2; PHLDB2; PHLDB1;
dendritic growth cone	4	9	0.120301	2.52125	0.0577708	1	0.190149	0.387414	COBL; CYFIP1; PTCH1; HSP90AB1;
cell pole	1	2	0.0300752	2.84657	0.321894	1	0.555678	1	VANGL2;
GO:1990130	1	6	0.0300752	0.952013	0.688231	1	0.988582	1	NPRL3;
pre-autophagosomal structure	7	25	0.210526	1.58782	0.137663	1	0.377591	0.769315	BECN1; RB1CC1; NBR1; PIK3C3; WIPI2; ATG9A; ATG7;
GO:1990316	3	8	0.0902256	2.12878	0.153826	1	0.383207	0.780757	RB1CC1; TBC1D5; SESN2;
GO:1990393	2	5	0.0601504	2.27276	0.215458	1	0.443756	0.904122	OBSL1; CUL7;
HULC complex	2	5	0.0601504	2.27276	0.215458	1	0.443756	0.904122	UBE2A; RNF40;
transcription export complex	5	15	0.150376	1.89083	0.10921	1	0.309825	0.631247	ZC3H11A; POLDIP3; SARNP; THOC2; THOC5;
centromeric heterochromatin	6	14	0.180451	2.43015	0.024896	1	0.103663	0.211206	SNAI1; DNMT1; ATRX; H2AFY; KDM4A; CBX5;
X chromosome	2	4	0.0601504	2.83954	0.145854	1	0.381872	0.778037	CDK2; PCGF3;
Y chromosome	1	2	0.0300752	2.84657	0.321894	1	0.555678	1	CDK2;
GO:1990851	3	4	0.0902256	4.25224	0.0190774	1	0.0832467	0.169609	WNT3A; LRP5; LRP6;
terminal cisterna	2	3	0.0601504	3.78291	0.0824657	1	0.240711	0.49043	FKBP1A; RYR1;
COPII vesicle coat	11	15	0.330827	4.1553	3.45924e-06	0.00597757	4.59813e-05	9.36835e-05	SEC23A; PDCD6; SEC24C; SEC24B; SEC13; SEC23B; SEC24D; SAR1A; SEC31A; PEF1; SAR1B;
synaptonemal complex	2	25	0.0601504	0.45528	0.950597	1	1	1	HSPA2; PLK1;
GO:0090543	14	28	0.421053	2.83349	9.23343e-05	0.159554	0.000943292	0.00192189	USP3; KIF14; EXOC4; RAN; CEP55; ARF6; RACGAP1; VPS4A; NUP62; TSG101; VPS4B; BIRC6; PDCD6IP; RALA;
sex chromatin	2	6	0.0601504	1.8946	0.28711	1	0.555678	1	PCGF2; H2AFY;
Sin3 complex	4	14	0.120301	1.62144	0.224	1	0.455915	0.928894	RBBP4; CSNK2A1; MORF4L1; HEY2;
pre-autophagosomal structure membrane	7	16	0.210526	2.48041	0.013739	1	0.0643387	0.131085	RB1CC1; RAB7A; ATG12; ATG5; WIPI2; ATG16L1; RAB1B;
GO:0097635	1	2	0.0300752	2.84657	0.321894	1	0.555678	1	WDFY3;
guanyl-nucleotide exchange factor complex	3	11	0.0902256	1.54873	0.305059	1	0.555678	1	DOCK1; RAP1A; DGKI;
mitochondrial sorting and assembly machinery complex	1	5	0.0300752	1.14204	0.621378	1	0.909179	1	SAMM50;
retromer complex, inner shell	2	4	0.0601504	2.83954	0.145854	1	0.381872	0.778037	VPS26A; VPS35;
GO:0097422	4	5	0.120301	4.53422	0.0041638	1	0.0246405	0.0502033	SNX5; VPS26A; SNX6; VPS35;
mitochondrial processing peptidase complex	3	3	0.0902256	5.66495	0.0054965	1	0.0298678	0.0608534	UQCRC2; PMPCA; PMPCB;
stereocilia ankle link complex	1	6	0.0300752	0.952013	0.688231	1	0.988582	1	VEZT;
GO:1990075	1	6	0.0300752	0.952013	0.688231	1	0.988582	1	KIFAP3;
GO:1990332	1	1	0.0300752	5.66495	0.176524	1	0.383207	0.780757	ERN1;
GO:1990597	3	3	0.0902256	5.66495	0.0054965	1	0.0298678	0.0608534	ERN1; TRAF2; DAB2IP;
GO:1990604	2	4	0.0601504	2.83954	0.145854	1	0.381872	0.778037	ERN1; TRAF2;
GO:1990630	1	2	0.0300752	2.84657	0.321894	1	0.555678	1	ERN1;
transcriptionally active chromatin	7	24	0.210526	1.65395	0.115873	1	0.320366	0.652723	PAF1; BCAS3; PELP1; AFF4; SUPT6H; TTC37; CTR9;
PCAF complex	3	5	0.0902256	3.40349	0.0414477	1	0.143243	0.291848	TRRAP; TAF10; KAT2B;
STAGA complex	5	12	0.150376	2.36315	0.0453595	1	0.154294	0.314362	SUPT7L; TRRAP; TAF10; KAT2A; TADA3;
GO:0099026	1	5	0.0300752	1.14204	0.621378	1	0.909179	1	GPC4;
U2 snRNP	9	23	0.270677	2.21822	0.0124677	1	0.0595144	0.121256	SNRPB2; SNRPN; SF3B1; SF3A3; SF3A1; SF3B2; SNRPD2; SF3A2; SNRPB;
U11/U12 snRNP	1	1	0.0300752	5.66495	0.176524	1	0.383207	0.780757	SF3B1;
RISC-loading complex	3	9	0.0902256	1.89251	0.201854	1	0.428506	0.873049	ZFP36; TARBP2; DHX9;
integrin complex	9	26	0.270677	1.96237	0.0289557	1	0.114781	0.233858	ITGB3; ITGB1; ITGB2; ITGA5; ITGB4; ITGA8; ITGAV; ITGA3; ITGA2;
alpha10-beta1 integrin complex	1	2	0.0300752	2.84657	0.321894	1	0.555678	1	ITGB1;
activin responsive factor complex	2	3	0.0601504	3.78291	0.0824657	1	0.240711	0.49043	SMAD4; SMAD2;
phagocytic vesicle lumen	1	3	0.0300752	1.90086	0.441609	1	0.695625	1	LTF;
U5 snRNP	8	17	0.240602	2.66762	0.00499541	1	0.0291624	0.0594162	PRPF6; PRPF8; SNRPN; SNRNP200; DDX23; CD2BP2; SNRPD2; SNRPB;
granular component	1	5	0.0300752	1.14204	0.621378	1	0.909179	1	FBL;
90S preribosome	1	10	0.0300752	0.571588	0.856686	1	1	1	RSL1D1;
small-subunit processome	6	38	0.180451	0.895721	0.6838	1	0.988582	1	BTRC; RPS7; FBL; EMG1; NOP58; NOP56;
neuron projection terminus	5	18	0.150376	1.57587	0.199826	1	0.428506	0.873049	DMD; GCH1; SYT1; MME; VAMP2;
gap junction	6	17	0.180451	2.00155	0.0640365	1	0.207998	0.423782	GJA5; GJA1; NOV; TJP1; SPECC1L; MIP;
protein phosphatase type 1 complex	4	10	0.120301	2.26937	0.0831941	1	0.240803	0.490619	PPP1CB; PPP1CC; NCK1; SHOC2;
cuticular plate	1	4	0.0300752	1.42683	0.540194	1	0.815957	1	SPTBN1;
host cell mitochondrial intermembrane space	1	1	0.0300752	5.66495	0.176524	1	0.383207	0.780757	SCO1;
GO:0002944	1	2	0.0300752	2.84657	0.321894	1	0.555678	1	CCNK;
GO:0002945	2	2	0.0601504	5.66495	0.0311529	1	0.114781	0.233858	CCNK; CDK13;
GO:0098891	1	1	0.0300752	5.66495	0.176524	1	0.383207	0.780757	DGKI;
GO:0099147	4	5	0.120301	4.53422	0.0041638	1	0.0246405	0.0502033	TIAM1; SCRIB; DGKI; AKAP9;
GO:0097381	1	23	0.0300752	0.248657	0.988552	1	1	1	GNB1;
GO:0098839	3	23	0.0902256	0.741047	0.798609	1	1	1	ATP2B2; DLG1; GRIN2A;
GO:0098857	3	3	0.0902256	5.66495	0.0054965	1	0.0298678	0.0608534	PTPRC; LAMP2; DYSF;
mitochondrial proton-transporting ATP synthase complex	1	20	0.0300752	0.285937	0.979484	1	1	1	PPIF;
GO:0097524	1	4	0.0300752	1.42683	0.540194	1	0.815957	1	CCR6;
flagellar fibrous sheath	1	6	0.0300752	0.952013	0.688231	1	0.988582	1	GSTM3;
flotillin complex	6	8	0.180451	4.25048	0.000608663	1	0.00489195	0.009967	CTNNA1; FLOT2; SLC6A3; CBL; FLOT1; CORO1C;
cell-cell contact zone	8	21	0.240602	2.15974	0.0215943	1	0.0916831	0.186798	TIAM1; JAM3; SCRIB; FLCN; FLOT2; PKP4; FLOT1; FGFRL1;
GO:0098691	4	13	0.120301	1.74608	0.184176	1	0.39782	0.81053	DRD3; CHRNB2; SLC6A3; FLOT1;
Schmidt-Lanterman incisure	5	11	0.150376	2.57778	0.0308479	1	0.114781	0.233858	JAM3; SIRT2; AKR1B1; ANXA2; PRKCI;
climbing fiber	1	2	0.0300752	2.84657	0.321894	1	0.555678	1	DAB2IP;
transport vesicle membrane	16	40	0.481203	2.26683	0.000735481	1	0.00575073	0.0117167	DBH; SPRED2; HLA-DQA1; CEACAM1; HLA-DRA; HLA-DPB1; HLA-DPA1; HLA-DRB5; CD74; CHGA; HLA-DRB4; CPE; ITPR1; RAB1A; TMEM30A; CLCN3;
MMXD complex	3	5	0.0902256	3.40349	0.0414477	1	0.143243	0.291848	MMS19; SLC25A5; CIAO1;
GO:0097361	2	5	0.0601504	2.27276	0.215458	1	0.443756	0.904122	MMS19; CIAO1;
signal recognition particle, endoplasmic reticulum targeting	5	6	0.150376	4.72236	0.000875143	1	0.00666189	0.0135731	SRP68; SRP72; SRP9; SRP14; SRP54;
signal recognition particle	3	6	0.0902256	2.83719	0.0721544	1	0.228776	0.466114	DERL1; SRP68; SRP72;
interstitial matrix	1	12	0.0300752	0.476403	0.90284	1	1	1	NAV2;
NuRD complex	10	15	0.300752	3.77789	3.65799e-05	0.0632101	0.000402612	0.000820292	MBD3; GATAD2B; RBBP4; GATAD2A; RBBP7; CHD4; CSNK2A1; MTA3; MTA1; CHD3;
glycosylphosphatidylinositol-N-acetylglucosaminyltransferase (GPI-GnT) complex	1	8	0.0300752	0.714307	0.788617	1	1	1	PIGA;
GO:0097427	1	6	0.0300752	0.952013	0.688231	1	0.988582	1	MARK2;
mitochondrial outer membrane translocase complex	2	10	0.0601504	1.13752	0.549294	1	0.826812	1	PINK1; TOMM20;
smooth endoplasmic reticulum	19	27	0.571429	3.98707	2.42037e-09	4.1824e-06	5.43168e-08	1.10667e-07	HYOU1; PLCB4; RYR2; SRI; ERP29; PRDX4; PPIB; GABARAP; KCNJ2; TH; RPL10; RYR1; APOB; CALR; SLMAP; GBA2; DNAJC3; MYO5A; HSPA5;
axolemma	8	15	0.240602	3.02307	0.00184603	1	0.0120375	0.0245256	ADORA2A; EPB41L3; SPTBN1; KCNJ11; ADORA1; SLC1A2; ROBO2; KCNH1;
paranodal junction	3	8	0.0902256	2.12878	0.153826	1	0.383207	0.780757	JAM3; SIRT2; AKR1B1;
paranode region of axon	3	12	0.0902256	1.41977	0.357752	1	0.605762	1	EPB41L3; KIF13B; SIRT2;
GO:0097454	2	3	0.0601504	3.78291	0.0824657	1	0.240711	0.49043	AKR1B1; EZR;
Cdc48p-Npl4p-Ufd1p AAA ATPase complex	6	10	0.180451	3.40123	0.00330082	1	0.0204438	0.0416527	DERL1; FAF1; FAF2; UBXN1; CAV1; NPLOC4;
integral to nuclear inner membrane	7	15	0.210526	2.64566	0.00909492	1	0.0464971	0.0947344	LEMD2; P2RX4; SUN2; LEMD3; TMEM43; LBR; P2RX7;
SUN-KASH complex	3	11	0.0902256	1.54873	0.305059	1	0.555678	1	SYNE2; SUN2; SYNE1;
cytoplasmic cyclin-dependent protein kinase holoenzyme complex	1	2	0.0300752	2.84657	0.321894	1	0.555678	1	CCNY;
clathrin-coated endocytic vesicle membrane	20	33	0.601504	3.43398	4.39826e-08	7.6002e-05	7.52495e-07	1.53315e-06	AP2A1; FZD5; AP2S1; AP2M1; HBEGF; AP2B1; HLA-DQA1; HLA-DRA; WNT5A; AP2A2; HLA-DPB1; HLA-DPA1; HLA-DRB5; CD74; HLA-DRB4; APOB; CD9; CLTC; LDLR; FZD4;
vesicle coat	1	2	0.0300752	2.84657	0.321894	1	0.555678	1	SEC31A;
ER to Golgi transport vesicle	16	40	0.481203	2.26683	0.000735481	1	0.00575073	0.0117167	VANGL2; F5; ERGIC3; DDHD2; TMED10; TMED2; SEC31A; COL7A1; TMED9; LMAN2; SERPINA1; GOLGA2; LMAN1; YIPF5; CTSC; PCSK9;
GO:0098845	1	4	0.0300752	1.42683	0.540194	1	0.815957	1	CLSTN1;
GO:0099065	1	1	0.0300752	5.66495	0.176524	1	0.383207	0.780757	CLSTN1;
GO:0097449	3	7	0.0902256	2.43245	0.110088	1	0.309825	0.631247	PINK1; EZR; GJB2;
condensed nuclear chromosome kinetochore	2	9	0.0601504	1.26377	0.489977	1	0.766226	1	NDC80; BUB1;
male germ cell nucleus	1	15	0.0300752	0.381186	0.945769	1	1	1	HSPA2;
nuclear meiotic cohesin complex	1	4	0.0300752	1.42683	0.540194	1	0.815957	1	SMC3;
intrinsic to mitochondrial outer membrane	1	2	0.0300752	2.84657	0.321894	1	0.555678	1	MFN2;
Elongator holoenzyme complex	1	7	0.0300752	0.816205	0.743283	1	1	1	ELP3;
multivesicular body	13	28	0.390977	2.63124	0.00041753	0.721491	0.00353672	0.00720581	CRHBP; CHMP2A; CHMP2B; HDAC6; NEDD4L; BST2; RAB11A; CD74; ATP13A2; TPT1; LAMP1; TSG101; BACE1;
BLOC-1 complex	3	16	0.0902256	1.06505	0.55546	1	0.834639	1	SNAP25; SNAPIN; DTNBP1;
GO:0099078	1	8	0.0300752	0.714307	0.788617	1	1	1	SNAPIN;
condensin complex	1	7	0.0300752	0.816205	0.743283	1	1	1	SMC4;
DNA-dependent protein kinase complex	1	2	0.0300752	2.84657	0.321894	1	0.555678	1	UVRAG;
Cul5-RING ubiquitin ligase complex	2	6	0.0601504	1.8946	0.28711	1	0.555678	1	RBX1; CUL5;
small nuclear ribonucleoprotein complex	6	15	0.180451	2.26824	0.03543	1	0.128891	0.262605	SLU7; SNRPN; SNRPD2; GEMIN4; SF3A2; SNRPB;
GO:0036449	2	8	0.0601504	1.42154	0.42595	1	0.695625	1	SVIL; NIN;
low-density lipoprotein particle	4	15	0.120301	1.51342	0.265742	1	0.5352	1	SORL1; APOA1; APOB; LDLR;
discoidal high-density lipoprotein particle	1	3	0.0300752	1.90086	0.441609	1	0.695625	1	APOA1;
spherical high-density lipoprotein particle	1	8	0.0300752	0.714307	0.788617	1	1	1	APOA1;
bleb	6	9	0.180451	3.77873	0.00155217	1	0.0105436	0.0214817	ANLN; PTPRC; SDF4; TPM1; ROCK1; P2RX7;
Swr1 complex	5	11	0.150376	2.57778	0.0308479	1	0.114781	0.233858	TRRAP; KAT5; RUVBL1; ZNHIT1; RUVBL2;
NuA4 histone acetyltransferase complex	6	18	0.180451	1.89041	0.0822294	1	0.240711	0.49043	TRRAP; KAT5; MORF4L2; RUVBL1; MORF4L1; RUVBL2;
glycogen granule	2	7	0.0601504	1.62433	0.357919	1	0.605762	1	PPP1CB; FASN;
zymogen granule	1	3	0.0300752	1.90086	0.441609	1	0.695625	1	GNAI3;
GO:0099503	1	2	0.0300752	2.84657	0.321894	1	0.555678	1	DYNLT1;
flagellar pocket membrane	2	3	0.0601504	3.78291	0.0824657	1	0.240711	0.49043	SNAP29; EHD1;
clathrin coat of trans-Golgi network vesicle	3	6	0.0902256	2.83719	0.0721544	1	0.228776	0.466114	AP2A1; CLTA; CLTC;
filopodium tip	9	18	0.270677	2.83405	0.00171952	1	0.0115616	0.023556	AP2A1; CIB1; UBE2K; FMR1; CYFIP1; EPHB1; MYO10; NLGN1; MYO5A;
GO:0097386	5	10	0.150376	2.8353	0.0196359	1	0.0850398	0.173262	FYN; ITGB1; SIRT2; FMR1; GLUL;
GO:0101031	6	10	0.180451	3.40123	0.00330082	1	0.0204438	0.0416527	PTGES3; TSC1; BAG3; BAG2; CDC37; STIP1;
GO:1901588	1	3	0.0300752	1.90086	0.441609	1	0.695625	1	BAG2;
GO:0098981	3	10	0.0902256	1.70345	0.252708	1	0.511335	1	DLGAP4; CHRNB2; NEFL;
lamellipodium membrane	13	22	0.390977	3.34852	1.59425e-05	0.0275487	0.00019131	0.00038978	ITGB3; APC2; PLXND1; SYNE2; DPP4; VASP; PDPN; ANTXR1; DOCK8; ITGAV; EPHA2; FERMT2; CD44;
CBM complex	2	4	0.0601504	2.83954	0.145854	1	0.381872	0.778037	BCL10; MALT1;
molybdopterin synthase complex	1	2	0.0300752	2.84657	0.321894	1	0.555678	1	MOCS2;
integral to mitochondrial outer membrane	7	20	0.210526	1.98457	0.0488653	1	0.164279	0.334706	MUL1; FIS1; DMPK; PINK1; BNIP3; CPT1A; TOMM20;
pore complex	2	8	0.0601504	1.42154	0.42595	1	0.695625	1	VDAC1; VDAC2;
alveolar lamellar body	2	5	0.0601504	2.27276	0.215458	1	0.443756	0.904122	CTSH; LAMP1;
GO:0097486	1	7	0.0300752	0.816205	0.743283	1	1	1	CTSH;
cyclin E2-CDK2 complex	1	2	0.0300752	2.84657	0.321894	1	0.555678	1	CDK2;
mitochondrial respiratory chain complex III	4	13	0.120301	1.74608	0.184176	1	0.39782	0.81053	CYC1; UQCRC2; BCS1L; UQCRQ;
respiratory chain complex IV	2	8	0.0601504	1.42154	0.42595	1	0.695625	1	COX7B; COX6B1;
haptoglobin-hemoglobin complex	2	10	0.0601504	1.13752	0.549294	1	0.826812	1	HBM; HBA1;
endocytic vesicle lumen	8	15	0.240602	3.02307	0.00184603	1	0.0120375	0.0245256	SPARC; HYOU1; HSP90B1; HBA1; HSPH1; APOA1; APOB; CALR;
intrinsic to external side of plasma membrane	1	4	0.0300752	1.42683	0.540194	1	0.815957	1	F10;
other organism cell membrane	2	4	0.0601504	2.83954	0.145854	1	0.381872	0.778037	PLG; LTF;
cell body fiber	4	7	0.120301	3.24058	0.0215757	1	0.0916831	0.186798	ASS1; KCNJ11; HTR2A; SRD5A1;
membrane attack complex	1	7	0.0300752	0.816205	0.743283	1	1	1	C5;
GO:1990666	2	2	0.0601504	5.66495	0.0311529	1	0.114781	0.233858	LDLR; PCSK9;
GO:0098556	5	5	0.150376	5.66495	0.000170977	0.295449	0.0016057	0.0032715	RPL27; RPS29; GNRH1; RPS28; RPS26;
GO:1990008	1	1	0.0300752	5.66495	0.176524	1	0.383207	0.780757	GNRH1;
symmetric synapse	2	4	0.0601504	2.83954	0.145854	1	0.381872	0.778037	NTSR1; ARFGEF2;
interleukin-2 receptor complex	1	2	0.0300752	2.84657	0.321894	1	0.555678	1	IL2RA;
T cell receptor complex	7	16	0.210526	2.48041	0.013739	1	0.0643387	0.131085	CEACAM1; STOML2; ZAP70; SYK; CD3E; CD4; CD247;
MHC class I protein complex	5	10	0.150376	2.8353	0.0196359	1	0.0850398	0.173262	HLA-A; HLA-C; HFE; B2M; HLA-B;
collagen type I	2	2	0.0601504	5.66495	0.0311529	1	0.114781	0.233858	COL1A2; COL1A1;
collagen type II	1	1	0.0300752	5.66495	0.176524	1	0.383207	0.780757	COL2A1;
collagen type III	1	1	0.0300752	5.66495	0.176524	1	0.383207	0.780757	COL3A1;
collagen type IV	2	6	0.0601504	1.8946	0.28711	1	0.555678	1	COL4A2; COL4A1;
actin filament bundle	3	9	0.0902256	1.89251	0.201854	1	0.428506	0.873049	PLS3; LCP1; CRYAB;
basal part of cell	6	15	0.180451	2.26824	0.03543	1	0.128891	0.262605	PRCP; EDN1; SLC11A2; HFE; TF; ITGA2;
lamin filament	1	4	0.0300752	1.42683	0.540194	1	0.815957	1	LMNB2;
spectrin-associated cytoskeleton	3	8	0.0902256	2.12878	0.153826	1	0.383207	0.780757	EPB41; SPTBN1; ANK3;
intermediate-density lipoprotein particle	2	5	0.0601504	2.27276	0.215458	1	0.443756	0.904122	APOA1; APOB;
fibrinogen complex	4	8	0.120301	2.83601	0.037192	1	0.133336	0.271661	FN1; THBS1; FGB; FGA;
acetylcholine-gated channel complex	3	17	0.0902256	1.00244	0.599001	1	0.896168	1	CHRNA7; CHRNB2; CHRFAM7A;
platelet dense granule lumen	2	14	0.0601504	0.812744	0.736295	1	1	1	LGALS3BP; ECM1;
symbiont-containing vacuole membrane	1	2	0.0300752	2.84657	0.321894	1	0.555678	1	AQP1;
intracellular ferritin complex	2	2	0.0601504	5.66495	0.0311529	1	0.114781	0.233858	FTH1; FTL;
GO:0044754	7	9	0.210526	4.40747	0.000136909	0.23658	0.00133661	0.00272324	LRRK2; PIK3C3; LAMP2; MAP1LC3A; FTH1; LAMP1; FTL;
angiogenin-PRI complex	2	2	0.0601504	5.66495	0.0311529	1	0.114781	0.233858	RNH1; ANG;
rough endoplasmic reticulum lumen	3	3	0.0902256	5.66495	0.0054965	1	0.0298678	0.0608534	EDN1; LRPAP1; VTN;
alphav-beta3 integrin-vitronectin complex	3	3	0.0902256	5.66495	0.0054965	1	0.0298678	0.0608534	ITGB3; ITGA5; VTN;
euchromatin	1	8	0.0300752	0.714307	0.788617	1	1	1	DNMT3A;
GO:0061827	2	8	0.0601504	1.42154	0.42595	1	0.695625	1	ALDOA; DNAJB1;
mature chylomicron	1	1	0.0300752	5.66495	0.176524	1	0.383207	0.780757	APOB;
chylomicron remnant	1	1	0.0300752	5.66495	0.176524	1	0.383207	0.780757	APOB;
inclusion body	12	18	0.360902	3.77768	5.78995e-06	0.010005	7.30294e-05	0.000148792	LRRK2; HAP1; AGL; HDAC6; MT3; WDFY3; PRNP; SNCA; GYS1; PSMC4; PSMC5; BAG5;
anchored to external side of plasma membrane	6	19	0.180451	1.79097	0.102977	1	0.294609	0.600244	FOLR1; HYAL2; PRNP; CD14; EFNA5; CD59;
neuronal cell body membrane	4	27	0.120301	0.841038	0.727089	1	1	1	ATP2B1; CX3CR1; ATP1A3; DAB2IP;
macrophage migration inhibitory factor receptor complex	2	2	0.0601504	5.66495	0.0311529	1	0.114781	0.233858	CD74; CD44;
NOS2-CD74 complex	1	1	0.0300752	5.66495	0.176524	1	0.383207	0.780757	CD74;
Weibel-Palade body	4	5	0.120301	4.53422	0.0041638	1	0.0246405	0.0502033	EDN1; RAB27A; VWF; ECE1;
internode region of axon	1	4	0.0300752	1.42683	0.540194	1	0.815957	1	PARD3;
NADPH oxidase complex	3	15	0.0902256	1.13601	0.509195	1	0.794841	1	CYBB; NOX4; CYBA;
oligosaccharyltransferase complex	6	12	0.180451	2.83483	0.0105317	1	0.0528793	0.107738	STT3A; STT3B; RPN2; RPN1; DDOST; TREX1;
alphav-beta3 integrin-IGF-1-IGF1R complex	2	4	0.0601504	2.83954	0.145854	1	0.381872	0.778037	ITGB3; ITGAV;
exocytic vesicle	7	26	0.210526	1.52677	0.161278	1	0.383207	0.780757	SYT7; SYT17; DPYSL3; SYT1; RAB27A; RAB10; SYT12;
cytosolic ribosome	6	8	0.180451	4.25048	0.000608663	1	0.00489195	0.009967	RPL26; EIF2AK4; EIF2AK3; APOD; EIF2AK2; RPL13;
alphav-beta3 integrin complex	2	2	0.0601504	5.66495	0.0311529	1	0.114781	0.233858	ITGB3; ITGAV;
alphav-beta3 integrin-PKCalpha complex	2	3	0.0601504	3.78291	0.0824657	1	0.240711	0.49043	ITGB3; ITGAV;
alphav-beta3 integrin-HMGB1 complex	2	3	0.0601504	3.78291	0.0824657	1	0.240711	0.49043	ITGB3; ITGAV;
alphaL-beta2 integrin complex	1	2	0.0300752	2.84657	0.321894	1	0.555678	1	ITGB2;
alphaM-beta2 integrin complex	1	2	0.0300752	2.84657	0.321894	1	0.555678	1	ITGB2;
GO:0099568	1	1	0.0300752	5.66495	0.176524	1	0.383207	0.780757	ITGB2;
inhibin-betaglycan-ActRII complex	1	3	0.0300752	1.90086	0.441609	1	0.695625	1	TGFBR3;
inhibin A complex	1	2	0.0300752	2.84657	0.321894	1	0.555678	1	INHBA;
GO:0099523	5	13	0.150376	2.18151	0.0632877	1	0.206732	0.421201	LRRK2; CTBP2; PPP3CC; PRKCB; PRKCG;
GO:0099524	5	17	0.150376	1.66851	0.167161	1	0.383207	0.780757	NEDD4; EIF4E; PRKCG; EIF4A3; DAG1;
platelet dense tubular network	2	3	0.0601504	3.78291	0.0824657	1	0.240711	0.49043	F2R; ITPR1;
extracellular membrane-bounded organelle	1	2	0.0300752	2.84657	0.321894	1	0.555678	1	ALPL;
polysome	20	41	0.601504	2.7641	4.83495e-06	0.00835479	6.28179e-05	0.000127987	DRG1; MCRS1; PSMA1; VIM; EIF2S1; DHX9; FXR2; EIF2AK4; FXR1; MYH10; FMR1; DIS3L2; EIF4H; ATXN2; RPS3; FUS; PSMA6; CALR; EIF4G1; LARP1;
eukaryotic translation initiation factor 2 complex	4	5	0.120301	4.53422	0.0041638	1	0.0246405	0.0502033	EIF2S2; EIF2S1; EIF2S3; EIF2A;
eukaryotic translation initiation factor 2B complex	6	6	0.180451	5.66495	3.01442e-05	0.0520891	0.000340452	0.000693646	EIF2B4; EIF2S1; EIF2B2; EIF2B1; EIF2B3; EIF2B5;
translation initiation ternary complex	1	1	0.0300752	5.66495	0.176524	1	0.383207	0.780757	EIF2S1;
GO:0097451	1	3	0.0300752	1.90086	0.441609	1	0.695625	1	EIF2S1;
interleukin-6 receptor complex	2	3	0.0601504	3.78291	0.0824657	1	0.240711	0.49043	IL6R; IL6ST;
cytosolic large ribosomal subunit	42	64	1.26316	3.71793	2.46365e-17	4.25718e-14	1.70287e-15	3.46948e-15	RPL37; RPL3; RPL26; RPL37A; RPL27; RPL29; RPL38; RPL39; RPL12; RPL10A; RPL30; RPLP1; RPL27A; RPL23; RPL32; RPL8; RPL7A; RPL21; RPLP2; RPL17; RPL5; FXR2; RPLP0; RPL18; RPL4; RPL10; RPL31; RPL15; RPL18A; RPL34; RPL13A; RPL13; RPL35A; RPL9; RPL7; RPL35; RPL19; RPL36; RPL22; RPL24; RPL23A; RPL6;
sarcoplasm	5	9	0.150376	3.14999	0.0114684	1	0.0552015	0.112469	PLEC; FLNC; DTNBP1; MEF2C; GSN;
alpha1-beta1 integrin complex	1	2	0.0300752	2.84657	0.321894	1	0.555678	1	ITGB1;
alpha2-beta1 integrin complex	3	3	0.0902256	5.66495	0.0054965	1	0.0298678	0.0608534	ITGB1; ITGA2; LYN;
alpha3-beta1 integrin complex	2	2	0.0601504	5.66495	0.0311529	1	0.114781	0.233858	ITGB1; ITGA3;
alpha7-beta1 integrin complex	1	1	0.0300752	5.66495	0.176524	1	0.383207	0.780757	ITGB1;
alpha8-beta1 integrin complex	3	3	0.0902256	5.66495	0.0054965	1	0.0298678	0.0608534	NPNT; ITGB1; ITGA8;
alpha11-beta1 integrin complex	1	2	0.0300752	2.84657	0.321894	1	0.555678	1	ITGB1;
myelin sheath abaxonal region	6	6	0.180451	5.66495	3.01442e-05	0.0520891	0.000340452	0.000693646	ITGB1; SCRIB; EXOC4; CNP; DLG1; PRKCZ;
invadopodium membrane	4	6	0.120301	3.77977	0.0107411	1	0.0528793	0.107738	PLAUR; ITGB1; DPP4; ITGA3;
GO:0099699	2	5	0.0601504	2.27276	0.215458	1	0.443756	0.904122	ITGB1; PTPRA;
muscle myosin complex	2	15	0.0601504	0.758597	0.771234	1	1	1	MYH11; MYH7;
collagen type V	2	3	0.0601504	3.78291	0.0824657	1	0.240711	0.49043	COL5A1; COL5A2;
insulin receptor complex	1	5	0.0300752	1.14204	0.621378	1	0.909179	1	SORBS1;
nuclear lumen	1	4	0.0300752	1.42683	0.540194	1	0.815957	1	SYNE2;
cyclin-dependent protein kinase holoenzyme complex	12	29	0.360902	2.34526	0.00237208	1	0.0152946	0.0311616	CCNI; CCND1; CDK9; CCND2; CCND3; CCNG1; CDK6; CDK2; CDK4; CDK13; CCNB1; CKS1B;
cyclin B1-CDK1 complex	1	2	0.0300752	2.84657	0.321894	1	0.555678	1	CCNB1;
RNA-induced silencing complex	4	11	0.120301	2.06326	0.113106	1	0.314224	0.640209	TARBP2; SND1; EIF4E; DDX6;
muscle thin filament tropomyosin	3	4	0.0902256	4.25224	0.0190774	1	0.0832467	0.169609	TPM1; TPM2; TPM3;
alphav-beta5 integrin complex	1	2	0.0300752	2.84657	0.321894	1	0.555678	1	ITGAV;
alphav-beta6 integrin complex	1	2	0.0300752	2.84657	0.321894	1	0.555678	1	ITGAV;
alphav-beta8 integrin complex	1	2	0.0300752	2.84657	0.321894	1	0.555678	1	ITGAV;
varicosity	6	7	0.180451	4.85682	0.00017913	0.309536	0.00163776	0.00333681	CRHBP; CRH; UCN; DNM1; TNFRSF1B; CD40;
melanosome membrane	5	14	0.150376	2.0258	0.0846164	1	0.24329	0.495685	GPNMB; RAB7A; RAB27A; TH; DTNBP1;
apical cortex	2	6	0.0601504	1.8946	0.28711	1	0.555678	1	HAMP; PRKCZ;
GO:0099160	1	2	0.0300752	2.84657	0.321894	1	0.555678	1	NEFL;
GO:0099182	1	1	0.0300752	5.66495	0.176524	1	0.383207	0.780757	NEFL;
GO:0097418	1	5	0.0300752	1.14204	0.621378	1	0.909179	1	PICALM;
nuclear centromeric heterochromatin	5	9	0.150376	3.14999	0.0114684	1	0.0552015	0.112469	IKZF1; ATRX; ESCO2; CBX5; CBX3;
vacuolar membrane	10	24	0.300752	2.36177	0.00510505	1	0.0296703	0.0604511	SLC3A1; RAB7A; CTNS; MTMR2; VPS4A; NAPA; ATP6V1A; ARL8B; MAN2B1; THBD;
procollagen-proline 4-dioxygenase complex	2	2	0.0601504	5.66495	0.0311529	1	0.114781	0.233858	P4HB; P4HA1;
endoplasmic reticulum chaperone complex	7	11	0.210526	3.60684	0.000900212	1	0.00673405	0.0137201	HYOU1; P4HB; HSP90B1; PPIB; PDIA6; DNAJC10; HSPA5;
GO:1990682	2	2	0.0601504	5.66495	0.0311529	1	0.114781	0.233858	CSF1R; CSF1;
myelin sheath adaxonal region	3	6	0.0902256	2.83719	0.0721544	1	0.228776	0.466114	CNP; ANXA2; STX4;
macropinosome	4	8	0.120301	2.83601	0.037192	1	0.133336	0.271661	APPL1; APPL2; ANXA2; CLIP1;
GO:1990667	2	2	0.0601504	5.66495	0.0311529	1	0.114781	0.233858	ANXA2; PCSK9;
collagen type VI	3	3	0.0902256	5.66495	0.0054965	1	0.0298678	0.0608534	COL6A3; DCN; COL6A1;
endolysosome lumen	3	5	0.0902256	3.40349	0.0414477	1	0.143243	0.291848	LGMN; CTSS; CTSB;
mitochondrial respiratory chain	5	11	0.150376	2.57778	0.0308479	1	0.114781	0.233858	COX7B; NDUFA13; UQCRC1; OXA1L; COX15;
GO:0099091	4	4	0.120301	5.66495	0.000969541	1	0.006923	0.0141051	SRC; SRGN; YES1; LYN;
lamellar body	2	8	0.0601504	1.42154	0.42595	1	0.695625	1	CKAP4; SMPD1;
nucleotide-excision repair complex	1	6	0.0300752	0.952013	0.688231	1	0.988582	1	XPC;
ERCC4-ERCC1 complex	2	4	0.0601504	2.83954	0.145854	1	0.381872	0.778037	XRCC1; SLX4;
asymmetric synapse	1	3	0.0300752	1.90086	0.441609	1	0.695625	1	ARFGEF2;
GO:0036457	1	4	0.0300752	1.42683	0.540194	1	0.815957	1	FLG;
6-phosphofructokinase complex	3	3	0.0902256	5.66495	0.0054965	1	0.0298678	0.0608534	PFKP; PFKM; PFKL;
GO:1990565	2	2	0.0601504	5.66495	0.0311529	1	0.114781	0.233858	CDC37; HSP90AB1;
signal recognition particle receptor complex	2	6	0.0601504	1.8946	0.28711	1	0.555678	1	DERL1; SRP9;
activin A complex	1	1	0.0300752	5.66495	0.176524	1	0.383207	0.780757	INHBA;
U1 snRNP	8	19	0.240602	2.38697	0.0111486	1	0.0542672	0.110565	LUC7L; SNRPB2; SNRPN; SNRPC; SNRPA; SNRNP70; SNRPD2; SNRPB;
GO:1990357	1	3	0.0300752	1.90086	0.441609	1	0.695625	1	HFE;
endothelial microparticle	2	2	0.0601504	5.66495	0.0311529	1	0.114781	0.233858	ENG; ANXA5;
ciliary neurotrophic factor receptor complex	2	4	0.0601504	2.83954	0.145854	1	0.381872	0.778037	IL6R; IL6ST;
GO:0097487	3	3	0.0902256	5.66495	0.0054965	1	0.0298678	0.0608534	LRRK2; CD63; LAPTM4B;
chromaffin granule lumen	1	1	0.0300752	5.66495	0.176524	1	0.383207	0.780757	DBH;
chromaffin granule membrane	4	6	0.120301	3.77977	0.0107411	1	0.0528793	0.107738	DBH; SRI; SYT1; ANXA7;
TRAF2-GSTP1 complex	1	2	0.0300752	2.84657	0.321894	1	0.555678	1	TRAF2;
U2-type prespliceosome	8	16	0.240602	2.83424	0.00312396	1	0.0195587	0.0398494	LUC7L; SNRPN; SNRPC; SF3B1; SF3A1; U2AF2; SF3A2; SNRPB;
nuclear nucleosome	3	14	0.0902256	1.21709	0.460504	1	0.72341	1	IRF4; MPHOSPH8; H3F3A;
clathrin coat	3	5	0.0902256	3.40349	0.0414477	1	0.143243	0.291848	CLTA; IGF2R; CLTC;
clathrin complex	3	9	0.0902256	1.89251	0.201854	1	0.428506	0.873049	CLTA; VPS33B; CLTC;
acrosomal matrix	1	4	0.0300752	1.42683	0.540194	1	0.815957	1	DLD;
oxoglutarate dehydrogenase complex	4	6	0.120301	3.77977	0.0107411	1	0.0528793	0.107738	DLD; KAT2A; OGDH; DLST;
GO:0090734	4	16	0.120301	1.41889	0.308713	1	0.555678	1	NKX3-1; CBX1; CBX5; CBX3;
alpha DNA polymerase:primase complex	1	5	0.0300752	1.14204	0.621378	1	0.909179	1	MCM3;
nuclear heterochromatin	13	21	0.390977	3.5079	7.78304e-06	0.0134491	9.6065e-05	0.000195725	DNMT3A; MPHOSPH8; SIRT2; TRIM28; ATRX; SATB1; FOXC1; CBX1; TCP1; UHRF2; CBX5; CBX3; H2AFZ;
Ctf18 RFC-like complex	3	8	0.0902256	2.12878	0.153826	1	0.383207	0.780757	RFC5; DDX11; RFC3;
GO:1902494	2	8	0.0601504	1.42154	0.42595	1	0.695625	1	PLOD1; CALM1;
DNA-directed RNA polymerase I complex	3	12	0.0902256	1.41977	0.357752	1	0.605762	1	POLR2E; POLR1C; POLR1A;
Myb complex	1	2	0.0300752	2.84657	0.321894	1	0.555678	1	FLNA;
mitochondrial pyruvate dehydrogenase complex	2	3	0.0601504	3.78291	0.0824657	1	0.240711	0.49043	PDK2; DLAT;
nuclear periphery	7	20	0.210526	1.98457	0.0488653	1	0.164279	0.334706	TNPO1; IPO4; TPR; KPNB1; EBNA1BP2; ATF4; DAG1;
tubulin complex	1	2	0.0300752	2.84657	0.321894	1	0.555678	1	BICD1;
cAMP-dependent protein kinase complex	4	8	0.120301	2.83601	0.037192	1	0.133336	0.271661	PRKACA; PRKAR2B; PRKACB; PRKAR1A;
chromaffin granule	1	2	0.0300752	2.84657	0.321894	1	0.555678	1	CHGA;
GO:0098636	2	3	0.0601504	3.78291	0.0824657	1	0.240711	0.49043	CD28; CTLA4;
coated vesicle	2	4	0.0601504	2.83954	0.145854	1	0.381872	0.778037	IDUA; CUBN;
dendritic branch	1	3	0.0300752	1.90086	0.441609	1	0.695625	1	AKAP9;
GO:1902737	1	2	0.0300752	2.84657	0.321894	1	0.555678	1	FMR1;
Prp19 complex	6	13	0.180451	2.61694	0.0166743	1	0.0768353	0.156546	POLR2A; PLRG1; PRPF19; CTNNBL1; U2AF2; CDC5L;
clathrin sculpted gamma-aminobutyric acid transport vesicle membrane	3	8	0.0902256	2.12878	0.153826	1	0.383207	0.780757	SYT1; VAMP2; DNAJC5;
cytolytic granule	1	5	0.0300752	1.14204	0.621378	1	0.909179	1	LAMP1;
GO:0061474	1	1	0.0300752	5.66495	0.176524	1	0.383207	0.780757	LAMP1;
BAT3 complex	2	3	0.0601504	3.78291	0.0824657	1	0.240711	0.49043	BAG6; GET4;
syntrophin complex	1	4	0.0300752	1.42683	0.540194	1	0.815957	1	DMD;
cell-substrate junction	2	2	0.0601504	5.66495	0.0311529	1	0.114781	0.233858	DMD; VCL;
cyclin D2-CDK4 complex	1	2	0.0300752	2.84657	0.321894	1	0.555678	1	CDK4;
B cell receptor complex	1	4	0.0300752	1.42683	0.540194	1	0.815957	1	SYK;
DNA replication factor C complex	3	6	0.0902256	2.83719	0.0721544	1	0.228776	0.466114	RFC1; RFC5; RFC3;
collagen type XI	2	2	0.0601504	5.66495	0.0311529	1	0.114781	0.233858	COL11A2; COL11A1;
integral to mitochondrial membrane	4	9	0.120301	2.52125	0.0577708	1	0.190149	0.387414	MFF; BID; OXA1L; SLC25A4;
GO:0044615	2	7	0.0601504	1.62433	0.357919	1	0.605762	1	TPR; RANBP2;
BMP receptor complex	1	2	0.0300752	2.84657	0.321894	1	0.555678	1	BMP2;
fascia adherens	5	9	0.150376	3.14999	0.0114684	1	0.0552015	0.112469	VCL; JUP; DSP; DES; CDH2;
nonhomologous end joining complex	2	8	0.0601504	1.42154	0.42595	1	0.695625	1	LIG4; XRCC4;
GO:0097637	1	2	0.0300752	2.84657	0.321894	1	0.555678	1	LAMP2;
GO:1990836	1	1	0.0300752	5.66495	0.176524	1	0.383207	0.780757	LAMP2;
alpha4-beta7 integrin complex	1	2	0.0300752	2.84657	0.321894	1	0.555678	1	ITGA4;
polysomal ribosome	22	30	0.661654	4.1548	3.42186e-11	5.91297e-08	9.85495e-10	2.00787e-09	RPL38; RPL39; RPS21; RPL10A; RPL30; RPS29; DHX9; RPL32; PNPT1; RPL8; RPL7A; RPS28; EIF3H; RPS26; RPL18; RPL31; RPL18A; FMR1; RPL19; RPL36; RPL24; RPL6;
GO:0097450	2	2	0.0601504	5.66495	0.0311529	1	0.114781	0.233858	GFAP; MT3;
GO:0098574	3	6	0.0902256	2.83719	0.0721544	1	0.228776	0.466114	EEF1A2; GFAP; LITAF;
insulin-responsive compartment	4	8	0.120301	2.83601	0.037192	1	0.133336	0.271661	RAB13; LRP1; RAB10; MYO5A;
U7 snRNP	1	7	0.0300752	0.816205	0.743283	1	1	1	SNRPB;
U4 snRNP	4	11	0.120301	2.06326	0.113106	1	0.314224	0.640209	SNRPN; PRPF31; SNRPD2; SNRPB;
ribonucleoprotein granule	6	13	0.180451	2.61694	0.0166743	1	0.0768353	0.156546	GRSF1; DHX30; FXR2; HNRNPA3; FXR1; FMR1;
smooth muscle contractile fiber	1	4	0.0300752	1.42683	0.540194	1	0.815957	1	NPNT;
gamma-catenin-TCF7L2 complex	1	1	0.0300752	5.66495	0.176524	1	0.383207	0.780757	JUP;
hemidesmosome	5	8	0.150376	3.54324	0.00595937	1	0.0316855	0.0645569	ITGA6; JUP; PLEC; DST; ITGB4;
cell projection cytoplasm	1	1	0.0300752	5.66495	0.176524	1	0.383207	0.780757	AKR1B1;
Golgi trans cisterna	2	9	0.0601504	1.26377	0.489977	1	0.766226	1	TMEM59; B4GALT1;
microspike	2	3	0.0601504	3.78291	0.0824657	1	0.240711	0.49043	FSCN1; EZR;
cell tip	3	4	0.0902256	4.25224	0.0190774	1	0.0832467	0.169609	RAB8B; EZR; RDX;
vacuolar proton-transporting V-type ATPase complex	5	14	0.150376	2.0258	0.0846164	1	0.24329	0.495685	ATP6V0A1; ATP6V1G1; ATP6V0D1; ATP6V0A2; TCIRG1;
proton-transporting V-type ATPase, V1 domain	3	6	0.0902256	2.83719	0.0721544	1	0.228776	0.466114	ATP6V1B2; ATP6AP1; ATP6V1A;
elastic fiber	2	4	0.0601504	2.83954	0.145854	1	0.381872	0.778037	FBLN5; FBLN1;
inner acrosomal membrane	1	5	0.0300752	1.14204	0.621378	1	0.909179	1	CD46;
phosphorylase kinase complex	1	5	0.0300752	1.14204	0.621378	1	0.909179	1	PHKG2;
beta-catenin-TCF7L2 complex	2	3	0.0601504	3.78291	0.0824657	1	0.240711	0.49043	TCF4; TCF7L2;
GO:1990589	1	2	0.0300752	2.84657	0.321894	1	0.555678	1	ATF4;
calcineurin complex	5	5	0.150376	5.66495	0.000170977	0.295449	0.0016057	0.0032715	PPP3CA; ITPR1; PPP3CB; PPP3CC; PPP3R1;
juxtaparanode region of axon	4	10	0.120301	2.26937	0.0831941	1	0.240803	0.490619	EPB41L3; SIRT2; KCNAB2; CNTN2;
GO:0061831	1	1	0.0300752	5.66495	0.176524	1	0.383207	0.780757	ATP2A2;
GO:0120025	1	1	0.0300752	5.66495	0.176524	1	0.383207	0.780757	ATP2A2;
senescence-associated heterochromatin focus	2	3	0.0601504	3.78291	0.0824657	1	0.240711	0.49043	HMGA2; HMGA1;
condensed chromosome, centromeric region	3	8	0.0902256	2.12878	0.153826	1	0.383207	0.780757	AURKB; CENPE; CBX3;
growth cone membrane	1	7	0.0300752	0.816205	0.743283	1	1	1	EXOC4;
cytoophidium	1	3	0.0300752	1.90086	0.441609	1	0.695625	1	TNK2;
sperm protein complex	5	7	0.150376	4.0487	0.00261518	1	0.0166141	0.03385	CCT2; CCT8; CCT3; CCT4; TCP1;
chaperonin-containing T-complex	7	11	0.210526	3.60684	0.000900212	1	0.00673405	0.0137201	CCT2; CCT7; CCT8; CCT6A; CCT3; CCT4; TCP1;
GO:0098554	1	3	0.0300752	1.90086	0.441609	1	0.695625	1	DNAJA1;
holo TFIIH complex	3	12	0.0902256	1.41977	0.357752	1	0.605762	1	MNAT1; MMS19; CCNH;
GO:1990590	1	2	0.0300752	2.84657	0.321894	1	0.555678	1	ATF4;
GO:1990622	1	2	0.0300752	2.84657	0.321894	1	0.555678	1	ATF3;
GO:1990037	3	3	0.0902256	5.66495	0.0054965	1	0.0298678	0.0608534	HERPUD1; ATF4; FBXO7;
GO:1990617	1	2	0.0300752	2.84657	0.321894	1	0.555678	1	ATF4;
alpha9-beta1 integrin-vascular cell adhesion molecule-1 complex	1	2	0.0300752	2.84657	0.321894	1	0.555678	1	VCAM1;
GO:0002947	2	3	0.0601504	3.78291	0.0824657	1	0.240711	0.49043	TNFRSF1B; TNFRSF1A;
GO:0090533	1	1	0.0300752	5.66495	0.176524	1	0.383207	0.780757	SLC9A1;
GO:0099059	7	15	0.210526	2.64566	0.00909492	1	0.0464971	0.0947344	ATP2B1; NPTN; GPM6A; CDH2; CACNA1D; ATP2B4; P2RY1;
cyclin A2-CDK2 complex	1	3	0.0300752	1.90086	0.441609	1	0.695625	1	CDK2;
clathrin sculpted acetylcholine transport vesicle membrane	1	3	0.0300752	1.90086	0.441609	1	0.695625	1	SYT1;
clathrin sculpted glutamate transport vesicle membrane	2	4	0.0601504	2.83954	0.145854	1	0.381872	0.778037	SYT1; VAMP2;
clathrin sculpted monoamine transport vesicle membrane	2	5	0.0601504	2.27276	0.215458	1	0.443756	0.904122	SYT1; VAMP2;
GO:0098559	3	3	0.0902256	5.66495	0.0054965	1	0.0298678	0.0608534	RAB5A; LITAF; RAB21;
endosome to plasma membrane transport vesicle	2	2	0.0601504	5.66495	0.0311529	1	0.114781	0.233858	RAB6A; PICALM;
MutSbeta complex	1	2	0.0300752	2.84657	0.321894	1	0.555678	1	MSH2;
Bcl3-Bcl10 complex	1	1	0.0300752	5.66495	0.176524	1	0.383207	0.780757	BCL3;
Bcl3/NF-kappaB2 complex	1	2	0.0300752	2.84657	0.321894	1	0.555678	1	BCL3;
compact myelin	1	4	0.0300752	1.42683	0.540194	1	0.815957	1	PMP22;
alpha-beta T cell receptor complex	3	5	0.0902256	3.40349	0.0414477	1	0.143243	0.291848	PTPN6; CD3E; CD247;
proton-transporting two-sector ATPase complex	3	5	0.0902256	3.40349	0.0414477	1	0.143243	0.291848	ATP6AP1; ATP6V1A; ATP6V1E1;
intercellular canaliculus	2	4	0.0601504	2.83954	0.145854	1	0.381872	0.778037	DPP4; MTDH;
glycerol-3-phosphate dehydrogenase complex	2	3	0.0601504	3.78291	0.0824657	1	0.240711	0.49043	GPD1; GPD1L;
mitochondrial permeability transition pore complex	3	4	0.0902256	4.25224	0.0190774	1	0.0832467	0.169609	PPIF; SPG7; VDAC1;
GO:1990425	3	3	0.0902256	5.66495	0.0054965	1	0.0298678	0.0608534	FKBP1A; RYR1; NOS1;
dense fibrillar component	1	2	0.0300752	2.84657	0.321894	1	0.555678	1	FBL;
cytochrome complex	1	3	0.0300752	1.90086	0.441609	1	0.695625	1	COX15;
alpha6-beta4 integrin complex	1	1	0.0300752	5.66495	0.176524	1	0.383207	0.780757	ITGA6;
polar microtubule	2	5	0.0601504	2.27276	0.215458	1	0.443756	0.904122	CUL3; TUBG1;
NF-kappaB complex	1	1	0.0300752	5.66495	0.176524	1	0.383207	0.780757	RPS3;
inhibitory synapse	1	14	0.0300752	0.408394	0.934133	1	1	1	NPTN;
secondary lysosome	1	1	0.0300752	5.66495	0.176524	1	0.383207	0.780757	CRHBP;
COPI coated vesicle membrane	2	3	0.0601504	3.78291	0.0824657	1	0.240711	0.49043	KDELR1; TMED2;
eukaryotic translation elongation factor 1 complex	3	4	0.0902256	4.25224	0.0190774	1	0.0832467	0.169609	EEF1A2; EEF1D; EEF1B2;
cyclin E1-CDK2 complex	1	2	0.0300752	2.84657	0.321894	1	0.555678	1	CDK2;
cyclin A1-CDK2 complex	1	2	0.0300752	2.84657	0.321894	1	0.555678	1	CDK2;
MCM complex	6	9	0.180451	3.77873	0.00155217	1	0.0105436	0.0214817	MCM2; MCM5; MCM4; MCM6; MCM3; MCM7;
outer dense fiber	2	5	0.0601504	2.27276	0.215458	1	0.443756	0.904122	ODF2; DDX6;
GO:0061830	1	1	0.0300752	5.66495	0.176524	1	0.383207	0.780757	DDX6;
GO:0098890	2	3	0.0601504	3.78291	0.0824657	1	0.240711	0.49043	CRKL; HIP1;
GO:0089701	2	6	0.0601504	1.8946	0.28711	1	0.555678	1	U2AF1; U2AF2;
GO:0098745	1	1	0.0300752	5.66495	0.176524	1	0.383207	0.780757	ZFP36;
GO:0090534	1	1	0.0300752	5.66495	0.176524	1	0.383207	0.780757	PLN;
GO:1990111	2	5	0.0601504	2.27276	0.215458	1	0.443756	0.904122	PSME4; PSMB8;
GO:0099154	1	2	0.0300752	2.84657	0.321894	1	0.555678	1	SLC6A4;
striated muscle thin filament	4	19	0.120301	1.19497	0.438863	1	0.695625	1	OBSL1; TTN; TMOD1; TMOD3;
Cdc73/Paf1 complex	5	8	0.150376	3.54324	0.00595937	1	0.0316855	0.0645569	PAF1; PEX2; SETD5; CDC73; CTR9;
TEAD-1-YAP complex	1	2	0.0300752	2.84657	0.321894	1	0.555678	1	YAP1;
glomerular endothelium fenestra	1	1	0.0300752	5.66495	0.176524	1	0.383207	0.780757	CD34;
occluding junction	1	2	0.0300752	2.84657	0.321894	1	0.555678	1	EPHA2;
late endosome lumen	2	2	0.0601504	5.66495	0.0311529	1	0.114781	0.233858	IL12A; IL12B;
interleukin-12 complex	3	3	0.0902256	5.66495	0.0054965	1	0.0298678	0.0608534	IL12A; IL6R; IL12B;
interleukin-23 complex	2	3	0.0601504	3.78291	0.0824657	1	0.240711	0.49043	IL6R; IL12B;
NLRP1 inflammasome complex	1	4	0.0300752	1.42683	0.540194	1	0.815957	1	PYCARD;
NLRP3 inflammasome complex	2	7	0.0601504	1.62433	0.357919	1	0.605762	1	NLRP3; PYCARD;
protein phosphatase type 2A complex	10	19	0.300752	2.98296	0.000564662	0.975735	0.00466859	0.00951191	PPP2CB; PPP2CA; PPP2R5E; PPP2R5D; PPP2R5C; PPP2R1A; PPP2R2B; CYCS; PPP2R1B; PPP2R2A;
host cell surface	1	1	0.0300752	5.66495	0.176524	1	0.383207	0.780757	AXL;
microtubule plus end	10	20	0.300752	2.83389	0.000951339	1	0.006923	0.0141051	DST; CLASP1; DCTN1; MAPRE1; SPAG5; CDK5RAP2; MAPRE2; CKAP5; CLIP1; MYO5A;
dendritic spine neck	3	4	0.0902256	4.25224	0.0190774	1	0.0832467	0.169609	SRI; PPP1R9A; FMR1;
methionine adenosyltransferase complex	2	2	0.0601504	5.66495	0.0311529	1	0.114781	0.233858	MAT2B; MAT2A;
ribonucleoside-diphosphate reductase complex	1	2	0.0300752	2.84657	0.321894	1	0.555678	1	RRM2;
nuclear stress granule	2	5	0.0601504	2.27276	0.215458	1	0.443756	0.904122	DHX9; SYMPK;
cleavage body	1	2	0.0300752	2.84657	0.321894	1	0.555678	1	DDX1;
BRISC complex	1	5	0.0300752	1.14204	0.621378	1	0.909179	1	SHMT2;
Scrib-APC-beta-catenin complex	1	2	0.0300752	2.84657	0.321894	1	0.555678	1	SCRIB;
Elg1 RFC-like complex	1	3	0.0300752	1.90086	0.441609	1	0.695625	1	RFC1;
transcription factor TFIIF complex	1	2	0.0300752	2.84657	0.321894	1	0.555678	1	GTF2F1;
GO:0097444	2	3	0.0601504	3.78291	0.0824657	1	0.240711	0.49043	SYNPO; OPRM1;
microfibril	3	10	0.0902256	1.70345	0.252708	1	0.511335	1	FBN1; MFAP1; FBN2;
isoamylase complex	1	1	0.0300752	5.66495	0.176524	1	0.383207	0.780757	AGL;
actomyosin contractile ring	3	4	0.0902256	4.25224	0.0190774	1	0.0832467	0.169609	ANLN; MYH9; MAEA;
myosin II complex	4	4	0.120301	5.66495	0.000969541	1	0.006923	0.0141051	MYH9; MYH14; MYH10; LIMCH1;
actomyosin	7	13	0.210526	3.05237	0.00336538	1	0.020549	0.0418672	MYH9; KAT2B; MYH14; MYH10; HDAC4; MYO5A; PDCD6IP;
GO:0097513	3	3	0.0902256	5.66495	0.0054965	1	0.0298678	0.0608534	MYH9; MYH14; MYH10;
F-actin capping protein complex	3	8	0.0902256	2.12878	0.153826	1	0.383207	0.780757	CAPZB; CAPZA2; CAPZA1;
cytosolic aryl hydrocarbon receptor complex	1	1	0.0300752	5.66495	0.176524	1	0.383207	0.780757	AHR;
proton-transporting two-sector ATPase complex, catalytic domain	1	2	0.0300752	2.84657	0.321894	1	0.555678	1	ATP6V1E1;
activin receptor complex	1	7	0.0300752	0.816205	0.743283	1	1	1	TGFBR1;
sodium channel complex	1	5	0.0300752	1.14204	0.621378	1	0.909179	1	TRPM4;
nuclear outer membrane	9	26	0.270677	1.96237	0.0289557	1	0.114781	0.233858	SIGMAR1; LRPPRC; SYNE2; DMPK; NUTF2; SNCA; SYNE1; DHCR7; ITPR3;
supraspliceosomal complex	2	3	0.0601504	3.78291	0.0824657	1	0.240711	0.49043	RBMX; UPF1;
gamma-tubulin ring complex	3	8	0.0902256	2.12878	0.153826	1	0.383207	0.780757	CDK5RAP2; TUBGCP4; MZT2B;
BRCA1-BARD1 complex	1	2	0.0300752	2.84657	0.321894	1	0.555678	1	BARD1;
BRCA1-A complex	2	7	0.0601504	1.62433	0.357919	1	0.605762	1	BARD1; UIMC1;
oncostatin-M receptor complex	1	2	0.0300752	2.84657	0.321894	1	0.555678	1	IL6ST;
large ribosomal subunit	3	6	0.0902256	2.83719	0.0721544	1	0.228776	0.466114	RPL12; RBM3; RPL13A;
GO:0090571	1	2	0.0300752	2.84657	0.321894	1	0.555678	1	DDX20;
XPC complex	3	3	0.0902256	5.66495	0.0054965	1	0.0298678	0.0608534	CETN2; RAD23B; XPC;
NatA complex	1	5	0.0300752	1.14204	0.621378	1	0.909179	1	NAA10;
axonal spine	2	3	0.0601504	3.78291	0.0824657	1	0.240711	0.49043	EEA1; GRIA1;
neuron spine	2	6	0.0601504	1.8946	0.28711	1	0.555678	1	SHANK3; GRIA1;
GO:0098843	1	3	0.0300752	1.90086	0.441609	1	0.695625	1	RNF216;
viral replication complex	2	2	0.0601504	5.66495	0.0311529	1	0.114781	0.233858	FMR1; PI4KA;
interleukin-23 receptor complex	1	2	0.0300752	2.84657	0.321894	1	0.555678	1	IL23R;
intrinsic to endosome membrane	1	1	0.0300752	5.66495	0.176524	1	0.383207	0.780757	ECE1;
astral microtubule	1	4	0.0300752	1.42683	0.540194	1	0.815957	1	PAFAH1B1;
GO:0090724	4	4	0.120301	5.66495	0.000969541	1	0.006923	0.0141051	YWHAE; PAFAH1B1; CYFIP1; NDEL1;
MutSalpha complex	2	2	0.0601504	5.66495	0.0311529	1	0.114781	0.233858	MSH6; MSH2;
GO:0044614	3	4	0.0902256	4.25224	0.0190774	1	0.0832467	0.169609	RANGAP1; GLE1; RANBP2;
GO:1990723	2	2	0.0601504	5.66495	0.0311529	1	0.114781	0.233858	RANGAP1; RANBP2;
telomeric heterochromatin	1	2	0.0300752	2.84657	0.321894	1	0.555678	1	ATRX;
GO:1990707	1	1	0.0300752	5.66495	0.176524	1	0.383207	0.780757	ATRX;
Cul4A-RING ubiquitin ligase complex	7	12	0.210526	3.30652	0.00183135	1	0.0120375	0.0245256	DDB1; CUL4A; CRBN; RBX1; TRPC4AP; CDKN1B; ARIH1;
MAML1-RBP-Jkappa- ICN1 complex	2	3	0.0601504	3.78291	0.0824657	1	0.240711	0.49043	RBPJ; NOTCH1;
GO:0097457	1	1	0.0300752	5.66495	0.176524	1	0.383207	0.780757	MAP1B;
TEAD-2-YAP complex	1	2	0.0300752	2.84657	0.321894	1	0.555678	1	YAP1;
oligosaccharyltransferase III complex	1	1	0.0300752	5.66495	0.176524	1	0.383207	0.780757	STT3A;
1-phosphatidylinositol-4-phosphate 3-kinase, class IB complex	1	3	0.0300752	1.90086	0.441609	1	0.695625	1	PIK3CG;
GO:0097447	2	3	0.0601504	3.78291	0.0824657	1	0.240711	0.49043	ELOVL5; CX3CR1;
host cell perinuclear region of cytoplasm	1	1	0.0300752	5.66495	0.176524	1	0.383207	0.780757	LMAN1;
paraferritin complex	1	1	0.0300752	5.66495	0.176524	1	0.383207	0.780757	SLC11A2;
CAAX-protein geranylgeranyltransferase complex	1	2	0.0300752	2.84657	0.321894	1	0.555678	1	FNTA;
protein farnesyltransferase complex	1	3	0.0300752	1.90086	0.441609	1	0.695625	1	FNTA;
GO:0097539	4	9	0.120301	2.52125	0.0577708	1	0.190149	0.387414	ODF2; CEP164; NIN; CENPF;
HOPS complex	4	14	0.120301	1.62144	0.224	1	0.455915	0.928894	VPS16; VPS33B; VPS11; UVRAG;
COPI-coated vesicle	3	8	0.0902256	2.12878	0.153826	1	0.383207	0.780757	ARCN1; TMED10; TMED2;
gamma-secretase complex	3	6	0.0902256	2.83719	0.0721544	1	0.228776	0.466114	APH1A; NCSTN; TMED10;
TSC1-TSC2 complex	2	2	0.0601504	5.66495	0.0311529	1	0.114781	0.233858	TSC2; TSC1;
epidermal lamellar body	1	4	0.0300752	1.42683	0.540194	1	0.815957	1	SPINK5;
DNA-dependent protein kinase-DNA ligase 4 complex	2	4	0.0601504	2.83954	0.145854	1	0.381872	0.778037	LIG4; XRCC4;
DNA ligase IV complex	2	3	0.0601504	3.78291	0.0824657	1	0.240711	0.49043	LIG4; XRCC4;
early endosome lumen	1	5	0.0300752	1.14204	0.621378	1	0.909179	1	B2M;
cyclin-dependent protein kinase activating kinase holoenzyme complex	2	3	0.0601504	3.78291	0.0824657	1	0.240711	0.49043	MNAT1; CCNH;
extrinsic to lysosome membrane	1	1	0.0300752	5.66495	0.176524	1	0.383207	0.780757	RAB7A;
Sec61 translocon complex	3	6	0.0902256	2.83719	0.0721544	1	0.228776	0.466114	BCAP31; SEC61A1; SSR4;
SAGA-type complex	2	6	0.0601504	1.8946	0.28711	1	0.555678	1	HCFC1; USP22;
interleukin-1 receptor complex	1	2	0.0300752	2.84657	0.321894	1	0.555678	1	IRAK1;
fibrillar collagen	1	2	0.0300752	2.84657	0.321894	1	0.555678	1	LUM;
microtubule-based flagellar cytoplasm	1	2	0.0300752	2.84657	0.321894	1	0.555678	1	WDR34;
striated muscle myosin thick filament	1	3	0.0300752	1.90086	0.441609	1	0.695625	1	TRIM32;
Nup107-160 complex	4	10	0.120301	2.26937	0.0831941	1	0.240803	0.490619	SEH1L; NUP133; NUP85; SEC13;
pICln-Sm protein complex	2	6	0.0601504	1.8946	0.28711	1	0.555678	1	SNRPD2; CLNS1A;
telosome	2	7	0.0601504	1.62433	0.357919	1	0.605762	1	POT1; TINF2;
sperm mitochondrial sheath	1	1	0.0300752	5.66495	0.176524	1	0.383207	0.780757	AK2;
GO:0036513	4	10	0.120301	2.26937	0.0831941	1	0.240803	0.490619	DERL1; HM13; AMFR; RNF185;
GO:1990730	1	2	0.0300752	2.84657	0.321894	1	0.555678	1	NSFL1C;
SCAR complex	3	9	0.0902256	1.89251	0.201854	1	0.428506	0.873049	CYFIP2; CYFIP1; NCKAP1L;
U4atac snRNP	1	2	0.0300752	2.84657	0.321894	1	0.555678	1	PRPF31;
epsilon DNA polymerase complex	2	5	0.0601504	2.27276	0.215458	1	0.443756	0.904122	POLE; POLE3;
GO:0098684	3	5	0.0902256	3.40349	0.0414477	1	0.143243	0.291848	CTBP2; CACNB2; DNM1;
extrinsic to mitochondrial outer membrane	1	2	0.0300752	2.84657	0.321894	1	0.555678	1	SOX10;
Golgi-associated vesicle lumen	1	1	0.0300752	5.66495	0.176524	1	0.383207	0.780757	BACE1;
Fc-epsilon receptor I complex	1	3	0.0300752	1.90086	0.441609	1	0.695625	1	FCER1G;
eukaryotic translation initiation factor 3 complex, eIF3e	1	2	0.0300752	2.84657	0.321894	1	0.555678	1	EIF3E;
protein phosphatase 4 complex	2	4	0.0601504	2.83954	0.145854	1	0.381872	0.778037	PPP4R1; PPP4C;
GO:0097433	1	6	0.0300752	0.952013	0.688231	1	0.988582	1	SND1;
GO:0098871	1	5	0.0300752	1.14204	0.621378	1	0.909179	1	PPP1R9A;
endoplasmic reticulum tubular network	7	13	0.210526	3.05237	0.00336538	1	0.020549	0.0418672	RNF41; RTN4; RAB10; RAB18; KPNB1; RAB3GAP1; REEP5;
UBC13-MMS2 complex	1	2	0.0300752	2.84657	0.321894	1	0.555678	1	UBE2N;
UBC13-UEV1A complex	1	2	0.0300752	2.84657	0.321894	1	0.555678	1	UBE2N;
nuclear outer membrane-endoplasmic reticulum membrane network	2	2	0.0601504	5.66495	0.0311529	1	0.114781	0.233858	RAB14; NPLOC4;
oligosaccharyltransferase I complex	1	2	0.0300752	2.84657	0.321894	1	0.555678	1	STT3B;
proteasome activator complex	3	3	0.0902256	5.66495	0.0054965	1	0.0298678	0.0608534	PSME3; PSME1; PSME2;
presynaptic active zone membrane	3	11	0.0902256	1.54873	0.305059	1	0.555678	1	STX4; STX3; STXBP1;
CUL4 RING ubiquitin ligase complex	8	27	0.240602	1.67998	0.0890394	1	0.255582	0.520729	DDB1; CUL4A; PLRG1; DCAF6; DCAF7; CUL4B; RBX1; DCAF11;
small ribosomal subunit	7	13	0.210526	3.05237	0.00336538	1	0.020549	0.0418672	RPS21; RPS29; RPS16; RPS6; RPS28; RPS25; RPS26;
GO:0098837	1	4	0.0300752	1.42683	0.540194	1	0.815957	1	RAB11A;
RNA nuclear export complex	2	2	0.0601504	5.66495	0.0311529	1	0.114781	0.233858	RAN; XPO5;
VCB complex	4	6	0.120301	3.77977	0.0107411	1	0.0528793	0.107738	CUL2; VHL; RBX1; USP33;
cullin-RING ubiquitin ligase complex	8	12	0.240602	3.7782	0.000235111	0.406272	0.00210503	0.00428886	CUL2; CUL4A; CUL4B; RBX1; CUL5; CUL3; CUL1; CAND1;
Cul2-RING ubiquitin ligase complex	5	15	0.150376	1.89083	0.10921	1	0.309825	0.631247	CUL2; RBX1; ZYG11B; COMMD1; ARIH1;
Cul4B-RING ubiquitin ligase complex	3	5	0.0902256	3.40349	0.0414477	1	0.143243	0.291848	DDB1; CUL4B; RBX1;
Cul7-RING ubiquitin ligase complex	3	5	0.0902256	3.40349	0.0414477	1	0.143243	0.291848	CUL7; RBX1; SKP1;
extrinsic to organelle membrane	1	2	0.0300752	2.84657	0.321894	1	0.555678	1	FKBP1A;
GO:0098562	1	2	0.0300752	2.84657	0.321894	1	0.555678	1	FKBP1A;
Grb2-EGFR complex	1	2	0.0300752	2.84657	0.321894	1	0.555678	1	TNK2;
synaptobrevin 2-SNAP-25-syntaxin-1a-complexin II complex	1	3	0.0300752	1.90086	0.441609	1	0.695625	1	VAMP2;
synaptobrevin 2-SNAP-25-syntaxin-1a complex	2	4	0.0601504	2.83954	0.145854	1	0.381872	0.778037	VAMP2; NAPA;
SUMO activating enzyme complex	1	3	0.0300752	1.90086	0.441609	1	0.695625	1	SAE1;
eukaryotic 80S initiation complex	1	1	0.0300752	5.66495	0.176524	1	0.383207	0.780757	RPL38;
GO:1990234	1	4	0.0300752	1.42683	0.540194	1	0.815957	1	PIAS4;
protein kinase CK2 complex	2	2	0.0601504	5.66495	0.0311529	1	0.114781	0.233858	CSNK2A1; CSNK2B;
actomyosin, actin part	1	2	0.0300752	2.84657	0.321894	1	0.555678	1	WDR1;
SMAD2-SMAD3 protein complex	2	2	0.0601504	5.66495	0.0311529	1	0.114781	0.233858	SMAD3; SMAD2;
polycystin complex	2	2	0.0601504	5.66495	0.0311529	1	0.114781	0.233858	PKD1; PKD2;
cation channel complex	4	9	0.120301	2.52125	0.0577708	1	0.190149	0.387414	PKD1; PKD2; TRPC6; TRPC7;
cyclin D2-CDK6 complex	1	1	0.0300752	5.66495	0.176524	1	0.383207	0.780757	CDK6;
cyclin-dependent protein kinase 5 holoenzyme complex	1	3	0.0300752	1.90086	0.441609	1	0.695625	1	CDK5;
GO:1990498	2	3	0.0601504	3.78291	0.0824657	1	0.240711	0.49043	HNRNPU; CLTC;
GO:0098577	1	1	0.0300752	5.66495	0.176524	1	0.383207	0.780757	HNRNPU;
core-binding factor complex	1	3	0.0300752	1.90086	0.441609	1	0.695625	1	RUNX1;
GO:0098683	1	1	0.0300752	5.66495	0.176524	1	0.383207	0.780757	CACNA1D;
centralspindlin complex	2	3	0.0601504	3.78291	0.0824657	1	0.240711	0.49043	ECT2; RACGAP1;
GO:0099025	1	2	0.0300752	2.84657	0.321894	1	0.555678	1	CNTN2;
GO:0099617	1	1	0.0300752	5.66495	0.176524	1	0.383207	0.780757	BDH1;
collagen type VII	1	1	0.0300752	5.66495	0.176524	1	0.383207	0.780757	COL7A1;
GO:0090498	1	3	0.0300752	1.90086	0.441609	1	0.695625	1	GOLGA3;
H zone	1	1	0.0300752	5.66495	0.176524	1	0.383207	0.780757	DST;
Grb2-Sos complex	1	1	0.0300752	5.66495	0.176524	1	0.383207	0.780757	KHDRBS1;
micro-ribonucleoprotein complex	4	11	0.120301	2.06326	0.113106	1	0.314224	0.640209	TARBP2; DHX9; TNRC6B; XPO5;
Golgi cis cisterna	3	28	0.0902256	0.608765	0.89422	1	1	1	XYLT1; GOLGA2; TMEM59;
cell projection membrane	5	10	0.150376	2.8353	0.0196359	1	0.0850398	0.173262	FSCN1; MAPRE1; NDRG4; RAB35; DLG1;
CAF-1 complex	2	3	0.0601504	3.78291	0.0824657	1	0.240711	0.49043	RBBP4; CHAF1A;
transcription factor TFIIIC complex	4	6	0.120301	3.77977	0.0107411	1	0.0528793	0.107738	GTF3C1; GTF3C2; GTF3C3; GTF3C5;
storage vacuole	2	2	0.0601504	5.66495	0.0311529	1	0.114781	0.233858	ARHGEF7; STX4;
lateral loop	3	4	0.0902256	4.25224	0.0190774	1	0.0832467	0.169609	SIRT2; STX4; DLG1;
rhabdomere	1	1	0.0300752	5.66495	0.176524	1	0.383207	0.780757	MERTK;
MPP7-DLG1-LIN7 complex	1	5	0.0300752	1.14204	0.621378	1	0.909179	1	DLG1;
GO:0036398	1	1	0.0300752	5.66495	0.176524	1	0.383207	0.780757	LCP2;
interchromatin granule	2	4	0.0601504	2.83954	0.145854	1	0.381872	0.778037	TARDBP; CPSF6;
GO:1990031	1	1	0.0300752	5.66495	0.176524	1	0.383207	0.780757	KCNAB2;
myosin VII complex	1	1	0.0300752	5.66495	0.176524	1	0.383207	0.780757	MYO7A;
GO:0120044	1	1	0.0300752	5.66495	0.176524	1	0.383207	0.780757	MYO7A;
GO:1990435	1	1	0.0300752	5.66495	0.176524	1	0.383207	0.780757	MYO7A;
Hrd1p ubiquitin ligase complex	1	3	0.0300752	1.90086	0.441609	1	0.695625	1	OS9;
GO:0106003	1	1	0.0300752	5.66495	0.176524	1	0.383207	0.780757	ROCK1;
vacuolar proton-transporting V-type ATPase, V0 domain	3	4	0.0902256	4.25224	0.0190774	1	0.0832467	0.169609	ATP6V0A1; ATP6V0A2; TCIRG1;
GO:0044753	1	2	0.0300752	2.84657	0.321894	1	0.555678	1	LRRK2;
integral to cytosolic side of endoplasmic reticulum membrane	3	6	0.0902256	2.83719	0.0721544	1	0.228776	0.466114	SPPL3; PKD2; HM13;
early phagosome membrane	2	2	0.0601504	5.66495	0.0311529	1	0.114781	0.233858	APPL2; RAB31;
GO:0099634	1	2	0.0300752	2.84657	0.321894	1	0.555678	1	GPHN;
THO complex	2	5	0.0601504	2.27276	0.215458	1	0.443756	0.904122	THOC2; THOC5;
THO complex part of transcription export complex	2	6	0.0601504	1.8946	0.28711	1	0.555678	1	THOC2; THOC5;
fully spanning plasma membrane	2	6	0.0601504	1.8946	0.28711	1	0.555678	1	BMPR2; TRPM4;
nuclear cyclin-dependent protein kinase holoenzyme complex	1	3	0.0300752	1.90086	0.441609	1	0.695625	1	CDK13;
dystroglycan complex	1	1	0.0300752	5.66495	0.176524	1	0.383207	0.780757	DAG1;
GO:0099029	1	4	0.0300752	1.42683	0.540194	1	0.815957	1	FLOT2;
phosphatidylinositol 3-kinase complex, class III	3	5	0.0902256	3.40349	0.0414477	1	0.143243	0.291848	PIK3R4; BECN1; PIK3C3;
meiotic cohesin complex	3	7	0.0902256	2.43245	0.110088	1	0.309825	0.631247	RAD21; SMC3; SMC1A;
SAGA complex	4	14	0.120301	1.62144	0.224	1	0.455915	0.928894	TRRAP; ENY2; TADA3; USP22;
DUBm complex	1	2	0.0300752	2.84657	0.321894	1	0.555678	1	ENY2;
GO:0036396	1	8	0.0300752	0.714307	0.788617	1	1	1	METTL3;
U4atac/U6atac snRNP	1	1	0.0300752	5.66495	0.176524	1	0.383207	0.780757	SART3;
U6atac snRNP	1	1	0.0300752	5.66495	0.176524	1	0.383207	0.780757	SART3;
delta DNA polymerase complex	1	4	0.0300752	1.42683	0.540194	1	0.815957	1	POLD2;
serine-pyruvate aminotransferase complex	1	1	0.0300752	5.66495	0.176524	1	0.383207	0.780757	EEA1;
U2-type spliceosomal complex	2	6	0.0601504	1.8946	0.28711	1	0.555678	1	PRPF31; SF3A1;
Ski complex	1	3	0.0300752	1.90086	0.441609	1	0.695625	1	TTC37;
GO:0099053	1	3	0.0300752	1.90086	0.441609	1	0.695625	1	ASCC2;
cortical microtubule cytoskeleton	2	2	0.0601504	5.66495	0.0311529	1	0.114781	0.233858	CLASP1; MAPRE1;
GO:0098833	1	1	0.0300752	5.66495	0.176524	1	0.383207	0.780757	ITSN1;
GO:1990221	1	1	0.0300752	5.66495	0.176524	1	0.383207	0.780757	FXN;
septin cytoskeleton	1	1	0.0300752	5.66495	0.176524	1	0.383207	0.780757	MAPK6;
Golgi medial cisterna	3	8	0.0902256	2.12878	0.153826	1	0.383207	0.780757	B3GALT6; TMEM59; MAN2A1;
GO:0061617	2	10	0.0601504	1.13752	0.549294	1	0.826812	1	CHCHD10; IMMT;
Golgi to ER transport vesicle	1	1	0.0300752	5.66495	0.176524	1	0.383207	0.780757	CCDC88A;
tRNA-splicing ligase complex	1	8	0.0300752	0.714307	0.788617	1	1	1	DDX1;
mitotic cohesin complex	1	2	0.0300752	2.84657	0.321894	1	0.555678	1	DDX11;
external side of mitochondrial outer membrane	1	2	0.0300752	2.84657	0.321894	1	0.555678	1	LRRK2;
GO:0099400	1	1	0.0300752	5.66495	0.176524	1	0.383207	0.780757	LRRK2;
P granule	1	13	0.0300752	0.439785	0.920002	1	1	1	MOV10;
axonemal microtubule	2	6	0.0601504	1.8946	0.28711	1	0.555678	1	RPGRIP1L; ARFGEF2;
GARP complex	2	4	0.0601504	2.83954	0.145854	1	0.381872	0.778037	VPS53; VPS52;
GO:1990745	2	4	0.0601504	2.83954	0.145854	1	0.381872	0.778037	VPS53; VPS52;
GO:1990032	1	1	0.0300752	5.66495	0.176524	1	0.383207	0.780757	DAB2IP;
GO:0098826	1	5	0.0300752	1.14204	0.621378	1	0.909179	1	RTN4;
SMC loading complex	1	2	0.0300752	2.84657	0.321894	1	0.555678	1	NIPBL;
GO:0090694	1	2	0.0300752	2.84657	0.321894	1	0.555678	1	NIPBL;
GO:0090651	1	2	0.0300752	2.84657	0.321894	1	0.555678	1	SNX10;
GO:0140261	1	1	0.0300752	5.66495	0.176524	1	0.383207	0.780757	BCOR;
neuron projection membrane	1	2	0.0300752	2.84657	0.321894	1	0.555678	1	CUBN;
FACT complex	1	3	0.0300752	1.90086	0.441609	1	0.695625	1	SUPT16H;
GO:0090725	1	1	0.0300752	5.66495	0.176524	1	0.383207	0.780757	CYFIP1;
centrosomal corona	1	1	0.0300752	5.66495	0.176524	1	0.383207	0.780757	CLASP1;
intraflagellar transport particle A	4	7	0.120301	3.24058	0.0215757	1	0.0916831	0.186798	WDR19; WDR35; IFT140; IFT122;
palmitoyltransferase complex	1	3	0.0300752	1.90086	0.441609	1	0.695625	1	ZDHHC9;
intrinsic to Golgi membrane	1	5	0.0300752	1.14204	0.621378	1	0.909179	1	ZDHHC9;
Hrd1p ubiquitin ligase ERAD-L complex	1	3	0.0300752	1.90086	0.441609	1	0.695625	1	AUP1;
GO:0061851	1	2	0.0300752	2.84657	0.321894	1	0.555678	1	PDPN;
PR-DUB complex	2	4	0.0601504	2.83954	0.145854	1	0.381872	0.778037	BAP1; ASXL1;
GO:1902636	1	3	0.0300752	1.90086	0.441609	1	0.695625	1	MKKS;
Slx1-Slx4 complex	1	2	0.0300752	2.84657	0.321894	1	0.555678	1	SLX4;
mitochondrial degradosome	1	2	0.0300752	2.84657	0.321894	1	0.555678	1	PNPT1;
Atg12-Atg5-Atg16 complex	3	3	0.0902256	5.66495	0.0054965	1	0.0298678	0.0608534	ATG12; ATG5; WDFY3;
GO:0097598	1	2	0.0300752	2.84657	0.321894	1	0.555678	1	IFT172;
GO:0036501	1	2	0.0300752	2.84657	0.321894	1	0.555678	1	NPLOC4;
perinucleolar chromocenter	1	2	0.0300752	2.84657	0.321894	1	0.555678	1	TINF2;
intraflagellar transport particle	1	1	0.0300752	5.66495	0.176524	1	0.383207	0.780757	DYNC2LI1;
GO:1990026	1	2	0.0300752	2.84657	0.321894	1	0.555678	1	MICAL1;
interphase microtubule organizing center	1	3	0.0300752	1.90086	0.441609	1	0.695625	1	WDR60;
microprocessor complex	1	2	0.0300752	2.84657	0.321894	1	0.555678	1	DROSHA;
Piccolo NuA4 histone acetyltransferase complex	1	4	0.0300752	1.42683	0.540194	1	0.815957	1	KAT5;
ELL-EAF complex	1	6	0.0300752	0.952013	0.688231	1	0.988582	1	AFF4;
GO:0097728	1	1	0.0300752	5.66495	0.176524	1	0.383207	0.780757	DNAH11;
GO:0120134	1	1	0.0300752	5.66495	0.176524	1	0.383207	0.780757	DNAH11;
host cell viral assembly compartment	1	1	0.0300752	5.66495	0.176524	1	0.383207	0.780757	BICD1;
3-methylcrotonyl-CoA carboxylase complex, mitochondrial	1	2	0.0300752	2.84657	0.321894	1	0.555678	1	MCCC1;
GO:1905202	1	2	0.0300752	2.84657	0.321894	1	0.555678	1	MCCC1;
collagen type XII	1	1	0.0300752	5.66495	0.176524	1	0.383207	0.780757	COL12A1;
GO:0098560	1	2	0.0300752	2.84657	0.321894	1	0.555678	1	LITAF;
GO:0036502	1	2	0.0300752	2.84657	0.321894	1	0.555678	1	DERL1;
NLS-dependent protein nuclear import complex	1	1	0.0300752	5.66495	0.176524	1	0.383207	0.780757	MYBBP1A;
katanin complex	1	1	0.0300752	5.66495	0.176524	1	0.383207	0.780757	KATNB1;
U2-type catalytic step 1 spliceosome	1	4	0.0300752	1.42683	0.540194	1	0.815957	1	PRPF19;
cell-substrate adherens junction	1	1	0.0300752	5.66495	0.176524	1	0.383207	0.780757	SORBS1;
nuclear RNA export factor complex	1	3	0.0300752	1.90086	0.441609	1	0.695625	1	XPO5;
R2TP complex	3	5	0.0902256	3.40349	0.0414477	1	0.143243	0.291848	PIH1D1; RUVBL1; RUVBL2;
gamma-tubulin small complex	2	4	0.0601504	2.83954	0.145854	1	0.381872	0.778037	CENPJ; TUBGCP2;
transcription export complex 2	2	3	0.0601504	3.78291	0.0824657	1	0.240711	0.49043	ENY2; MCM3AP;
chromatin accessibility complex	1	2	0.0300752	2.84657	0.321894	1	0.555678	1	BAZ1A;
ACF complex	1	1	0.0300752	5.66495	0.176524	1	0.383207	0.780757	BAZ1A;
nuclear proteasome complex	2	3	0.0601504	3.78291	0.0824657	1	0.240711	0.49043	UBQLN4; PSMC5;
phenylalanine-tRNA ligase complex	2	2	0.0601504	5.66495	0.0311529	1	0.114781	0.233858	FARSB; FARSA;
cytoplasmic ubiquitin ligase complex	1	1	0.0300752	5.66495	0.176524	1	0.383207	0.780757	ATG3;
clathrin vesicle coat	1	4	0.0300752	1.42683	0.540194	1	0.815957	1	CLTA;
chromosome, centromeric core region	1	1	0.0300752	5.66495	0.176524	1	0.383207	0.780757	RCC2;
vacuolar proton-transporting V-type ATPase, V1 domain	1	3	0.0300752	1.90086	0.441609	1	0.695625	1	ATP6V1H;
presynaptic cytoskeletal matrix assembled at active zones	1	6	0.0300752	0.952013	0.688231	1	0.988582	1	PCLO;
m-AAA complex	2	2	0.0601504	5.66495	0.0311529	1	0.114781	0.233858	AFG3L2; SPG7;
GO:0099572	2	2	0.0601504	5.66495	0.0311529	1	0.114781	0.233858	DLGAP4; GPHN;
GO:0097409	1	1	0.0300752	5.66495	0.176524	1	0.383207	0.780757	FBXO7;
GO:0097414	1	1	0.0300752	5.66495	0.176524	1	0.383207	0.780757	FBXO7;
GO:0097462	1	1	0.0300752	5.66495	0.176524	1	0.383207	0.780757	FBXO7;
GO:1990038	1	1	0.0300752	5.66495	0.176524	1	0.383207	0.780757	FBXO7;
proton-transporting V-type ATPase complex	1	1	0.0300752	5.66495	0.176524	1	0.383207	0.780757	ATP6V1D;
macropinocytic cup	1	1	0.0300752	5.66495	0.176524	1	0.383207	0.780757	SNX5;
signal peptidase complex	1	6	0.0300752	0.952013	0.688231	1	0.988582	1	SPCS1;
immunoglobulin complex, circulating	1	85	0.0300752	0.067305	1	1	1	1	IGHD;
GO:0098894	1	2	0.0300752	2.84657	0.321894	1	0.555678	1	PICALM;
actin cortical patch	6	14	0.180451	2.43015	0.024896	1	0.103663	0.211206	WIPF1; WASL; HIP1; HIP1R; CAPZA2; CAPZA1;
kainate selective glutamate receptor complex	1	5	0.0300752	1.14204	0.621378	1	0.909179	1	GRIK2;
HIR complex	1	1	0.0300752	5.66495	0.176524	1	0.383207	0.780757	HIRA;
GO:0044613	3	7	0.0902256	2.43245	0.110088	1	0.309825	0.631247	NUTF2; NUP62; NUP54;
mismatch repair complex	2	14	0.0601504	0.812744	0.736295	1	1	1	MSH6; MSH2;
translation release factor complex	1	3	0.0300752	1.90086	0.441609	1	0.695625	1	GSPT1;
core mediator complex	1	8	0.0300752	0.714307	0.788617	1	1	1	MED4;
NSL complex	1	5	0.0300752	1.14204	0.621378	1	0.909179	1	MCRS1;
Pwp2p-containing subcomplex of 90S preribosome	1	8	0.0300752	0.714307	0.788617	1	1	1	BTRC;
RAVE complex	1	3	0.0300752	1.90086	0.441609	1	0.695625	1	DMXL2;
phosphatidylinositol 3-kinase complex II	3	4	0.0902256	4.25224	0.0190774	1	0.0832467	0.169609	PIK3R4; BECN1; PIK3C3;
cell division site	3	8	0.0902256	2.12878	0.153826	1	0.383207	0.780757	RHOA; RHOC; RHOB;
ribose phosphate diphosphokinase complex	1	5	0.0300752	1.14204	0.621378	1	0.909179	1	PRPS1;
post-mRNA release spliceosomal complex	2	7	0.0601504	1.62433	0.357919	1	0.605762	1	HNRNPM; SNRNP200;
nuclear SCF ubiquitin ligase complex	1	2	0.0300752	2.84657	0.321894	1	0.555678	1	RBX1;
GO:0098844	2	3	0.0601504	3.78291	0.0824657	1	0.240711	0.49043	DNM1; DNM2;
GO:0099631	1	2	0.0300752	2.84657	0.321894	1	0.555678	1	CLTA;
GO:1990429	1	3	0.0300752	1.90086	0.441609	1	0.695625	1	PEX14;
extrinsic to vacuolar membrane	1	1	0.0300752	5.66495	0.176524	1	0.383207	0.780757	VAC14;
GID complex	1	4	0.0300752	1.42683	0.540194	1	0.815957	1	MAEA;
phosphatidylinositol 3-kinase complex I	3	4	0.0902256	4.25224	0.0190774	1	0.0832467	0.169609	PIK3R4; BECN1; PIK3C3;
TFIIK complex	1	2	0.0300752	2.84657	0.321894	1	0.555678	1	CCNH;
Sin3-type complex	1	7	0.0300752	0.816205	0.743283	1	1	1	SAP130;
equatorial microtubule organizing center	2	5	0.0601504	2.27276	0.215458	1	0.443756	0.904122	TUBGCP2; TUBGCP4;
multi-eIF complex	1	2	0.0300752	2.84657	0.321894	1	0.555678	1	EIF2S1;
PAS complex	1	1	0.0300752	5.66495	0.176524	1	0.383207	0.780757	VAC14;
GO:0097344	1	2	0.0300752	2.84657	0.321894	1	0.555678	1	TEX10;
GO:0098842	2	2	0.0601504	5.66495	0.0311529	1	0.114781	0.233858	RAB5A; PICK1;
plasma membrane proton-transporting V-type ATPase complex	2	4	0.0601504	2.83954	0.145854	1	0.381872	0.778037	ATP6AP1; ATP6V0D1;
nucleoid	1	1	0.0300752	5.66495	0.176524	1	0.383207	0.780757	SSBP1;
commitment complex	1	4	0.0300752	1.42683	0.540194	1	0.815957	1	U2AF2;
methionyl glutamyl tRNA synthetase complex	1	2	0.0300752	2.84657	0.321894	1	0.555678	1	YARS;
brahma complex	1	1	0.0300752	5.66495	0.176524	1	0.383207	0.780757	SMARCB1;
GO:0098830	1	1	0.0300752	5.66495	0.176524	1	0.383207	0.780757	AP3D1;
mitochondrial fatty acid beta-oxidation multienzyme complex	1	1	0.0300752	5.66495	0.176524	1	0.383207	0.780757	HADHA;
TRC complex	1	2	0.0300752	2.84657	0.321894	1	0.555678	1	SGTA;
endolysosome	1	1	0.0300752	5.66495	0.176524	1	0.383207	0.780757	HRG;
Seh1-associated complex	1	1	0.0300752	5.66495	0.176524	1	0.383207	0.780757	SEH1L;
proteasome storage granule	2	2	0.0601504	5.66495	0.0311529	1	0.114781	0.233858	PSMD1; PSMD2;
GET complex	1	1	0.0300752	5.66495	0.176524	1	0.383207	0.780757	ASNA1;
nucleotide-excision repair factor 2 complex	1	1	0.0300752	5.66495	0.176524	1	0.383207	0.780757	XPC;
nucleus-vacuole junction	1	1	0.0300752	5.66495	0.176524	1	0.383207	0.780757	PIK3R4;
plasma membrane succinate dehydrogenase complex	1	1	0.0300752	5.66495	0.176524	1	0.383207	0.780757	SDHA;

## Sheet: Molecular function
Analysis: Molecular function
Dataset name: 3531
						Corrected p-values
Molecular function	No. of genes in the dataset	No. of genes in the background dataset	Percentage of genes	Fold enrichment	P-value (Hypergeometric test)	Bonferroni method	BH method	Q-value (Storey-Tibshirani method)	genes mapped (from input data set)
GTPase activity	83	300	2.51897	1.48716	6.99015e-05	0.293796	0.00255475	0.00822539	RASA1; EEF1A2; GCH1; LRRK2; GNB2; TUFM; RHEB; RAB8B; EIF5; TSR1; RAB7A; ARL3; RAB13; GBP2; RAB23; GNAS; RHOA; RAB2A; EIF2S3; GNAI2; GBP1; RAB5A; GNB5; RAB27A; RAC2; RHOC; TUBA1B; RAB11A; RAB5B; RAP1A; RAN; TUBB3; GNAI3; RAB14; GNB1; GFM1; ARF3; RAB6C; MX1; SAR1A; DDX3X; RRAS2; RAB1B; ARF6; DNM1L; TUBG1; RAB6A; RAB10; GNA12; RALB; RAB18; TUBB1; DNM1; EIF5B; GNG12; GNAQ; MUT; OPA1; SAR1B; DNM2; MFN…
RNA binding	497	1375	15.0835	1.94277	3.67269e-58	1.54363e-54	5.14544e-55	1.65665e-54	HNRNPA0; NAP1L4; PRPF6; RPL37; RPL3; SRPK2; RPL26; SRSF11; RC3H2; SRSF6; ERH; MECP2; RBM12; RPL37A; RBPMS; RPL27; RPL29; SAFB; ZFP36L1; QKI; HSPE1; HNRNPA1; RNASET2; YY1; ZNF638; LRRC59; HUWE1; NAF1; ZC3H12A; WRAP53; TSNAX; CCT6A; SRSF2; DHX36; LGALS3; RBFOX1; RPL38; UBA1; HMGB3; POLR2A; TRIM25; DROSHA; YWHAG; BCLAF1; DEK; PURA; TARDBP; ZFP36; TNS1; TRIM21; NPM1; DARS; RPL39; RBM26; ZFP36L2; FSCN…
diphosphoinositol-polyphosphate diphosphatase activity	1	5	0.030349	1.08354	0.642789	1	1	1	NUDT3;
metal ion binding	393	2273	11.9272	0.929318	0.961192	1	1	1	RPL37; CMC1; ZBTB16; IKZF3; ZNF423; ZEB2; PCCA; TGFB1I1; RC3H2; MCM2; PPP2CB; SMYD3; POGZ; MUL1; COL5A1; ASH1L; FYCO1; NSF; RPL37A; ZFP36L1; AMPD2; HBM; HSPE1; RNF114; ZC3H12A; TNK2; TSNAX; BMPR1A; CHSY1; POLR2A; DPF2; COL2A1; RNF213; SNAI2; COL5A2; DROSHA; ZNF335; MCCC1; UBE3A; PPP1CB; ZFP36; MBTPS2; DRD4; ITPA; RBM26; ZFP36L2; SNAI1; ATP2B1; NT5C2; PPP2CA; YME1L1; PJA2; SCNM1; GNE; PPP1CC; CYC1…
inositol diphosphate tetrakisphosphate diphosphatase activity	1	5	0.030349	1.08354	0.642789	1	1	1	NUDT3;
inositol diphosphate pentakisphosphate diphosphatase activity	1	5	0.030349	1.08354	0.642789	1	1	1	NUDT3;
antigen binding	2	176	0.060698	0.0613791	1	1	1	1	IGHD; CD40;
serine-type endopeptidase activity	32	255	0.971168	0.674669	0.996507	1	1	1	HPN; PLAT; MST1; MBTPS1; BMP1; FURIN; F2; HTRA1; F10; CTSD; DPP4; TPP1; LONP1; CTSH; LONP2; PLG; PCSK5; MMP9; MBL2; CTSS; CTSB; HGF; LTF; C2; CTSC; C1S; C1R; ELANE; C3; PCSK9; AZU1; MASP1;
hydrolase activity, hydrolyzing O-glycosyl compounds	2	7	0.060698	1.54113	0.384609	1	0.924778	1	GNE; GBE1;
nucleic acid binding	14	193	0.424886	0.39014	0.999998	1	1	1	NARS2; EEA1; MCM3AP; NARS; SMARCAD1; PA2G4; WBP4; SF3B3; TBK1; TRIM27; ENPP2; CIZ1; TFIP11; ENPP1;
Rho guanyl-nucleotide exchange factor activity	21	73	0.637329	1.5467	0.0226195	1	0.225284	0.725335	ECT2; ARHGEF12; ARHGEF11; ITSN2; TIAM1; KALRN; VAV1; SOS2; ITSN1; ARHGEF2; PREX1; ARHGEF7; DOCK1; VAV2; FARP1; SOS1; TRIO; VAV3; AKAP13; ARHGEF10; GNA13;
tRNA binding	16	58	0.485584	1.48337	0.0606861	1	0.400414	1	XPOT; IARS; KARS; HSD17B10; MRPS27; TARS; YARS2; EIF2AK4; NSUN2; XPO5; CARS; RPL35A; IARS2; FARSA; EIF2A; YARS;
calcium ion binding	168	700	5.09863	1.29001	0.000167382	0.703507	0.00547354	0.0176229	ANXA4; DCHS1; CETN2; CIB1; STIM1; SPARC; PCLO; AGRN; RAPGEF2; ESYT2; DSG2; SYT7; DLL1; GCH1; PLCB4; S100A9; ITSN2; RYR2; PLCB1; BGLAP; HSP90B1; TPD52; HSPG2; CRP; MGP; UNC13B; PDCD6; SPARCL1; NPNT; DLL4; PLCG1; GAS6; SRI; FSTL1; SLC8A1; S100A14; S100A8; DST; MGMT; CCDC47; ITSN1; PLCD1; SLC25A13; CPNE1; BMP1; CLSTN1; THBS2; S100A10; S100A6; ASPH; LTBP2; F2; LRP4; LTBP3; PKD2; UNC13A; FBN1; SYT17; …
iron ion binding	25	133	0.758725	1.01063	0.512616	1	1	1	TET2; ALOX12; CYP27A1; HIF1AN; EGLN3; HBA1; SCD; PLOD2; PLOD3; CYP27B1; TBXAS1; PLOD1; CYP19A1; CALR; SLC11A2; FTH1; CYP26B1; LTF; CYP1B1; JMJD6; FTL; LCN2; P4HA1; CYP1A1; XDH;
cysteine-type peptidase activity	10	31	0.30349	1.73498	0.0489494	1	0.330763	1	BLMH; CASP7; CTSH; ATG4B; CTSB; CASP8; CTSC; CAPN2; USP9X; CAPN3;
aromatase activity	3	22	0.091047	0.735036	0.804849	1	1	1	CYP19A1; CYP1B1; CYP1A1;
microtubule binding	87	225	2.64036	2.0784	1.2045e-12	5.06253e-09	2.30115e-10	7.40889e-10	PEX14; APC2; KIF11; KIF1A; S100A9; KIF1B; TIAM1; LRRK2; TRPV4; KIF14; DPYSL2; OGG1; LRPPRC; ZNF207; DYNC1I1; FNTA; HDAC6; S100A8; DST; KIF13B; CLASP1; VAPA; ARHGEF2; MID1; GAPDH; ARL3; CLASP2; KIF1C; KIF3A; GABARAP; PAFAH1B1; KRIT1; DCTN1; CDK5; MAPRE1; RCC2; SPAST; RGS14; RAB11A; SUN2; CCDC88A; SBDS; LZTS1; EZR; KIF3B; SPAG5; KIFC3; PRNP; MX1; FMR1; NDRG1; DNM1L; KIF5A; GABARAPL2; RACGAP1; BIRC5…
enzyme binding	154	345	4.67375	2.39927	3.55231e-29	1.49303e-25	1.49303e-26	4.80705e-26	HSPA2; PCCA; ITGB3; MCM2; ADORA2A; DYNLL1; SCARB2; KDM1A; DHCR24; ZFP36; PLAUR; CCND1; N4BP2L2; PRMT1; RYR2; SCNM1; P4HB; TSPYL1; IQCB1; PLCB1; ATG3; FYN; TAF10; EGLN1; TARBP2; SRC; HMOX1; RPS2; YWHAH; PHKG2; BTG1; BCL10; HYAL2; PDE4DIP; NOD2; ARPC4; EPHX1; HDAC6; TNKS2; STAT1; SUMO3; YWHAE; ATXN10; DYM; WWOX; HNRNPUL1; VHL; PARP4; PIAS3; ERN1; RARA; DAXX; PDE4D; BANF1; ESR2; MSH6; ECM1; SORT1; M…
enzyme regulator activity	8	16	0.242792	2.68908	0.00439672	1	0.0713491	0.229719	ATP6V1H; PSMD1; COX6A1; RAB3GAP2; PPP1R7; PSMD6; PSMD3; PSMD2;
G-protein coupled receptor activity	24	714	0.728376	0.180738	1	1	1	1	FZD5; CCR7; DRD4; F2R; CX3CR1; LGR4; XPR1; GPR26; PTAFR; OPRK1; NTSR1; AGTR2; OPRM1; HTR2B; CXCR4; S1PR1; HTR2A; LPAR1; CHRM3; GPRC5B; CASR; F2RL1; FZD1; FZD4;
aminoacyl-tRNA editing activity	4	11	0.121396	1.95758	0.131578	1	0.587073	1	IARS; VARS; IARS2; LARS;
valine-tRNA ligase activity	1	2	0.030349	2.70077	0.337499	1	0.830022	1	VARS;
ATP binding	455	1483	13.8088	1.64907	4.35638e-32	1.83099e-28	2.28873e-29	7.36892e-29	SRPK2; CCT2; ATP8A2; AK2; HSPA2; PCCA; TPX2; MCM2; MINK1; PIP4K2A; NARS2; CCT7; QARS; NTRK1; PTK7; PIK3CG; PRPS1; NSF; NTRK2; HYOU1; STK4; HSPE1; HSPA4; EPRS; UBE2E2; TNK2; ATP8B1; CCT8; ITM2C; KIF11; CCT6A; PIK3CD; DHX36; BMPR1A; UBA1; ATP1A1; SIK1; KIF1A; MVK; IARS; AFG3L2; CHD7; MCCC1; NLRC5; HARS; TAP2; DARS; UBE2K; TLK2; ATP2B1; KIF1B; MCM5; MCM4; SRPK1; MYH9; YME1L1; STK40; PIK3R4; KARS; RF…
cytokine activity	47	173	1.4264	1.46043	0.0035088	1	0.0613229	0.197438	IL10; WNT7A; WNT1; TGFB3; IL12A; GDF5; IL1B; EDN1; NODAL; NAMPT; IL1RN; TNFSF4; BMP1; TGFB2; CSF2; WNT5A; BMP7; LIF; KITLG; IL16; GREM1; TXLNA; BMP5; TNFRSF11B; EPO; IL18; LTA; NDP; TNFSF10; BMP2; CD40LG; ADIPOQ; IL1A; CNTF; TIMP1; BMP4; IFNG; BMP6; INHBA; IL33; IL4; TNFSF11; IL15; CSF1; FASLG; IL13; IL12B;
tumor necrosis factor receptor binding	17	32	0.515933	2.85615	1.18911e-05	0.0499785	0.000561556	0.00180801	EDA; TNFSF4; STAT1; TRIM37; LTA; TNFSF10; CD40LG; TRAF6; TRAF4; TRAF1; CASP8; TRAF2; TNFSF11; TRADD; FASLG; TRAF3; FADD;
DNA binding	262	1458	7.95144	0.965872	0.752624	1	1	1	ZBTB16; KDM2B; ZNF423; ZFPM2; RC3H2; MCM2; RARB; ASH1L; MECP2; ZFP36L1; YY1; NKX2-5; HUWE1; ZC3H12A; TSNAX; RERE; MBD3; POLR2A; POLR2E; SNAI2; CRY2; HIRA; TET2; BCLAF1; DEK; ZFP36; DDB1; TCF4; TRIM21; NACA; ZFP36L2; HMGN1; TFCP2; ATN1; RFC1; AHR; TAF10; HP1BP3; ZMYM4; NFIX; MCM3; SERPINA3; PREB; KDM5B; PIAS4; POLR1C; RCAN1; MCM7; TCF25; POLR2C; PCGF2; REV3L; ZNF207; KDM5A; ZNF592; SMARCAD1; GATA4…
peptide antigen binding	13	33	0.394537	2.11833	0.004305	1	0.0713491	0.229719	DHCR24; HLA-DQA1; HLA-DRA; HLA-DPB1; SLC7A5; HLA-DPA1; HLA-DRB5; HLA-A; HLA-C; TAPBP; TAP1; HFE; HLA-B;
transmembrane receptor protein serine/threonine kinase activity	3	8	0.091047	2.01974	0.173176	1	0.587073	1	BMPR1A; BMPR1B; TGFBR2;
G-protein coupled purinergic nucleotide receptor activity	2	14	0.060698	0.771116	0.764822	1	1	1	PTAFR; P2RY1;
ubiquitin-protein ligase activity	87	281	2.64036	1.66422	3.45084e-07	0.00145039	2.54454e-05	8.19252e-05	RC3H2; SMURF1; MUL1; UBE2E2; RNF114; HUWE1; TRIM24; RNF213; TRIM25; UBE3A; TRIM21; UBE2K; BTRC; PJA2; RBCK1; TRIM32; UBE2G2; WWP2; WSB1; TNFAIP3; PRPF19; RNF220; MIB1; RNF41; RNF8; SMURF2; LNX1; HERC1; VHL; NEDD4L; RBBP6; RBX1; UBR4; TRIM28; TRIM37; HERC2; UBE2A; MALT1; LRSAM1; BCOR; CUL5; FBXW11; TTC3; UBE2D1; RNF130; FBXW7; RNF13; TRAF6; UBE2D3; MYLIP; CUL3; RAG1; UBE3C; BARD1; BIRC3; RNF31; IT…
magnesium ion binding	60	212	1.82094	1.52135	0.000348669	1	0.00967524	0.0311509	SRPK2; ATP8A2; PRPS1; STK4; ATP8B1; DHX36; SIK1; MVK; SRPK1; LRRK2; NEK6; PDCD6; RHEB; MAP3K7; PPA1; SIK3; PPM1B; ARL3; SUCLA2; ITPK1; PPM1A; ERN1; MSH6; IDH3B; PINK1; DUT; STK3; PDE2A; PDXK; ADSS; ENO1; FAN1; NLK; MSH2; ENOSF1; PGM1; RAN; SPHK1; HPRT1; DIS3L2; NUDT3; SNCA; STK38; CDK2; ENO2; EPHX2; OPA1; HMGCL; GNAI1; MAP2K7; FARSB; IRAK3; MTHFD2; PLK1; PRKACA; GLUL; PRKACB; MAST1; MARK2; TREX1;
DNA-directed RNA polymerase activity	5	32	0.151745	0.841229	0.736259	1	1	1	POLR2A; POLR2E; POLR1C; POLR1A; POLR2G;
sodium channel activity	3	11	0.091047	1.4694	0.336352	1	0.830022	1	NALCN; TRPM4; TRPM2;
GTP binding	95	378	2.88316	1.35092	0.000900356	1	0.0211287	0.0680269	DRG1; TPX2; EEF1A2; GCH1; AK3; LRRK2; PCK2; TUFM; ERAL1; DYNC1LI1; RHEB; RAB8B; EIF5; FKBP4; TSR1; RAB7A; ARL3; RAB13; GBP2; RAB23; GNAS; RHOA; RAB2A; EIF2S3; GNAI2; GBP1; EIF2B2; RAB5A; RAB27A; ADSS; RAC2; RHOC; TUBA1B; RAB11A; RAB5B; DAP3; RAP1A; RAN; TUBB3; GNAI3; RAB14; GFM1; ARF3; RAB6C; MX1; SAR1A; RRAS2; RAB1B; ARF6; DNM1L; TUBG1; ARFIP2; RAB6A; RAB10; GNA12; RALB; NIN; RAB18; TUBB1; DNM1;…
endopeptidase inhibitor activity	6	35	0.182094	0.922666	0.655719	1	1	1	PSMF1; CST3; C5; USP14; SPINT2; C3;
oxidoreductase activity, acting on paired donors, with incorporation or reduction of molecular oxygen, reduced flavin or flavoprotein as one donor, and incorporation of one atom of oxygen	2	23	0.060698	0.469506	0.945142	1	1	1	CYP19A1; CYP1B1;
heme binding	29	133	0.880121	1.17226	0.198528	1	0.623161	1	HBM; CYC1; SRC; HMOX1; PXDN; CYP27A1; PTGES2; SDHD; EIF2AK1; HBA1; STC2; CYBB; SUOX; NOS2; CYP27B1; TBXAS1; CYCS; CYP19A1; NOX4; CYP26B1; HMOX2; HRG; CYP1B1; NOS1; CYB5B; CYP1A1; CYBA; CBS; MPO;
zinc ion binding	193	824	5.85736	1.25895	0.0002319	0.974674	0.00706286	0.0227399	KDM2B; ZFPM2; RARB; SEC23A; ZMYND8; SLU7; EPRS; YY1; ZNF638; ZEB1; EHMT2; TRIM24; DMD; RERE; USP3; CYLD; GCH1; TRIM25; TET2; GATAD2B; AFG3L2; EEA1; S100A9; TRIM21; GATA6; ZMYND11; MEFV; GLO1; GATAD2A; ZMYM4; VAT1; SHANK3; TRIM32; KDM5B; PIAS4; RBM4; CPD; ZNF207; SKI; KDM5A; GATA4; DNMT1; TNFAIP3; EHMT1; HDAC6; S100A8; BMP1; RPS29; POLE; CTCF; MIB1; RNF41; DTNB; PHC2; RORA; SEC24C; ZFR; ALAD; S100…
protein kinase activity	92	233	2.79211	2.12238	6.35084e-14	2.66926e-10	1.48292e-11	4.77449e-11	CCNI; MINK1; CCL2; PTK7; PIK3CG; STK4; CCND1; SRPK1; PIK3R4; LRRK2; NEK2; CCL5; SRC; DCLK1; TGFBR1; PKN1; ARAF; SMG1; PDK2; MAP3K7; PKN2; PAK4; DYRK1A; EIF2AK1; PAK2; ERN1; PRPF4B; MYLK; RIPK3; TRIM28; PINK1; STK24; STK3; RIPK1; SYK; VRK1; CDK9; PIK3C3; MAP2K1; CDK5; EEF2K; BRAF; CCND2; ROCK1; CSNK1A1; EIF2AK4; AURKA; NLK; EIF2AK3; TRIB1; TRIB2; CHUK; CCND3; TNIK; IRAK1; EIF2AK2; PRKAA2; CHEK1; C…
microtubule motor activity	19	68	0.576631	1.50235	0.0387119	1	0.284451	0.915832	KIF11; KIF1A; KIF1B; DYNC1I2; KIF14; DYNC1LI1; DYNC1I1; KIF13B; KIF1C; KIF3A; KIF3B; DYNC1LI2; KIFC3; KIF5A; BBS4; CENPE; SMC3; KIF5B; KIF7;
mRNA 3'-UTR binding	32	75	0.971168	2.29366	1.26255e-06	0.00530651	8.29143e-05	0.000266955	ZFP36L1; ZC3H12A; DHX36; TARDBP; ZFP36; ZFP36L2; PABPC4; RBM4; RSL1D1; ELAVL1; HNRNPU; RNPS1; RPS7; PUM1; HNRNPA2B1; PABPC1; TUT1; PUM2; RPL5; FXR2; PARN; FXR1; DDX5; HNRNPC; SERBP1; RBMS1; FMR1; IGF2BP2; RNF40; RBM3; AUH; LARP1;
structural constituent of ribosome	70	165	2.12443	2.2804	1.13309e-12	4.76237e-09	2.2678e-10	7.30151e-10	RPL37; RPL3; RPL26; RPL37A; RPL27; RPL29; RPL38; RPL39; RPS21; RPS2; RPL12; RPL10A; RPL30; RPS29; RPS3A; RPLP1; RPL27A; RPL23; RPL32; RPS7; RPS16; RPS12; RPS6; RPL8; RPL7A; MRPL3; RPL21; RPS11; RPS28; RPLP2; RPS13; RPS27; RPL17; RPL5; DAP3; RPS20; RPS15A; RPLP0; RPS26; RPS19; RPL18; RPL4; RPL10; RPS8; RPL31; RPL15; RPL18A; RPS17; RPS15; RPS5; RPL34; RPL13A; RPS3; UBA52; RPS9; RPSA; RPL13; RPL35A;…
translation regulator activity	11	17	0.333839	3.47893	3.70504e-05	0.155723	0.00152669	0.00491541	FXR2; FXR1; RPL10; FMR1; IGF2BP2; CYFIP1; EIF4E; RPS9; RPS14; AIRE; EIF4A3;
protein binding	2735	9545	83.0046	1.54008	0	0	0	0	NAP1L4; PRPF6; AP2A1; RASA1; GPNMB; PRDX2; PEX19; SNX19; ZBTB16; OGT; IKZF3; RPL3; FKTN; FZD5; SUPT7L; BRD2; KDM2B; SRPK2; CCT2; DRG1; ANXA4; RPL26; ZNF423; PTH1R; ZEB2; HSPA2; ZFPM2; SRSF11; PAXIP1; PCCA; NKX3-1; TGFB1I1; PRDX3; OAZ2; TPX2; AP1G1; LUC7L; CHMP4B; ITGB3; MCM2; SRSF6; NIPBL; PYGB; MINK1; PEX14; TSC2; EIF2B4; ECT2; ERH; ARHGEF12; ARHGEF11; SNX3; SMURF1; PPP2CB; CETN2; SMYD3; UBAC2; …
protein homodimerization activity	306	853	9.2868	1.92816	1.61793e-34	6.80017e-31	9.71452e-32	3.12773e-31	ZBTB16; IKZF3; PTH1R; CHMP4B; TSC2; ECT2; NTRK1; PRPS1; RBPMS; ALDH3A2; NTRK2; STK4; DYNLL1; EPRS; SCARB2; PSMF1; NKX2-5; PLEK; SPPL3; GDNF; BMPR1A; KIF1A; GCH1; DROSHA; SUMF1; EEA1; TCF12; TCF4; NPM1; CITED1; CHRNA7; MYH9; BCL2L1; KARS; NUDT21; LRRK2; PLCB1; ALDH1A3; JAM3; PTPRC; AHR; TPD52; BECN1; CCL5; TARBP2; ERBB3; AGR2; HMOX1; PDCD6; PDGFA; PRLR; JUP; SLC6A4; NAMPT; IKBKG; PDK2; CEACAM1; TA…
ribosome binding	17	54	0.515933	1.69275	0.0158778	1	0.177485	0.57144	ZC3H12A; EIF3K; BAG6; EIF2S1; SRP68; SEC61A1; RPN2; SBDS; SRP72; FMR1; NAA10; EIF5A; RPSA; LETM1; OLA1; EIF2A; HSPA5;
protein heterodimerization activity	161	483	4.88619	1.79167	3.66129e-15	1.53884e-11	9.05199e-13	2.91442e-12	IKZF3; SUPT7L; ADORA2A; KRT1; RBP4; DYNLL1; PSMF1; NKX2-5; TRMT112; TGFB3; TCF12; TAF7; TCF4; SNX5; NPM1; GGA1; DVL3; PPP2CA; BCL2L1; P4HB; IL12A; JAM3; AHR; RCC1; TPD52; ERBB3; YWHAH; PDGFA; SLC3A1; ITGB1; ARNT2; IKBKG; ITGB2; SRI; SOS2; SMAD4; TFAP2B; CHRNB2; PIK3R2; TGFB2; SNX6; TTR; PPARD; SNX1; MLX; YWHAE; VAPA; MLXIPL; MID1; MAFB; POLE3; SMAD3; EPAS1; RARA; DAXX; TLR4; ATF3; PPP2R1A; ADORA1…
structural constituent of eye lens	3	20	0.091047	0.808503	0.747676	1	1	1	VIM; MIP; CRYAB;
structural molecule activity	47	218	1.4264	1.15898	0.149302	1	0.587073	1	ODF2; KRT7; PLP1; VCL; CLTA; BGLAP; KRT18; JUP; PLEC; SEH1L; DST; KRT8; CLDN1; ASPH; MPZL1; ROCK2; PNN; DSP; SEC13; EPB41L2; TUBA1B; JAG1; SEC31A; CTNNA1; ANXA1; NPHP1; MAP1B; LAMA3; COPE; LAMA2; COPA; CAV1; CLTC; COPB1; LMNB2; TUBA1A; FLG; MACF1; MAP4; CAV3; CAV2; MATR3; FGB; FGA; COPB2; PSMD13; EPB41L1;
metalloendopeptidase activity	15	111	0.455235	0.726743	0.938727	1	1	1	AFG3L2; MBTPS2; YME1L1; MBTPS1; BMP1; ZMPSTE24; PMPCA; COPS5; SPG7; MME; MMP9; PMPCB; PITRM1; ECE1; IDE;
ligase activity	5	13	0.151745	2.06977	0.0766507	1	0.489609	1	TRIM25; BTRC; LIG4; XRCC4; ITCH;
small molecule binding	1	13	0.030349	0.417259	0.931244	1	1	1	LCN2;
protein dimerization activity	35	160	1.06222	1.176	0.166633	1	0.587073	1	DBI; IL10; STK4; BTRC; AHR; PDCD6; POLR1C; POLR2C; CEACAM1; TFAP2B; PRDX5; WWOX; STK3; ID4; ID2; E2F4; FBXW11; PYCARD; NCOA2; SP100; HNF1A; PPP3CA; MYCN; NCOA1; E2F3; PEF1; NLGN1; PPP3CB; SREBF1; TFE3; SREBF2; GARS; GATA3; HSP90AB1; ID3;
sequence-specific DNA binding RNA polymerase II transcription factor activity	229	1557	6.94992	0.790542	0.999991	1	1	1	ZBTB16; IKZF3; ZNF423; ZEB2; ZFPM2; NKX3-1; RC3H2; RARB; POGZ; ASH1L; ZFP36L1; YY1; NKX2-5; PLEK; ZEB1; RERE; BMPR1A; DPF2; SNAI2; ZNF335; GATAD2B; PURA; TCF12; TCF4; ZFP36L2; SNAI1; GATA6; TFCP2; PRDM16; AHR; NFATC1; GATAD2A; ZNF451; ZMYM4; NFIX; KDM5B; IRF4; GLI3; ARNT2; RUNX1; SKI; KDM5A; ZNF592; GATA4; DNMT1; PLAGL1; ZC3H11A; PITX2; ISL1; ETS1; HMGA2; SMAD4; TFAP2B; STAT1; PAX3; CTCF; ZBTB24;…
signaling receptor activity	63	213	1.91199	1.58991	6.3518e-05	0.266966	0.00234181	0.0075398	RARB; KRT1; FOLR1; VAC14; DERL1; PLAUR; TSHR; TLR3; PLXNB1; STRA6; CCR6; PPARD; RRBP1; MED4; XPR1; TACSTD2; TNFRSF11B; RARA; TLR4; NOTCH2; THRA; MCC; ADIPOR2; CUL5; PVR; MED24; RXRA; LRP1; CD86; PRNP; AGER; NPC1; MED12; ATP6AP2; RARG; IGF2R; ICAM1; TEK; TLR2; CHRM3; NLGN1; CUBN; MED13; NRP2; ANXA6; AMFR; CD4; CD40; THRAP3; ATRN; AMOT; TNPO3; P2RY1; THBD; TMEM123; CD46; JMJD6; TNFRSF10B; VDR; CASR…
transmembrane signaling receptor activity	27	137	0.819423	1.05958	0.403524	1	0.963096	1	SCARB2; M6PR; CHRNA7; ERBB3; TLR3; PLXNB1; CD27; EBP; LGR4; XPR1; TLR4; GP1BB; ANTXR2; SELE; ANTXR1; SORL1; ENG; AGER; NPC1; ICAM1; CD3E; CD4; NOTCH1; TLR9; CD247; THBD; CD44;
acetylcholine-gated cation channel activity	2	16	0.060698	0.674787	0.827276	1	1	1	CHRNA7; CHRNB2;
phosphorylase activity	1	3	0.030349	1.8035	0.460773	1	1	1	SCO2;
sequence-specific DNA binding	89	435	2.70106	1.09977	0.172205	1	0.587073	1	ZBTB16; IKZF3; ZEB2; NKX3-1; SAFB; YY1; NKX2-5; TSNAX; RERE; SNAI2; PURA; GOLGB1; TFCP2; RFC1; PRDM16; GATAD2A; IRF4; GATA4; PITX2; SMAD4; TFAP2B; PAX3; CTCF; PHF1; RORA; GATA1; RBPJ; MAFB; TBX5; GLI2; SMAD3; EPAS1; MEOX1; KDM6A; NLRP3; TRIM28; IRF5; TSN; TCF7L2; TBX3; MTA3; HHEX; E2F4; WT1; SATB2; RXRA; NR5A1; SATB1; FOXP3; HEYL; HNRNPD; SOX17; ZNF24; BCL6; PRDM1; RAG1; LONP1; FOXC1; SOX2; FOXP1…
voltage-gated potassium channel activity	7	59	0.212443	0.638491	0.940363	1	1	1	SNAP25; KCNJ11; PKD2; KCNAB2; KCNH1; KCNMA1; KCNQ1;
phosphoprotein phosphatase activity	9	44	0.273141	1.10036	0.435776	1	1	1	PPP2CA; PPP1CC; PPP2R5D; CTDSP2; CDC25B; CTDP1; MTM1; PPP4R1; DLG1;
sequence-specific DNA binding transcription factor activity	162	665	4.91654	1.30941	9.99092e-05	0.419918	0.0034704	0.0111735	ZBTB16; IKZF3; ZNF423; NKX3-1; ZFP36L1; YY1; NKX2-5; ZEB1; SNAI2; HIRA; TARDBP; TCF12; TAF7; TCF4; ZFP36L2; GATA6; CITED1; GOLGB1; TFCP2; AHR; TAF10; NFATC1; NFIX; KDM5B; IRF4; GLI3; RCAN1; TCF25; ARNT2; PCGF2; GAS7; ZNF207; KDM5A; GATA4; PITX2; ETS1; SMAD4; TFAP2B; STAT1; PA2G4; PAX3; CTCF; PHF1; ZBTB24; RORA; WNT5A; GATA1; PPARD; MLX; TGIF1; RBPJ; MLXIPL; MAFB; TBX5; GLI2; TRPS1; SMAD3; MEOX1; …
ATPase activity	60	187	1.82094	1.72473	6.3402e-06	0.0266478	0.000317236	0.00102139	HSPA2; NSF; KIF11; KIF1A; RNF213; KIF1B; MYH9; ATP6V1H; KIF14; KIF13B; RSF1; TOR1A; DHX9; KIF1C; MYH14; ATP1A2; KIF3A; RUVBL1; MSH6; MDN1; CLPB; PFN2; MYO9B; CHD1L; SMARCA5; SPAST; MSH2; KIF3B; MYH10; KIFC3; CFTR; DDX3X; ATP1B1; KIF5A; PSMC2; ATAD1; MYH7; VPS4A; ASNA1; NVL; RUVBL2; ATP13A2; PSMC4; RFC3; INO80; CENPE; OLA1; PSMC6; PSMD6; RHOBTB3; PSMC1; PSMC5; PSMC3; VPS4B; IDE; MACF1; KIF5B; MYO1…
hydrolase activity	11	76	0.333839	0.778536	0.860409	1	1	1	NUDT21; HINT1; PLA2G6; BPGM; AGA; IDI1; GBA; TRPM2; ENPP2; POR; FHIT;
glutathione transferase activity	5	28	0.151745	0.961361	0.616736	1	1	1	MGST1; GSTT1; GSTK1; GSTM3; GSTO1;
transcription cofactor activity	26	72	0.789074	1.94138	0.000340198	1	0.00953235	0.0306908	TRRAP; SND1; CNOT2; BTG1; KAT2B; RALY; HMGA2; SMAD4; MED4; DHX9; SMAD3; MED24; MED12; NSD1; MSX2; MED15; IRF3; MED13; RBM14; THRAP3; MEIS2; RFXANK; DDX1; MUC1; CALCOCO1; TMF1;
lipid phosphatase activity	2	11	0.060698	0.98123	0.634982	1	1	1	INPP5K; EPHX2;
oxidoreductase activity	23	119	0.698027	1.03919	0.456489	1	1	1	KDM1A; SUMF1; NSDHL; VAT1; MICAL2; ETFA; FADS1; WWOX; CP; SCD; AKR1B1; AKR1A1; NOS2; MTRR; SNCA; NQO1; GSTO1; POR; OXR1; NOS1; FAR1; CYP1A1; SRD5A1;
phospholipase A2 activity	3	32	0.091047	0.505409	0.95299	1	1	1	PLA2G6; PAFAH1B1; PLA2G1B;
scavenger receptor activity	9	50	0.273141	0.968345	0.601035	1	1	1	SCARB2; LGALS3BP; LRP1; VTN; AGER; ENPP2; CD36; SCARB1; ENPP1;
lipopolysaccharide receptor activity	4	5	0.121396	4.30198	0.00509282	1	0.0775548	0.249699	TLR4; PTAFR; TLR2; SCARB1;
guanyl-nucleotide exchange factor activity	39	120	1.18361	1.74711	0.000183593	0.771643	0.0058904	0.018965	EIF2B4; ECT2; ARHGEF12; ARHGEF11; RAPGEF1; TIAM1; PREB; RAPGEF6; KALRN; VAV1; SOS2; ITSN1; ARHGEF2; DOCK5; HERC2; EIF2B2; ALS2; PREX1; ARHGEF7; RCC2; RASGRP1; DOCK1; BCAR3; FLCN; ARFGEF2; VAV2; DOCK8; EIF2B1; RAPGEF3; SOS1; EIF2B3; EIF2B5; TRIO; VAV3; AKAP13; RAB3GAP1; ARHGEF10; GNA13; GBF1;
3',5'-cyclic-nucleotide phosphodiesterase activity	1	8	0.030349	0.677721	0.80742	1	1	1	PDE4D;
acetyl-CoA transporter activity	1	1	0.030349	5.3748	0.186053	1	0.587073	1	SLC33A1;
calcium activated cation channel activity	2	14	0.060698	0.771116	0.764822	1	1	1	ANO6; TRPM4;
oxygen transporter activity	2	13	0.060698	0.830388	0.726761	1	1	1	HBM; HBA1;
oxygen binding	8	32	0.242792	1.34496	0.233554	1	0.705267	1	HBM; HBA1; TH; CYP19A1; ALB; CYP1B1; CYP1A1; CBS;
galactosyltransferase activity	3	13	0.091047	1.24352	0.446186	1	1	1	B4GALT7; B3GALT6; B4GALT1;
cytokine receptor activity	9	45	0.273141	1.07591	0.464437	1	1	1	IFNGR1; PRLR; CD74; IL23R; LIFR; IL6R; IL6ST; CD44; IL12B;
GTPase activator activity	67	281	2.03338	1.28168	0.0159889	1	0.177781	0.572392	RASA1; TSC2; ECT2; ARHGEF12; ARHGEF11; SEC23A; ARHGAP32; GDI1; WNT11; RGS3; RAPGEF2; DLC1; RANGAP1; LRRK2; PLCB1; OPHN1; PREB; PLXNB1; KALRN; GDI2; RANBP1; ARFGAP2; PIK3R2; AGFG1; LLGL2; ALDH1A1; RANBP3; DOCK2; RABEP1; NF1; ARRB1; PREX1; MYO9B; GNB5; RASGRP1; RGS14; TBC1D5; SEC23B; DOCK1; GIT1; ARHGDIA; TBC1D1; ERRFI1; HTR2B; DNM1L; RACGAP1; TBCD; GIT2; NCKAP1L; TBC1D9B; RAB3GAP2; GNAQ; SOS1; VAV…
sialyltransferase activity	1	15	0.030349	0.361662	0.954464	1	1	1	ST6GAL1;
protein serine/threonine kinase inhibitor activity	6	9	0.182094	3.58519	0.00206767	1	0.0408002	0.131362	CIB1; SPRED2; SPRED1; RPTOR; H2AFY; SPRY2;
transmembrane transporter activity	2	62	0.060698	0.174219	0.999957	1	1	1	AQP1; RALBP1;
oxidoreductase activity, acting on the CH-CH group of donors	1	2	0.030349	2.70077	0.337499	1	0.830022	1	COX15;
protein serine/threonine phosphatase activity	23	65	0.698027	1.90239	0.00101151	1	0.0233591	0.0752082	PPP2CB; PPP1CB; PPP2CA; PPP1CC; PPM1B; PPP2R5D; PPM1A; PPP2R1A; PHLPP1; DUSP1; TAB1; SHOC2; PPP3CA; PPP2R2B; MTMR4; CYCS; PPP2R1B; PPP3CB; PPP4R1; PPP4C; LCK; PPP2R2A; PPM1F;
manganese ion binding	20	62	0.60698	1.73439	0.00699505	1	0.093334	0.300503	PCK2; GALNT1; MGAT1; PPM1B; PPM1A; B4GALT7; ARG1; PIM1; FAM20C; SLC11A2; ATP13A2; HMGCL; PEPD; B4GALT1; GYG1; XPNPEP1; CDIPT; PRKACA; GLUL; POMGNT1;
glutaminase activity	1	3	0.030349	1.8035	0.460773	1	1	1	GLS;
L-lactate dehydrogenase activity	2	5	0.060698	2.15636	0.234418	1	0.705267	1	LDHA; LDHB;
catalytic activity	10	47	0.30349	1.14447	0.374768	1	0.916851	1	DBH; SLC3A1; ALAD; TPD52L2; ITPK1; DDAH2; DDAH1; SLC3A2; CAPN3; FHIT;
coenzyme binding	5	10	0.151745	2.69008	0.024403	1	0.237972	0.766185	GCH1; WWOX; HMGCR; ALAS2; NDUFA9;
hormone activity	19	96	0.576631	1.06421	0.422922	1	1	1	EDN3; AGT; CRH; HAMP; EDN1; ADM; TTR; FBN1; EPO; GNRH1; STC2; STC1; ADIPOQ; NPPA; INHBA; POMC; COPA; CALCA; NMB;
metallopeptidase activity	8	63	0.242792	0.683259	0.920333	1	1	1	AFG3L2; BMP1; EIF3H; COPS5; MME; MMP9; PITRM1; PSMD14;
translation initiation factor activity	34	52	1.03187	3.51465	1.56838e-13	6.5919e-10	3.46942e-11	1.11703e-10	EIF2B4; EIF1; EIF3K; EIF4E2; EIF3I; EIF2S2; EIF3L; EIF5; EIF2S1; EIF3E; EIF3CL; EIF3M; EIF3G; EIF2S3; EIF2B2; EIF4G3; EIF4A1; EIF3D; EIF3H; COPS5; EIF2B1; EIF3F; EIF4H; FOXP1; EIF5B; EIF2B3; EIF4E; EIF4G2; EIF2B5; EIF4G1; EIF1B; EIF3C; EIF2A; EIF3B;
monooxygenase activity	4	40	0.121396	0.538689	0.955352	1	1	1	MICAL1; TBXAS1; CYP1B1; CYP1A1;
oxidoreductase activity, acting on paired donors, with incorporation or reduction of molecular oxygen	2	9	0.060698	1.19904	0.520649	1	1	1	CYP27A1; TBXAS1;
DNA-directed DNA polymerase activity	4	26	0.121396	0.82864	0.739773	1	1	1	REV3L; POLE; POLE3; POLD2;
histone methyltransferase activity (H3-K4 specific)	3	16	0.091047	1.0105	0.594536	1	1	1	ASH1L; ASH2L; WDR5;
GO:0061630	54	217	1.63885	1.33769	0.0126177	1	0.152044	0.489529	SMURF1; HUWE1; CUL2; TRIM24; TRIM25; UBE3A; BTRC; PJA2; CUL4A; TRIM32; WWP2; PRPF19; CUL4B; RNF220; RNF41; SMURF2; VHL; NEDD4L; RNF216; RBBP6; RBX1; PPIL2; TRIM37; LRSAM1; NEDD4; CUL5; FBXW11; RNF34; RNF130; RNF13; TRAF6; MYLIP; CUL3; RAG1; BIRC3; ITCH; BIRC2; MKRN1; MED12; TRIM27; TRIM2; XIAP; RNF4; AMFR; CBLB; CBL; UHRF2; SKP1; CUL1; ANAPC5; RNF185; RNF19A; ARIH1; TRIM13;
RNA polymerase II core promoter proximal region sequence-specific DNA binding	146	477	4.43096	1.64519	1.00333e-10	4.21699e-07	1.31781e-08	4.24289e-08	KDM2B; NKX3-1; SMYD3; SAFB; YY1; NKX2-5; DHX36; USP3; MBD3; DPF2; ZNF335; GATAD2B; CHD7; TCF12; NLRC5; TCF4; GATA6; TFCP2; RBBP4; NFATC1; IRF4; GLI3; ARNT2; RUNX1; NRIP1; GATA4; PITX2; ISL1; ETS1; HDAC6; IFI16; HMGA2; SMAD4; TFAP2B; STAT1; CTCF; RORA; SMAD6; GATA1; SKIL; TGIF1; RBPJ; MYOCD; DNMT3A; MAFB; DHX9; TBX5; GLI2; HNRNPU; SMAD3; MEOX1; KDM6A; ATF3; ETV6; ESR2; IRF7; IRF1; NFATC4; TCF7L2; …
core promoter proximal region sequence-specific DNA binding	9	31	0.273141	1.56165	0.107031	1	0.57747	1	YY1; TFCP2; SMAD4; SMAD3; PAX2; KLF4; HNF1B; E2F3; GATA3;
RNA polymerase II transcription regulatory region sequence-specific DNA binding transcription factor activity involved in negative regulation of transcription	51	220	1.5478	1.24616	0.0504817	1	0.338937	1	ZBTB16; ZEB2; MECP2; YY1; ZEB1; BTG2; SNAI2; PURA; SNAI1; IFI16; HMGA2; CTCF; PPARD; MLX; SKIL; TGIF1; MLXIPL; TRPS1; ATF3; ETV6; NFATC4; ASCL1; TBX3; ENO1; HHEX; BACH2; SATB1; HEYL; BCL6; PRDM1; PAX6; SPI1; PRRX1; LRRFIP1; CNBP; RCOR1; MSX2; POU5F1; IRF3; DEAF1; MSX1; PROX1; HEY2; REST; SALL1; SREBF2; ERF; ARID5B; GATA3; DACH1; TBX2;
transcription corepressor activity	87	244	2.64036	1.91657	1.81652e-10	7.63482e-07	2.29069e-08	7.37522e-08	ZFPM2; PEX14; MECP2; ZMYND8; YY1; ZEB1; RERE; SRSF2; DPF2; WNT4; HIRA; HSBP1; CCND1; N4BP2L2; ZMYND11; ATN1; SUFU; ZNF451; RBFOX2; KDM5B; PIAS4; NRIP1; SKI; TCERG1; RYBP; TFAP2B; CTCF; HDAC9; TGIF1; HDAC7; DNMT3A; HNRNPU; AES; DNMT3B; SPEN; RARA; DAXX; ATF3; GPS2; TRIM28; RBBP8; ID4; BCOR; HDGF; MTA3; CENPJ; TOB1; BRD7; MTA1; FOXP3; HEYL; SMARCA4; CTBP2; YAP1; TLE1; SF1; CITED2; TBL1X; CTBP1; COP…
calcium-dependent phospholipid binding	17	56	0.515933	1.6323	0.0227973	1	0.226518	0.729308	ANXA4; PCLO; ESYT2; SYT7; CPNE1; SYT17; SYT1; ANXA11; ANXA3; ANXA7; ANXA2; ANXA1; DYSF; CPNE3; ANXA6; SYT12; ANXA5;
phosphatidylethanolamine binding	7	11	0.212443	3.4221	0.00125081	1	0.0266861	0.0859197	ESYT2; PLTP; NF1; ANXA11; PEBP1; MFGE8; MAP1LC3A;
phosphatidylcholine binding	8	28	0.242792	1.53703	0.134142	1	0.587073	1	SCARB2; ESYT2; PLTP; CHMP2A; PITPNA; NF1; RASGRP1; APOC1;
phosphatidylinositol binding	27	92	0.819423	1.5778	0.00812012	1	0.102178	0.328977	ARHGAP32; ESYT2; SNX17; SNX5; PITPNA; SNX6; SNX1; SNX4; APPL1; PARD3; PLD2; PIK3C2A; APPL2; CCDC88A; SNX9; SNX12; WDR35; PXK; FES; HIP1; SH3PXD2B; MTM1; HIP1R; ITPR1; ITPR2; ITPR3; NISCH;
identical protein binding	410	1045	12.4431	2.1088	1.896e-58	7.96888e-55	3.98444e-55	1.28285e-54	ZBTB16; IKZF3; DRG1; ANXA4; PRDX3; LUC7L; CHMP4B; ITGB3; ADORA2A; SGTA; CCT7; MUL1; STIM1; STIL; PIK3CG; PRPS1; STK4; EPRS; DAZAP2; ESYT2; TNK2; WRAP53; COL2A1; KIF1A; MVK; YWHAG; HSBP1; TARDBP; DRD4; ITPA; TGFB3; TCF4; TRIM21; HARS; EDC3; ROBO1; PRMT1; MEFV; BCL2L1; KARS; RYR2; NUDT21; LRRK2; UBASH3B; PON2; RBCK1; CSK; TRPV4; FYN; MCM6; CCL5; CRP; TARBP2; GDF5; ERBB3; ZDHHC17; ASS1; TRIM32; PDCD…
cadherin binding	161	298	4.88619	2.90392	1.94343e-43	8.16825e-40	1.63365e-40	5.25978e-40	CHMP4B; RPL29; LRRC59; ESYT2; CCT8; TRIM25; SNX5; VCL; FSCN1; ANLN; MYH9; RANGAP1; SRC; ITGA6; SND1; NUDC; RPS2; ITGB1; JUP; PLEC; PKN2; EIF5; RANBP1; TWF1; RSL1D1; CHMP2B; STAT1; UNC45A; KDR; PDXDC1; USO1; USP8; SNX1; YWHAE; CLIC1; VAPA; ZC3HAV1; PAK2; EIF3E; SPTBN1; RTN4; AHSA1; SCRIB; NCK1; SCYL1; TAGLN2; CTTN; SWAP70; RUVBL1; EIF2S3; CRKL; STK24; PCBP1; RPL7A; FLNA; VASP; CD2AP; SPTBN2; HNRNP…
kinesin binding	13	41	0.394537	1.7051	0.0307877	1	0.262079	0.843803	AP1G1; KIF1B; MAPK8IP3; NEK6; CLSTN1; TOR1A; KIFAP3; SPAG9; KTN1; KIF5A; SNCA; NUP62; ARHGEF10;
actin filament binding	71	192	2.15478	1.98773	1.39412e-09	5.85948e-06	1.58364e-07	5.09878e-07	WIPF1; NEBL; OBSL1; FSCN1; MYH9; TRPV4; VPS16; ARPC5; SLC6A4; LRPPRC; GAS7; ARPC4; ARPC2; TWF1; ARPC3; DSTN; SYNE2; MYH14; SVIL; FLNC; TPM1; TPM2; MYH11; FLNA; PLS3; AIF1; EZR; ANTXR1; WDR1; MYH10; TRIOBP; BIN1; WASL; PPP1R9A; UTRN; CYFIP1; TTN; CACNB2; ARPC1B; MYH7; CTNNA1; TMOD1; TWF2; MYO10; TPM3; SYNE1; CAPZB; HIP1; ANXA6; CORO1B; DBNL; HIP1R; FLII; CFL2; GSN; FERMT1; FERMT2; CAPZA2; ARPC1A; …
molecular_function	48	746	1.45675	0.345899	1	1	1	1	MPV17; SPCS1; LRBA; SNURF; RER1; GGA1; N4BP2L2; CLTA; ALMS1; CEACAM1; CHCHD10; GTSE1; QRICH1; TM4SF1; GPM6B; NDRG2; CLEC16A; MEOX1; AP2A2; CLPB; H2AFV; VPS45; FHL1; FMN2; AIF1; SLC6A8; C12orf57; NDRG4; PTTG1IP; ZFAND5; TMEM9; TPM3; HERPUD1; COG5; WDR73; C1QTNF3; IFI27; ARL6IP5; NOMO3; OXR1; KIAA1217; LMNB2; MYADM; REEP5; IFT140; GHITM; PRX; TSPAN3;
protein kinase binding	198	457	6.0091	2.32875	4.91548e-35	2.06598e-31	3.4433e-32	1.10862e-31	HNRNPA0; AP2A1; PTN; CCNI; FZD5; PRDX3; TPX2; CIB1; QARS; NSF; EEF1A2; KIF11; CYLD; ATP1A1; SIK1; PPP1CB; ZFP36; BCAR1; PPP1R12A; NPM1; CCND1; GATA6; BCL2L1; SUFU; PPP1CC; TRPV4; PTPRC; BECN1; SPRED2; PTPRK; NEK6; EMP2; FAF1; KIF14; KAT2B; BCL10; JUP; PPP1R12B; SKI; RB1CC1; NOD2; RHEB; ITGB2; PLCG1; GATA4; PLA2G6; ITGB1BP1; PIH1D1; ELAVL1; PTPRJ; KIF13B; PKD1; DVL2; SPRED1; PAK2; HDAC7; BICD1; RP…
protein serine/threonine kinase activator activity	12	29	0.364188	2.22514	0.00374537	1	0.063732	0.205195	STK4; DAZAP2; STK3; ALS2; MAP2K1; DDX3X; LTF; MLST8; IQGAP1; SPRY2; CALM1; MAP2K2;
CARD domain binding	6	15	0.182094	2.15207	0.0446838	1	0.321036	1	BCL10; NOD2; NOD1; RIPK2; MAVS; CARD9;
BH3 domain binding	1	5	0.030349	1.08354	0.642789	1	1	1	BCL2L1;
intracellular calcium activated chloride channel activity	2	18	0.060698	0.599852	0.874373	1	1	1	ANO6; BEST1;
phospholipid scramblase activity	2	11	0.060698	0.98123	0.634982	1	1	1	ANO6; PLSCR1;
endonuclease activity	7	35	0.212443	1.07619	0.483592	1	1	1	SND1; OGG1; RAG1; ANG; ELAC2; PNKP; PPP1R8;
peroxidase activity	7	33	0.212443	1.14139	0.418001	1	0.997081	1	HBM; PXDN; PRDX5; HBA1; GPX3; PRDX6; MPO;
transferase activity	12	57	0.364188	1.13228	0.368063	1	0.900971	1	FKTN; PTDSS1; MID1; TRIM8; BIRC3; FKRP; BIRC2; FTO; MKRN3; UHMK1; CD38; ILF2;
thiamine pyrophosphate binding	1	5	0.030349	1.08354	0.642789	1	1	1	OGDH;
GO:0061631	13	39	0.394537	1.79252	0.0203883	1	0.221161	0.712061	UBE2E2; UBE2K; UBE3B; UBE2G2; UBE2A; UBE2D1; UBE2D3; UBE3C; UBE2Z; UBE2L3; UBE2N; BIRC6; UBE2E3;
fatty acid elongase activity	1	7	0.030349	0.7744	0.763378	1	1	1	ELOVL5;
GO:0102336	1	7	0.030349	0.7744	0.763378	1	1	1	ELOVL5;
GO:0102337	1	7	0.030349	0.7744	0.763378	1	1	1	ELOVL5;
GO:0102338	1	7	0.030349	0.7744	0.763378	1	1	1	ELOVL5;
GO:0102756	1	7	0.030349	0.7744	0.763378	1	1	1	ELOVL5;
fibronectin binding	11	27	0.333839	2.19091	0.00626123	1	0.0872542	0.280928	ITGB3; HSD17B12; ITGB1; SFRP2; ITGAV; ITGA3; ITGA4; CTSS; FBLN1; THBS1; MYOC;
laminin binding	12	24	0.364188	2.68852	0.000489105	1	0.0128482	0.0413666	AGRN; LGALS3; ITGA6; ITGB1; ECM1; LGALS1; ITGA3; CTSS; RPSA; ITGA2; THBS1; GPC1;
extracellular matrix binding	11	28	0.333839	2.11269	0.00860659	1	0.10734	0.345596	ITGB3; BGN; SPARC; SPARCL1; TGFBI; CYR61; SMOC1; VTN; ITGAV; COL11A1; DCN;
phosphatidylinositol-5-phosphate binding	4	15	0.121396	1.43591	0.300079	1	0.830022	1	SNX3; SNX5; PLEKHA5; SH3PXD2B;
phosphatidylinositol-3-phosphate binding	9	37	0.273141	1.30848	0.239809	1	0.720455	1	SNX19; SNX3; ZFYVE26; WIPI2; PARD3; PLEKHA5; HIP1; SH3PXD2B; DAB2IP;
SH2 domain binding	15	34	0.455235	2.37212	0.000550186	1	0.0141867	0.0456762	DLC1; TRPV4; SRC; INPPL1; SYK; PTPN6; NLK; NUP62; SH3PXD2B; PAG1; LILRB1; CRK; CTR9; DAG1; LCK;
phosphatidylinositol-3,5-bisphosphate binding	12	26	0.364188	2.48179	0.00120835	1	0.0261788	0.0842864	SNX3; SNX5; WIPI2; SNX14; COMMD1; PLEKHA5; ATP13A2; HIP1; SH3PXD2B; HIP1R; MAPKAP1; GBF1;
hydrolase activity, acting on glycosyl bonds	1	5	0.030349	1.08354	0.642789	1	1	1	SMPD1;
deacetylase activity	1	11	0.030349	0.493056	0.896188	1	1	1	NDST1;
cytoskeletal protein binding	26	77	0.789074	1.81533	0.00109553	1	0.0248893	0.0801347	NEBL; GAS7; SLC8A1; TOR1A; PKD2; FLNC; DUSP3; TPM1; TOR1AIP1; DES; MYLIP; PACSIN2; ANXA2; FARP1; ANK3; ALDOA; CDH2; PTPN3; CDH13; CDH12; CDH11; CRK; DLG1; CAPN2; CORO1A; SORBS1;
protein tyrosine/serine/threonine phosphatase activity	6	42	0.182094	0.768925	0.819391	1	1	1	PTP4A1; DUSP6; DUSP3; DUSP1; MTMR2; PPM1F;
helicase activity	19	71	0.576631	1.43888	0.0575813	1	0.381726	1	MCM2; CHD7; MCM5; MCM3; SMARCAD1; RAD54L; ATRX; SMARCA5; EIF4A1; CHD3; SMARCA4; NAV2; SMARCAL1; DDX41; DDX11; IFIH1; UPF1; DDX58; DDX6;
SNARE binding	22	63	0.667678	1.87747	0.00157106	1	0.0315942	0.101722	NSF; SYT7; NBAS; LRRK2; SEC24C; STX16; SNAPIN; SYT17; SYT1; VAMP7; SEC24D; GOSR2; GABARAPL2; CPLX1; STX4; PICALM; VAMP2; NAPA; STX3; UVRAG; STXBP1; SYT12;
threonine-tRNA ligase activity	1	3	0.030349	1.8035	0.460773	1	1	1	TARS;
receptor binding	115	367	3.49014	1.6843	2.19362e-09	9.2198e-06	2.42626e-07	7.81171e-07	RASA1; EDN3; IDUA; PEX14; CCL2; WNT7A; EDA; TRIM24; SERPINE2; GDNF; SNX17; WNT3A; PLAT; PLAUR; DVL3; STRAP; GNPAT; CRH; PTPRC; AMACR; FYN; SRC; F2R; BAG6; ADM; LRPAP1; HAP1; SCP2; TNFSF4; RAB8B; GAS6; SLC39A1; SRI; STOML2; ARPP19; MTSS1; TGFB2; PRDX5; F2; LIF; FIS1; PKD2; NCK1; RARA; TLR4; IGFBP4; DPP4; FN1; YES1; PDPN; P2RX4; LTA; CD276; TNFSF10; BMP2; SIX3; CXCL12; PLA2G1B; PEBP1; ADIPOQ; ANG; …
oxidoreductase activity, acting on paired donors, with incorporation or reduction of molecular oxygen, 2-oxoglutarate as one donor, and incorporation of one atom each of oxygen into both donors	4	18	0.121396	1.19672	0.43807	1	1	1	EGLN1; HIF1AN; EGLN3; EGLN2;
Rab guanyl-nucleotide exchange factor activity	7	53	0.212443	0.710759	0.886579	1	1	1	YWHAE; RABGEF1; SH3BP5; ALS2; ST5; RAB3GAP2; RAB3GAP1;
enzyme activator activity	14	49	0.424886	1.53644	0.0588887	1	0.389778	1	RFC1; PPP1R12B; F2; SLX4; TAB1; RAB3GAP2; CFLAR; DBNL; PSAP; PITRM1; SREBF1; SAE1; PRKCE; CASP9;
fucose binding	1	5	0.030349	1.08354	0.642789	1	1	1	SELP;
peptidase inhibitor activity	1	11	0.030349	0.493056	0.896188	1	1	1	TIMP1;
glutathione peroxidase activity	5	21	0.151745	1.28166	0.350314	1	0.859025	1	MGST1; GSTT1; GSTK1; GPX3; PRDX6;
beta-amyloid binding	37	79	1.12291	2.51767	9.36272e-09	3.93515e-05	1.00901e-06	3.24867e-06	FZD5; ITM2C; CHRNA7; HSPG2; LRPAP1; ITGB2; TGFB2; CLSTN1; TLR4; ADRB2; GRIA1; LRP1; SORL1; CD74; PRNP; APOA1; AGER; GRIN1; ATP1A3; PICALM; TLR2; NLGN1; CST3; ITGA2; CD36; LILRB1; SCARB1; APBB2; BACE1; GRIN2A; IDE; APBB1; LDLR; PGRMC1; EPHA4; FZD4; CRYAB;
phosphatidylinositol 3-kinase regulator activity	2	4	0.060698	2.6941	0.159748	1	0.587073	1	WDR81; KLF4;
carbohydrate binding	24	172	0.728376	0.750241	0.956987	1	1	1	KRT1; LGALS3; CHI3L1; GALNT1; ZP3; LGALS2; PKD1; SORD; DGCR2; LGALS9; NOMO2; CALR; LMAN2; GUSB; CNTN2; MAN2A2; CD34; MAN2B1; NOMO3; ATRN; CDIPT; MAN2A1; OS9; GAA;
kinase activity	27	86	0.819423	1.68786	0.002956	1	0.0540177	0.173918	PIK3CG; PRPS1; PIK3CD; LRRK2; CSK; SRC; PKN2; COL4A3BP; PINK1; CDK9; PIK3C3; CSNK2A1; CDK5; CSNK1A1; IRAK1; CHEK1; MAP3K14; PI4KA; CCL3; DGKZ; PLK1; LYN; PRKD1; LCK; EPHA4; TRIB3; MAPK1;
alpha-actinin binding	6	17	0.182094	1.89903	0.0793762	1	0.503955	1	ADORA2A; ALMS1; RARA; CACNA1C; CACNA1D; DAG1;
polysaccharide binding	4	16	0.121396	1.34622	0.346197	1	0.849426	1	AGL; VTN; ENPP2; ENPP1;
calcium-dependent protein binding	27	61	0.819423	2.3795	3.60576e-06	0.015155	0.000202067	0.000650584	ANXA4; PDCD6; SNAP25; S100A6; VPS37B; SELP; SYT1; ANXA11; ANXA3; ANXA7; DDX5; ANXA2; SEC31A; SLC9A1; ANXA1; VLDLR; VAMP2; PEF1; CPNE3; MBL2; ANXA6; S100A11; TSG101; WFS1; CALM1; MASP1; PDCD6IP;
threonine-type endopeptidase activity	14	21	0.424886	3.58405	1.79786e-06	0.00755639	0.000109835	0.000353629	PSMB2; PSMA1; PSMA2; PSMA3; PSMB6; PSMA5; PSMB1; PSMA6; PSMA4; PSMB7; PSMB5; PSMB8; PSMA7; PSMB4;
peptidase activity	28	84	0.849772	1.79203	0.000904868	1	0.0211287	0.0680269	HPN; SPCS1; PAPLN; BMP1; FURIN; LTA4H; HM13; BAP1; MALT1; TPP1; CASP7; AGA; SPG7; LGMN; CTSH; LONP2; PCSK5; PARK7; PSMB5; CTSB; CASP8; BACE1; CASP9; CASP3; CAPN3; ELANE; AZU1; MASP1;
ARF guanyl-nucleotide exchange factor activity	3	19	0.091047	0.851033	0.714394	1	1	1	HERC1; ARFGEF2; GBF1;
phospholipid binding	33	103	1.00152	1.72238	0.000735848	1	0.0185196	0.0596265	SMURF1; UNC13B; OPHN1; GLE1; WNT5A; NSFL1C; SPTBN1; UNC13A; GRK5; F10; PTAFR; PREX1; SPTBN2; NR5A1; JAG1; PLA2G1B; BIN1; PACSIN2; APOA1; ARFIP2; APOB; SNCA; ANXA1; BAD; VAMP2; NUP62; DYSF; MAP1LC3A; PSAP; PRKCI; ANXA5; PICK1; TREM2;
protein domain specific binding	124	244	3.76328	2.73156	2.82888e-30	1.18898e-26	1.32109e-27	4.25343e-27	ZBTB16; MECP2; ZMYND8; DYNLL1; HNRNPA1; WNT1; WNT3A; ATP1A1; M6PR; YWHAG; PLAUR; MYH9; ATN1; RFC1; PPP1CC; DRD3; CHMP2A; IL1B; FAF1; YWHAH; IKBKG; YWHAQ; SKI; SSX2IP; CHMP2B; GTF2F1; WNT3; RNF41; PLXND1; WNT5A; VIM; PKD1; YWHAE; VAPA; DVL2; TRPS1; NCK1; SRP68; RARA; CACYBP; DDX20; ETV6; IKZF1; RABEP1; RHOA; TWIST1; CNOT1; THRA; TADA3; NEDD4; TRA2B; HNRNPK; HNRNPM; RAB27A; XPO1; CENPJ; RCC2; E2F4;…
estrogen receptor binding	17	41	0.515933	2.22934	0.000579673	1	0.0148559	0.0478307	NKX3-1; TAF10; SRC; NRIP1; ISL1; PRMT2; MMS19; ARRB1; CNOT1; FOXL2; NSD1; FUS; NCOA1; PHB2; NCOA6; WBP2; LEF1;
protein complex scaffold	26	63	0.789074	2.21867	2.49779e-05	0.104982	0.00108229	0.00348459	SGTA; WWC1; AIMP2; PDE4DIP; RB1CC1; ITSN1; CNOT1; PKP2; SASH1; AKAP6; SLC9A1; SLC9A3R1; AKAP9; SMARCD1; PCNT; EIF4G1; AKAP13; IQGAP1; CAV1; AXIN1; DLG1; CAPN3; CAV3; EIF3B; CAV2; ARRB2;
retinoic acid receptor binding	7	12	0.212443	3.13716	0.0025203	1	0.048185	0.155139	PRMT2; CNOT1; CTBP2; SNW1; NSD1; ASXL1; HMGA1;
armadillo repeat domain binding	8	10	0.242792	4.30091	4.47534e-05	0.188098	0.00172567	0.00555606	STRN3; CHD8; TCF7L2; CNOT1; CTNNBIP1; AXIN1; LEF1; CALCOCO1;
poly(A)-specific ribonuclease activity	3	13	0.091047	1.24352	0.446186	1	1	1	CNOT2; CNOT1; PARN;
core RNA polymerase III binding transcription factor activity	4	7	0.121396	3.0746	0.0259352	1	0.243861	0.785146	GTF3C1; GTF3C2; GTF3C3; GTF3C5;
phospholipase inhibitor activity	3	7	0.091047	2.30787	0.124859	1	0.587073	1	ANXA4; APOC1; ANXA5;
chromatin binding	137	379	4.15781	1.94296	3.00639e-16	1.26358e-12	8.42389e-14	2.7122e-13	BRD2; NIPBL; ASH1L; SAFB; KDM1A; NKX2-5; ZEB1; ZC3H12A; TRIM24; RERE; SNAI2; CHD7; NPM1; ENY2; GATA6; CITED1; PAF1; NUDT21; BCAS3; RCC1; NFATC1; KAT2B; GLI3; PKN1; NUCKS1; SMAD4; TFAP2B; POLE; SMAD6; TAF2; CHD8; SKIL; RNF8; RBPJ; SSRP1; MEN1; HDAC7; AUTS2; DNMT3A; SIRT2; HNRNPU; MEOX1; KDM6A; DNMT3B; KAT2A; PELP1; MSH6; TRIM28; TRIM37; RAD21; DHX30; NFATC4; TCF7L2; ASCL1; BAP1; CDK9; NFAT5; ATRX;…
RNA polymerase II regulatory region sequence-specific DNA binding	66	286	2.00303	1.24048	0.032337	1	0.262079	0.843803	IKZF3; RARB; SNAI2; PURA; SNAI1; KAT2B; GLI3; RUNX1; GATA4; PLAGL1; TFAP2B; RORA; GATA1; PPARD; MLX; TRPS1; RARA; ATF3; ETV6; ASCL1; THRA; BCOR; ALX4; ENO1; HHEX; RXRB; RXRA; NR5A1; SATB1; HEYL; H2AFY; LMO2; BCL6; PRDM1; MEF2D; FOXC1; CNBP; RARG; RPS3; E2F3; MSX2; RREB1; FOXC2; MEF2C; DEAF1; ATF5; AIRE; ATF6; MEF2A; MSX1; FOXF1; RELB; NR4A1; REL; SREBF1; HEY2; ATF4; DBP; CDC5L; ARID5B; LEF1; VDR;…
RNA polymerase II transcription regulatory region sequence-specific DNA binding transcription factor activity involved in positive regulation of transcription	104	384	3.1563	1.45578	2.42149e-05	0.101775	0.00106016	0.00341334	IKZF3; ZEB2; NKX2-5; TCF12; TCF4; TFCP2; NFATC1; IRF4; GLI3; ARNT2; RUNX1; NUCKS1; GATA4; PLAGL1; ISL1; ETS1; HMGA2; SMAD4; TFAP2B; CTCF; SUB1; RORA; GATA1; RBPJ; MYOCD; TBX5; GLI2; SMAD3; EPAS1; ATF3; ETV6; IRF1; IRF5; KLF10; ELF3; FOXL2; HNRNPK; NFAT5; ALX4; E2F4; WT1; RXRB; SATB2; KLF4; KLF6; HCFC1; LMO2; SOX17; ZNF24; GATA2; SOX4; HNF1A; PAX6; LITAF; SPI1; EGR2; FOXC1; SMAD1; SMAD2; MYCN; E2F…
folic acid binding	2	12	0.060698	0.899529	0.683595	1	1	1	FOLR1; TYMS;
NADP binding	10	37	0.30349	1.45371	0.135468	1	0.587073	1	SPR; GAPDH; MTHFR; PGD; NOS2; MTRR; DHCR7; H6PD; POR; NOS1;
protein tyrosine phosphatase activity	25	96	0.758725	1.4001	0.0445723	1	0.321036	1	ACP1; UBASH3B; PTPRC; PTPRK; PTPRA; PTP4A1; EYA1; PTPRJ; PTPN22; PTPRF; DUSP6; DUSP3; DUSP1; PTP4A2; PTPN6; CDC25B; MTMR4; MTMR2; PTPRO; PTPN23; PTPN3; PTPN13; MTM1; PTPN2; PTPRM;
methyltransferase activity	7	52	0.212443	0.724425	0.87446	1	1	1	PRMT1; EHMT1; MGMT; PRDM1; NSUN2; PRMT5; CIAPIN1;
Wnt-protein binding	14	37	0.424886	2.03461	0.00475581	1	0.0754289	0.242855	FZD5; MET; LRP5; MERTK; MUSK; PORCN; AXL; SFRP2; SFRP1; PTPRO; LRP6; TYRO3; FZD1; FZD4;
lipid binding	27	150	0.819423	0.967757	0.608926	1	1	1	FZD5; DBI; AP2M1; DLC1; TIAM1; TRPV4; S100A10; PPARD; COL4A3BP; UNC119; AP2A2; RASGRP1; HDLBP; FABP5; SH3GLB1; FNBP1; DNM1L; STARD7; BAD; ANXA6; PSAP; COQ9; CD36; OSBPL8; SH3GL1; FER; MARK2;
ion channel binding	57	124	1.72989	2.47091	2.66734e-12	1.12108e-08	4.87427e-10	1.56935e-09	CIB1; AP2M1; RYR2; FKBP1A; LRRK2; FYN; SRC; YWHAH; YWHAQ; HAP1; SRI; SLC8A1; S100A10; PKD1; YWHAE; PHPT1; NPTN; KCNJ11; PKD2; NEDD4L; PDE4D; ARRB1; FLNA; PDE4B; YES1; ANK2; ID2; USP10; PKP2; FHL1; PYCARD; PRNP; BAG2; TSPO; PPP1R9A; AKAP6; ANK3; FMR1; TCAP; DIAPH1; HERPUD1; AKAP9; KCNH1; GOPC; CAV1; LYN; DLG1; NOS1; SH3GL1; CALM1; SCN5A; GPD1L; CAV3; CASR; VDAC1; KCNQ1; FGF12;
dynein complex binding	10	22	0.30349	2.44442	0.00354544	1	0.0613229	0.197438	HDAC6; BICD1; PAFAH1B1; DCTN1; FMR1; SNCA; TPR; KATNB1; SMC3; CENPF;
symporter activity	4	39	0.121396	0.552498	0.948741	1	1	1	SLC16A2; SLC22A5; SLC38A2; SLC16A1;
transferase activity, transferring glycosyl groups	2	20	0.060698	0.539897	0.909363	1	1	1	DPAGT1; EXT1;
SH3 domain binding	44	127	1.33536	1.86241	1.2559e-05	0.0527855	0.000586506	0.00188834	WIPF1; ENAH; QKI; DRD4; BCAR1; RAPGEF1; INPP5D; SHANK3; USP8; PTPN22; INPPL1; DPYSL3; SH3BP5; VASP; PTPN6; MICAL1; CD2AP; DOCK1; EPS15; ERRFI1; PAK3; SH3KBP1; TOM1L1; DNM1; TP53BP2; SOS1; CD3E; ILK; UVRAG; DNM2; HIP1R; CBLB; KHDRBS1; CBL; CRK; HCLS1; LYN; EVL; SH3GL1; SH3BP2; CASP9; PLSCR1; DAB2IP; CYBA;
carboxy-lyase activity	3	7	0.091047	2.30787	0.124859	1	0.587073	1	SGPL1; PDXDC1; BCKDHA;
lyase activity	1	11	0.030349	0.493056	0.896188	1	1	1	PTGES2;
arginine binding	2	8	0.060698	1.34873	0.455087	1	1	1	NOS2; NOS1;
superoxide-generating NADPH oxidase activity	3	12	0.091047	1.34706	0.391913	1	0.937081	1	CYBB; NOX4; CYBA;
ATPase activity, coupled to transmembrane movement of substances	4	47	0.121396	0.458476	0.983655	1	1	1	TAP2; CFTR; TAP1; RALBP1;
solute:hydrogen antiporter activity	2	6	0.060698	1.79756	0.310395	1	0.830022	1	SLC9A1; CLCN3;
3-beta-hydroxy-delta5-steroid dehydrogenase activity	1	6	0.030349	0.903252	0.709268	1	1	1	NSDHL;
ionotropic glutamate receptor binding	10	34	0.30349	1.58194	0.0856637	1	0.504307	1	NSF; SHANK3; OPHN1; SCRIB; GNAS; NEDD4; FUS; FLOT2; FLOT1; DLG1;
transition metal ion binding	3	19	0.091047	0.851033	0.714394	1	1	1	APLP2; APLP1; FLG;
extracellular matrix structural constituent conferring tensile strength	16	37	0.485584	2.32506	0.000476726	1	0.0126815	0.04083	COL5A1; COL2A1; COL5A2; COL12A1; COL18A1; COL11A2; COL1A2; COL6A2; COL6A3; COL3A1; COL4A2; COL7A1; COL11A1; COL1A1; COL4A1; COL6A1;
phosphopyruvate hydratase activity	2	4	0.060698	2.6941	0.159748	1	0.587073	1	ENO1; ENO2;
ubiquitin-specific protease activity	22	106	0.667678	1.11593	0.320716	1	0.830022	1	ZC3H12A; USP11; USP3; CYLD; TANK; TNFAIP3; USP4; USP15; USP8; USP7; BAP1; USP10; ATXN3; COPS5; EIF3F; USP14; USP33; OTUB1; USP9X; USP22; PSMD14; USP24;
GO:0061578	4	12	0.121396	1.79458	0.169666	1	0.587073	1	CYLD; TNFAIP3; ATXN3; PSMD14;
GO:1990380	4	15	0.121396	1.43591	0.300079	1	0.830022	1	CYLD; USP7; ATXN3; USP9X;
motor activity	11	47	0.333839	1.25881	0.247972	1	0.743387	1	KIF1A; MYH9; DYNC1I1; KIF1C; DCTN1; MYH11; KIF5A; MYO10; DYNLT1; DCTN2; MYO6;
mRNA binding	68	154	2.06373	2.37348	2.37811e-13	9.99518e-10	4.99759e-11	1.60905e-10	HNRNPA0; RC3H2; LUC7L; MECP2; ZFP36L1; HNRNPA1; ZC3H12A; RBFOX1; ZFP36; RBM26; EDC3; NUDT21; GRSF1; RBFOX2; RPS2; UPF3B; RBM4; ZC3H11A; PPIE; ELAVL1; G3BP2; RBM25; SRSF1; DHX9; SYNCRIP; SNRPC; HNRNPA2B1; TSN; PCBP1; EIF4G3; CPSF6; RPS13; TRA2B; HNRNPM; EIF4A1; FXR2; THOC2; HNRNPA3; FXR1; HNRNPD; RPS26; SF3B1; SNRNP70; CELF2; RBM5; FMR1; XPO5; RBMX; SNIP1; RPS5; RPL13A; RPS3; TPR; CALR; PARK7; EIF…
SUMO polymer binding	1	5	0.030349	1.08354	0.642789	1	1	1	RNF4;
actin binding	92	260	2.79211	1.90198	8.79666e-11	3.69723e-07	1.19266e-08	3.83993e-08	WIPF1; ENAH; DMD; TNS1; VCL; FSCN1; ANLN; MEFV; MYH9; SYNPO; LRRK2; TRPV4; VPS16; SHANK3; YWHAH; OPHN1; EPB41L3; ITGB1; PLEC; CEACAM1; NOD2; MICAL2; TWF1; HDAC6; DST; EPB41; SPTBN1; TRPM7; INPPL1; HNRNPU; SYNE2; MYLK; TPM1; PFN2; TPM2; PDLIM5; GBP1; VASP; MYO9B; MICAL1; SPTBN2; EPB41L2; TRPC6; FMN2; CCDC88A; FLNB; EZR; PFN1; MYH10; ANG; MSN; UTRN; ALDOA; CXCR4; SNCA; RUSC1; TMOD1; PALLD; PXK; DIA…
ubiquitin protein ligase binding	158	287	4.79514	2.95903	4.88042e-44	2.05124e-40	5.1281e-41	1.65107e-40	FZD5; CCT2; MUL1; TNK2; CUL2; WRAP53; POLR2A; DERL1; VCL; UBE2K; RANGAP1; UBASH3B; BECN1; CUL7; SRC; EIF4E2; NEK6; ERBB3; FAF1; CUL4A; BAG6; PIAS4; UBC; BCL10; LRPPRC; IKBKG; SKI; SUMO2; JAK1; FAF2; TANK; TXNIP; HDAC6; CUL4B; MC1R; PA2G4; SMAD6; YWHAE; RNF8; MID1; PTPN22; RTN4; RPL23; GABARAPL1; LTBR; SMAD3; SPOP; RBX1; CACYBP; DAXX; NDUFS2; GABARAP; USP7; TRIM28; TRIM37; PINK1; TMBIM6; HM13; HER…
alpha-tubulin binding	16	36	0.485584	2.38963	0.00032656	1	0.00927295	0.0298556	TRPV4; FYN; FNTA; HDAC6; OFD1; HSPH1; SPAST; RACGAP1; SNCA; NDEL1; BBS4; DYSF; INO80; ARL8B; CAV3; SETD2;
serine-type endopeptidase inhibitor activity	17	96	0.515933	0.952248	0.630624	1	1	1	SERPINE2; SERPINB9; AGT; SERPINF1; SERPINA3; PAPLN; SPINK5; FURIN; SERPING1; PEBP1; COL6A3; CD109; APLP2; COL7A1; SERPINA1; SPINT2; HRG;
chloride channel activity	6	56	0.182094	0.576728	0.962677	1	1	1	CLIC4; CLCN7; CLIC1; BEST1; CFTR; CLCN3;
phosphatase binding	15	49	0.455235	1.64611	0.0290928	1	0.262079	0.843803	TSC2; CRY2; SPRED1; SMAD3; CRY1; MAGI2; SYK; SMAD2; TRPC4AP; SLC9A3R1; CTSC; DLG1; SH3GL1; PPP3R1; MAPK1;
double-stranded DNA binding	34	101	1.03187	1.80969	0.000219492	0.922525	0.0068226	0.0219664	SAFB; ZNF638; HMGB3; PURA; TARDBP; ZMYND11; RFC1; NUCKS1; IFI16; LSM14A; STAT1; MEN1; DHX9; HNRNPU; CRY1; PQBP1; MSH6; ZMPSTE24; RBBP8; AFF4; RXRA; KLF6; SATB1; MSH2; RBMS1; SMAD2; PARK7; PNKP; DDX11; YBX1; H1F0; DDX58; TREX1; MAPK1;
calmodulin binding	67	198	2.03338	1.81892	2.15306e-07	0.00090493	1.6758e-05	5.39548e-05	SYT7; EEA1; ATP2B1; MYH9; RYR2; IQCB1; PLCB1; TRPV4; UNC13B; PHKG2; CEACAM1; PLA2G6; SLC8A1; EPB41; ITPKB; STRN3; SPTBN1; UNC13A; MYH14; ATP2B2; UBR4; MYLK; MYH11; CAMKK2; SYT1; MYO9B; EEF2K; CACNA1C; TJP1; TRPM4; DDX5; MYH10; PPP3CA; SPHK1; NOS2; RYR1; TTN; GRIN1; MKNK2; MYH7; SLC9A1; CDK5RAP2; MYO10; EWSR1; SPTAN1; VAMP2; PCNT; KCNH1; PPP3CB; IQGAP1; PPP3CC; ATP2B4; WFS1; NOS1; SCN5A; IQGAP2; C…
lactose binding	1	3	0.030349	1.8035	0.460773	1	1	1	LGALS1;
protein-lysine N-methyltransferase activity	5	23	0.151745	1.17026	0.430768	1	1	1	EHMT2; IRF4; EHMT1; EZH2; SETD2;
electron carrier activity	27	76	0.819423	1.90992	0.000357569	1	0.00982263	0.0316254	ETFA; DLD; PTGES2; SDHD; ASPH; NDUFS2; IDH3B; DHRS3; SDHB; AKR1B1; CYBB; QDPR; AKR1A1; PHGDH; CYP19A1; NQO1; CIAPIN1; NOX4; NDUFV2; GLRX3; NDUFS3; SDHA; POR; SH3BGRL3; XDH; SRD5A1; CYBA;
protein disulfide oxidoreductase activity	7	23	0.212443	1.63743	0.119672	1	0.587073	1	PTGES2; TXN2; GSTK1; SCO2; GLRX3; SH3BGRL3; DNAJC10;
potassium channel activity	2	34	0.060698	0.317652	0.992037	1	1	1	AQP1; PKD2;
intermediate filament binding	2	10	0.060698	1.07925	0.580685	1	1	1	PKP2; MTM1;
protein transporter activity	23	67	0.698027	1.84561	0.00161465	1	0.032316	0.104046	AP2S1; SCARB2; XPO6; TSNAX; VPS26A; KPNA6; ITGB1BP1; KPNA3; USO1; TNPO1; KPNA4; NUTF2; XPO1; BAG3; VPS35; RAP1A; IPO4; XPO5; CSE1L; IPO7; EIF4ENIF1; KPNB1; TNPO3;
GO:0061608	3	9	0.091047	1.79558	0.225618	1	0.70035	1	KPNA6; KPNA3; KPNA4;
protein C-terminus binding	86	187	2.61002	2.47199	7.51903e-18	3.16025e-14	2.25732e-15	7.26778e-15	AP2A1; ZBTB16; PRDX3; NIPBL; PPP2CB; CIB1; DYNLL1; RBFOX1; SNX17; POLR2A; TCF4; CITED1; PPP2CA; PPP1CC; CSK; HSPG2; SRC; SHANK3; PIAS4; BCL10; YWHAQ; OPTN; DST; KPNA3; EPB41; VIM; PRRC2C; KCNJ11; PIAS3; BANF1; USP7; LIG4; ECM1; PABPC1; SYT1; FN1; CD2AP; MAP2K1; MAPRE1; NEFL; MSH2; EZR; XRCC4; YAP1; BAIAP2; SASH1; PPP1R9A; CEP120; OPRM1; ATP1B1; TBL1X; CTBP1; PFKM; MED12; VPS4A; ATXN2; YWHAB; DNM1…
phosphatidylinositol-4,5-bisphosphate binding	23	73	0.698027	1.69393	0.0055326	1	0.0836457	0.26931	SYT7; PLCB1; TWF1; PLCD1; KRIT1; PFN2; KCNJ2; SYT1; PARD3; PFN1; ANXA2; SLC9A1; COMMD1; TWF2; PICALM; HIP1; RAB35; TIRAP; HIP1R; MAPKAP1; SDCBP; KCNQ1; MYO1B;
phosphatidylinositol-3,4,5-trisphosphate binding	16	38	0.485584	2.26389	0.00068242	1	0.0172784	0.0556303	OGT; GAB2; BTK; PLEKHB2; PARD3; RACGAP1; COMMD1; MYO10; ARAP1; HIP1R; IQGAP1; FERMT2; MAPKAP1; IQGAP2; GBF1; MYO1B;
phosphatidylinositol-3,4-bisphosphate binding	6	28	0.182094	1.15325	0.424122	1	1	1	GAB2; PLEK; COMMD1; HIP1; HIP1R; MAPKAP1;
histone demethylase activity (H3-K9 specific)	4	14	0.121396	1.5384	0.254754	1	0.761545	1	KDM1A; KDM5A; KDM4A; JMJD1C;
dioxygenase activity	4	22	0.121396	0.979234	0.606297	1	1	1	KDM5B; KDM5A; KDM6A; JMJD1C;
PDZ domain binding	26	86	0.789074	1.62537	0.00610562	1	0.0872542	0.280928	KIDINS220; NSF; RAPGEF2; ATP2B1; KIF14; SLC22A5; LLGL2; LNX1; EXOC4; ATP2B2; GRIA1; TGFBR3; CFTR; CADM1; GNG12; LPAR1; SLC9A3R1; NLGN1; F11R; ATP2B4; CLCN3; MAP2K2; SDC2; FZD1; FZD4; GRIK2;
immunoglobulin receptor binding	3	90	0.091047	0.179737	0.999998	1	1	1	IGHD; FES; FGR;
inward rectifier potassium channel activity	2	20	0.060698	0.539897	0.909363	1	1	1	KCNJ11; KCNJ2;
voltage-gated anion channel activity	2	6	0.060698	1.79756	0.310395	1	0.830022	1	VDAC1; VDAC2;
protein phosphatase binding	38	83	1.15326	2.4611	1.29643e-08	5.44888e-05	1.32899e-06	4.2789e-06	SNX3; LGALS3; CSK; HSP90B1; NEK2; JUP; CEACAM1; MET; JAK1; GTF2F1; PIK3R2; KIFAP3; CSF1R; KIF3A; KAT2A; VRK3; AP3B1; PARD3; EIF2AK3; JAK3; SHOC2; TBK1; MTMR4; BAD; CDH2; PPP6R3; PXN; MAP2K7; CDKN1B; CDC27; TRAF2; IQGAP1; ANAPC5; IKBKE; LCK; TRAF3; PPME1; STAT6;
mannosyltransferase activity	2	20	0.060698	0.539897	0.909363	1	1	1	POMT2; POMT1;
nucleotide binding	19	63	0.576631	1.62157	0.0179061	1	0.197531	0.635981	ITPA; NT5C2; REV3L; HINT1; POLE; TYMS; CRY1; DHRS3; HDGF; CHD1L; TRIB2; HPRT1; CDC6; PXK; APAF1; NOX4; VPS11; FHIT; VDAC2;
aminoacylase activity	1	6	0.030349	0.903252	0.709268	1	1	1	DARS;
estradiol 17-beta-dehydrogenase activity	1	11	0.030349	0.493056	0.896188	1	1	1	HSD17B12;
transcription coactivator activity	115	279	3.49014	2.21553	9.58009e-19	4.02651e-15	3.09732e-16	9.97227e-16	PRPF6; SUPT7L; ZFPM2; TGFB1I1; WWC1; RBPMS; YY1; ZEB1; TRIM24; RERE; WNT3A; LPIN2; TAF7; NPM1; ENY2; CITED1; PRDM16; TAF10; TRIM32; LPIN1; KAT2B; BCL10; JUP; HYAL2; NRIP1; KDM5A; TCERG1; KAT5; GATA4; ISL1; PDLIM1; GTF2F1; TFAP2B; PRMT2; SUB1; MYOCD; WWOX; DHX9; FHL2; SRA1; RARA; DAXX; KAT2A; PQBP1; RUVBL1; GPS2; ESR2; RIPK3; TRIM28; MMS19; ARID1A; NFATC4; TADA3; ELF3; SMARCC1; MTA3; BRD7; PCBD1; …
peptide-transporting ATPase activity	2	3	0.060698	3.58915	0.0909504	1	0.504307	1	TAP2; TAP1;
2 iron, 2 sulfur cluster binding	5	22	0.151745	1.22343	0.390644	1	0.937081	1	SDHB; FXN; CIAPIN1; NDUFV2; XDH;
damaged DNA binding	13	62	0.394537	1.12766	0.364781	1	0.893459	1	CRY2; RPA3; DDB1; OGG1; CUL4B; MSH6; RBBP8; UNG; RAD23B; MSH2; RPS3; PNKP; XPC;
NADH dehydrogenase (ubiquinone) activity	11	46	0.333839	1.28617	0.225168	1	0.70035	1	NDUFA13; NDUFB9; NDUFS2; NDUFB8; NDUFA9; NDUFA1; NDUFV1; NDUFV2; NDUFS3; NDUFA10; NDUFA4;
3-methyl-2-oxobutanoate dehydrogenase (2-methylpropanoyl-transferring) activity	1	2	0.030349	2.70077	0.337499	1	0.830022	1	BCKDHA;
4 iron, 4 sulfur cluster binding	10	42	0.30349	1.28069	0.244473	1	0.733943	1	REV3L; POLE; NDUFS2; SDHB; CDK5RAP1; CIAPIN1; PPAT; DDX11; NDUFV1; RTEL1;
carboxypeptidase activity	2	14	0.060698	0.771116	0.764822	1	1	1	BLMH; CPE;
transcription factor binding	139	334	4.21851	2.23691	7.31823e-23	3.07585e-19	2.56321e-20	8.25264e-20	DRG1; ZFPM2; NKX3-1; RARB; MECP2; STK4; KDM1A; NKX2-5; ZEB1; HMGB3; PURA; TCF12; TAF7; NPM1; CCND1; GATA6; TFCP2; SUFU; BCAS3; AHR; NFATC1; RBFOX2; SORBS3; KAT2B; WWP2; IRF4; BCL10; NUCKS1; GATA4; PITX2; ETS1; IFI16; HMGA2; GTF2F1; RORA; HDAC9; PPARD; MLX; ARHGEF2; RBPJ; MYOCD; MLXIPL; DNMT3A; MAFB; MDFI; TBX5; GLI2; SIRT2; VHL; FHL2; SMAD3; EPAS1; HDAC8; NLRP3; RBX1; RARA; KAT2A; PELP1; USP7; PA…
sulfotransferase activity	1	25	0.030349	0.217055	0.994203	1	1	1	CHST3;
ribonuclease T2 activity	1	1	0.030349	5.3748	0.186053	1	0.587073	1	RNASET2;
cytochrome-c oxidase activity	6	28	0.182094	1.15325	0.424122	1	1	1	COX7B; COX6B1; COX6A1; COX4I1; NDUFA4; COX15;
RNA uridylyltransferase activity	1	3	0.030349	1.8035	0.460773	1	1	1	TUT1;
hydrogen ion transporting ATP synthase activity, rotational mechanism	1	18	0.030349	0.301418	0.97546	1	1	1	ATP6AP1;
pyridoxal phosphate binding	17	54	0.515933	1.69275	0.0158778	1	0.177485	0.57144	PYGB; SPTLC1; SGPL1; PDXDC1; SPTLC2; GOT1; ALAS1; PDXK; ALAS2; PYGL; SHMT2; SDS; DDC; ALB; OAT; SHMT1; CBS;
unfolded protein binding	50	130	1.51745	2.06748	8.65911e-08	0.000363942	8.08761e-06	2.60393e-05	NAP1L4; CCT2; HSPA2; CCT7; HSPE1; NKTR; CCT8; CCT6A; AFG3L2; NPM1; ERLEC1; PTGES3; HSP90B1; NUDC; DNAJA3; PPIE; CCT3; TOR1A; CCT4; PPIA; ERN1; PPIB; PPIF; MDN1; MKKS; DNAJA1; SPG7; TAPBP; CALR; RUVBL2; TOMM20; DNAJA2; DNAJB1; TTC1; DNAJB6; TCP1; SCAP; CLN3; TMEM67; LMAN1; CDC37; SIL1; CHAF1A; PPIG; DNAJB2; DNAJC3; DNAJB11; HSP90AB1; CRYAB; HSPA5;
flavin adenine dinucleotide binding	14	58	0.424886	1.29807	0.178169	1	0.587073	1	KDM1A; GCDH; ETFA; DLD; IVD; MTHFR; CYBB; NOS2; MTRR; NOX4; SDHA; POR; NOS1; XDH;
DNA-dependent ATPase activity	14	39	0.424886	1.9303	0.00812647	1	0.102178	0.328977	DHX36; RBBP4; XRCC3; CHD8; MNAT1; MSH6; MSH2; SMARCA4; RAD51C; BPTF; SMARCAL1; DDX11; INO80; CCNH;
protein serine/threonine kinase activity	135	375	4.09712	1.93502	7.27115e-16	3.05607e-12	1.91004e-13	6.14966e-13	SRPK2; MINK1; PIK3CG; STK4; TNK2; BMPR1A; SIK1; TLK2; SRPK1; STK40; PIK3R4; LRRK2; BMPR1B; NEK2; NEK6; DCLK1; TGFBR1; PHKG2; PKN1; ARAF; SMG1; KALRN; MAP3K7; PKN2; PAK4; CSNK2A2; DYRK1A; SIK3; CLK2; PAK2; GAK; ROCK2; TRPM7; PLK4; PLK2; ERN1; PRPF4B; GRK5; RIPK3; DMPK; MAPK13; PINK1; STK24; STK3; RIPK1; VRK3; SYK; VRK1; CDK9; CSNK2A1; MAP2K1; MAPK11; CDK5; NRBP1; BRAF; ROCK1; AURKB; CSNK1A1; EIF2A…
growth factor activity	48	165	1.45675	1.56381	0.000671353	1	0.0171012	0.0550599	PTN; IL10; MDK; GDNF; HBEGF; AGT; TGFB3; IL12A; GDF5; PDGFA; NODAL; PDGFD; BMP1; TGFB2; TGFA; CSF2; F2; BMP7; LIF; KITLG; DKK1; BMP5; RABEP1; VEGFC; HDGF; THBS4; NDP; NOV; BMP2; CXCL12; JAG1; CNTF; TIMP1; FGF8; FGF10; BMP4; BMP6; INHBA; HGF; FGF14; FGF1; IL6R; IL4; FGF9; CSF1; EREG; IL12B; FGF12;
FAD binding	7	30	0.212443	1.25549	0.318962	1	0.830022	1	DHCR24; CRY2; MICAL2; MTHFR; MICAL1; MTRR; XDH;
protein serine/threonine/tyrosine kinase activity	14	29	0.424886	2.59569	0.000266893	1	0.00784441	0.0252562	TNK2; DYRK1A; CLK2; MAP2K1; AURKB; AURKA; CLK3; PRKAA2; SGK1; CLK1; TTK; PRKACA; PRKCG; MAP2K2;
calcium channel regulator activity	9	37	0.273141	1.30848	0.239809	1	0.720455	1	STIM1; GNB2; SRI; YWHAE; SGK1; PLN; PRKCB; CAV3; PRKG1;
potassium channel regulator activity	12	40	0.364188	1.61338	0.0552936	1	0.367867	1	DRD4; ARPP19; YWHAE; NEDD4L; PIAS3; ADRB2; FLNA; KCNAB2; SGK1; AKAP9; DLG1; PRKCZ;
sodium channel regulator activity	11	32	0.333839	1.84869	0.0251992	1	0.243861	0.785146	YWHAH; GPLD1; NEDD4L; PKP2; SGK1; PTPN3; ATP2B4; NOS1; GPD1L; CAV3; FGF12;
chloride channel regulator activity	4	7	0.121396	3.0746	0.0259352	1	0.243861	0.785146	CHRNA7; CFTR; SGK1; SLC9A3R1;
deoxycytidine kinase activity	1	2	0.030349	2.70077	0.337499	1	0.830022	1	TK2;
thymidine kinase activity	2	2	0.060698	5.3748	0.0346072	1	0.262079	0.843803	TK2; TK1;
nucleoside kinase activity	3	10	0.091047	1.6162	0.280504	1	0.830022	1	DGUOK; TK2; TK1;
Wnt-activated receptor activity	6	18	0.182094	1.79359	0.101069	1	0.548827	1	FZD5; LRP5; PKD1; LRP6; FZD1; FZD4;
GO:0098641	12	19	0.364188	3.39565	2.30266e-05	0.0967806	0.00102958	0.00331489	KRT18; PAK4; PDLIM1; TACSTD2; PDLIM5; BAIAP2; ANXA2; RAB10; ANXA1; S100A11; TMOD3; CNN3;
fatty-acyl-CoA binding	5	20	0.151745	1.34571	0.310206	1	0.830022	1	SCP2; GCDH; HADHA; ALDH6A1; HMGCL;
palmitoyl-CoA hydrolase activity	2	13	0.060698	0.830388	0.726761	1	1	1	PPT1; GNPAT;
long-chain fatty acyl-CoA binding	2	7	0.060698	1.54113	0.384609	1	0.924778	1	DBI; SCP2;
carboxylic ester hydrolase activity	1	30	0.030349	0.180891	0.997933	1	1	1	ESD;
microfilament motor activity	8	19	0.242792	2.26471	0.0152514	1	0.171395	0.551831	MYH9; MYH14; MYO9B; MYH10; MYH7; MYO1B; MYO5A; MYO7A;
Ral GTPase binding	5	12	0.151745	2.24211	0.0554032	1	0.367867	1	RNF41; EXOC4; FLNA; USP33; RALBP1;
actin-dependent ATPase activity	7	12	0.212443	3.13716	0.0025203	1	0.048185	0.155139	MYH9; MYH14; MYH10; MYH7; MYO10; MYO1B; MYO7A;
syntaxin binding	21	55	0.637329	2.0528	0.000524748	1	0.0136989	0.0441055	SYT7; SNAP29; SNAP25; STX16; STXBP3; TXLNA; SYT17; SYT1; SNAP23; VPS52; VAMP7; RAB11A; TMED10; SCFD1; TMED9; VAMP2; NAPA; VPS11; GOLGA2; STXBP1; PTPN2;
interleukin-1 binding	1	7	0.030349	0.7744	0.763378	1	1	1	HAX1;
protein N-terminus binding	49	104	1.4871	2.53263	2.97485e-11	1.25033e-07	4.46546e-09	1.43772e-08	PEX19; NIPBL; PEX14; MECP2; ZMYND8; RPS21; PPP1CC; TARBP2; YWHAQ; CSNK2A2; EPB41; RBPJ; MEN1; EIF3E; MNAT1; EXOC4; PIAS3; HAX1; DAXX; BANF1; TSC1; PDLIM5; SMARCC1; NTSR1; CSNK2A1; MAP2K1; MORF4L1; SCFD1; SMARCA4; TRAF6; SRRM2; BIRC2; ARF6; SNCA; TBL1XR1; NCOA1; VWF; SLC9A3R1; EIF5A; DCN; ID1; SLC6A3; PHB2; SUV39H1; STXBP1; GADD45A; SMARCE1; SDCBP; MYO7A;
aryl hydrocarbon receptor binding	4	9	0.121396	2.39211	0.0682919	1	0.441586	1	ARNT2; NCOA2; NCOA1; ARNT;
chemokine activity	8	49	0.242792	0.878436	0.71498	1	1	1	CCL2; CCL5; CCL19; CCL21; CXCL14; CXCL12; C5; CCL3;
receptor agonist activity	13	29	0.394537	2.41041	0.00106582	1	0.0244789	0.0788134	GPNMB; WNT7A; WNT7B; WNT1; WNT3A; WNT4; WNT10B; ZP3; GAS6; WNT3; WNT5A; GREM1; SFRP2;
galactose binding	2	5	0.060698	2.15636	0.234418	1	0.705267	1	LGALS9; ENG;
disaccharide binding	1	1	0.030349	5.3748	0.186053	1	0.587073	1	LGALS9;
syntaxin-1 binding	14	22	0.424886	3.42121	4.09422e-06	0.017208	0.000223481	0.000719529	NSF; LRRK2; UNC13B; SLC6A4; SNAP25; STXBP3; UNC13A; VAMP3; SYT1; CPLX1; RNF40; VAMP2; STXBP1; DAPK1;
GDP binding	28	61	0.849772	2.4676	9.72798e-07	0.00408867	6.48995e-05	0.000208954	DYNC1LI1; RHEB; RAB8B; RAB7A; ARL3; RHOA; RAB2A; GBP1; RAB5A; RAB27A; RAB5B; RAN; GNAI3; RAB14; RAB10; RALB; RAB18; RAP1B; RAB35; RAB31; GNAI1; ARL8B; RHOB; KRAS; RAB21; ARL2; SRP54; RALA;
myosin V binding	6	17	0.182094	1.89903	0.0793762	1	0.503955	1	RAB27A; RAB11A; RAB14; RAB6A; RAB10; FUS;
GTP-dependent protein binding	9	22	0.273141	2.20022	0.0126607	1	0.152044	0.489529	AP1G1; GCH1; EEA1; UNC13B; RAPGEF6; AP3B1; RAB5B; DNM1L; ARFIP2;
cholesterol binding	12	48	0.364188	1.34454	0.168652	1	0.587073	1	SCARB2; SCP2; APOD; TSPO; APOA1; NPC1; ANXA6; CAV1; OSBPL8; PTCH1; CD81; NPC2;
GO:1990239	3	6	0.091047	2.69187	0.0824632	1	0.504307	1	ATP1A1; ATP1A2; ATP1A3;
lipopolysaccharide binding	13	34	0.394537	2.05605	0.00580104	1	0.0867679	0.279362	DROSHA; PSMA1; F2; TLR4; PTAFR; SELP; TLR2; CD14; LTF; SCARB1; P2RX7; PSMB4; TREM2;
histone binding	48	125	1.45675	2.06419	1.64873e-07	0.000692963	1.38593e-05	4.46219e-05	MCM2; WRAP53; USP3; DPF2; DEK; NPM1; RBBP4; PTMA; BCAS3; RCC1; ANP32B; KDM5B; PKN1; KDM5A; KAT5; NASP; STAT1; PIH1D1; CHD8; RNF8; RSF1; TNKS; DAXX; ATRX; SMARCA5; SUPT6H; BRD7; SUPT16H; ANP32A; BAZ2A; RAG1; TBL1X; WDR5; SNCA; TBL1XR1; MLLT6; INO80; AIRE; UHRF2; IPO7; UIMC1; L3MBTL2; SART3; PRKCB; SET; APBB1; LEF1; CKS1B;
GO:0044877	122	248	3.70258	2.64416	4.16545e-28	1.75074e-24	1.59158e-25	5.12433e-25	AP2A1; FZD5; RARB; NSF; CUL2; WRAP53; BCAP31; DDB1; PINX1; CCND1; CLTA; PPP1CC; GNB2; TSHR; ITGA6; VPS28; AP2B1; ITGB1; NOD2; ITGB1BP1; HADHA; KRT8; PRMT2; UQCRC2; STRN3; SPTBN1; NOD1; TXN2; PTPRF; FIS1; HNRNPU; FBN1; POLDIP3; PLK2; RBX1; MTHFR; RIPK3; KRIT1; ADRB2; TSN; RIPK1; THRA; CD2AP; PFKP; MTA3; APPL1; BAG3; SPAST; ATP6V0D1; APPL2; TAB1; TMED10; LRP1; SCFD1; HNF1B; RAP1A; RPTOR; FLCN; GIT1…
tau protein binding	23	45	0.698027	2.7477	8.55757e-07	0.00359674	5.8012e-05	0.000186778	HSPA2; PPP2CB; PPP2CA; FYN; HDAC6; DYRK1A; FKBP4; ROCK2; DCTN1; CDK5; ROCK1; BIN1; BAG2; SMAD2; SNCA; LGMN; PICALM; PRKAA1; APBB1; MARK2; PPP2R2A; MARK3; HSP90AB1;
proline-rich region binding	11	18	0.333839	3.28576	7.92119e-05	0.332928	0.00282142	0.00908398	CYLD; CCND1; CSK; TCERG1; ITSN1; NEDD4; PFN1; WBP4; YAP1; BAIAP2; APBB1;
integrin binding	54	125	1.63885	2.32216	1.85304e-10	7.78835e-07	2.29069e-08	7.37522e-08	GPNMB; ITGB3; COL5A1; MYH9; P4HB; JAM3; SRC; IL1B; EMP2; NPNT; ITGB1; ITGB2; ITGB1BP1; DST; GFAP; KDR; TGFBI; CYR61; ITGA5; FBN1; LTBP4; SYK; FN1; ITGB4; THBS4; VCAM1; NOV; ANXA7; CXCL12; TNXB; SFRP2; VTN; MFGE8; COL3A1; UTRN; ITGAV; ITGA3; CALR; ICAM1; VWF; FBLN5; ILK; PXN; ITGA2; FGF1; CD9; LAMA5; LYN; THBS1; PTPN2; LCP1; CD81; CASR; NISCH;
NADH dehydrogenase activity	6	12	0.182094	2.68964	0.0136442	1	0.15798	0.50864	NDUFA13; NDUFS2; NDUFA9; NDUFV1; NDUFV2; NDUFS3;
protease binding	49	101	1.4871	2.60785	7.76082e-12	3.26187e-08	1.25457e-09	4.03926e-09	ITGB3; STIM1; DERL1; SERPINB9; DVL3; UBC; ITGB1; BCL10; SRI; TNFAIP3; KIT; FURIN; ECM1; PINK1; DPP4; MALT1; FN1; PYCARD; LRP1; COL1A2; BIN1; PRNP; COL3A1; ANXA2; ADRM1; RYR1; TTN; TIMP1; ITGAV; CHL1; ITGA3; CD28; LONP2; VWF; SERPINA1; FLOT2; COL1A1; CFLAR; CST3; SLC6A3; PSAP; CCBE1; FLOT1; OS9; LCN2; CASP3; ELANE; LDLR; FADD;
TRAIL binding	2	5	0.060698	2.15636	0.234418	1	0.705267	1	TNFSF10; TNFRSF10B;
glutamate receptor activity	2	16	0.060698	0.674787	0.827276	1	1	1	GRIA1; GRIK2;
G-protein coupled receptor binding	21	62	0.637329	1.82107	0.00303925	1	0.0552985	0.178042	ARHGEF12; ARHGEF11; GNAS; ADORA1; GNAI2; FLNA; ITGB4; DNAJA1; GNAI3; S1PR1; GNA12; GNAQ; GPRC5B; GNAI1; PSAP; POMC; USP33; GNA13; PICK1; GHRL; ARRB2;
neuropeptide hormone activity	5	27	0.151745	0.996954	0.582341	1	1	1	CRH; GAL; UCN; NPPA; AVP;
bHLH transcription factor binding	10	26	0.30349	2.0685	0.0142103	1	0.162465	0.523081	TCF12; TCF4; ISL1; SMAD3; ASCL1; TWIST1; LMO2; SOX9; RUNX2; PSMD9;
SMAD binding	32	52	0.971168	3.30796	9.2307e-12	3.87966e-08	1.43691e-09	4.62635e-09	YY1; BMPR1A; COL5A2; DROSHA; PURA; TCF12; FKBP1A; PRDM16; BMPR1B; TGFBR1; SKI; HMGA2; USP15; SKIL; SMURF2; BMPR2; TGFBR2; MAGI2; FLNA; TGFBR3; TOB1; BMP2; COL1A2; DDX5; COL3A1; SNW1; SMAD2; MEF2A; IPO7; AXIN1; DAB2; HIPK2;
copper ion binding	20	57	0.60698	1.88651	0.00235963	1	0.0463436	0.14921	DBH; F5; ATP7B; ATP7A; LOX; MT3; CP; P2RX4; ADNP; ANG; PRNP; IL1A; SCO1; COMMD1; SNCA; ALB; PARK7; SLC11A2; SCO2; GPC1;
copper-dependent protein binding	2	3	0.060698	3.58915	0.0909504	1	0.504307	1	ATP7A; FKBP4;
ATPase binding	35	80	1.06222	2.35185	1.93893e-07	0.000814932	1.53761e-05	4.95056e-05	PEX19; DERL1; ATP6V0A1; ATP1B3; PIH1D1; NSFL1C; PKD2; PDE4D; RUVBL1; ATP6V1G1; TRPC6; ANK2; ATP6V0A2; TOR1AIP1; FBL; EZR; ATXN3; ATP1B1; NOP58; GABARAPL2; SNX10; PLN; RALB; RUVBL2; PTPN3; DNAJB1; UBXN1; CAV1; WFS1; TCIRG1; ATP6V1E1; LCK; DNAJC10; RDX; RALA;
phosphatidylinositol phospholipase C activity	10	27	0.30349	1.99192	0.0188862	1	0.206178	0.663821	PLCB4; EDNRA; PLCB1; CCL5; PLCG1; PLCD1; CCR1; CCR5; CHRM3; CASR;
thrombin receptor activity	2	5	0.060698	2.15636	0.234418	1	0.705267	1	F2R; F2RL1;
four-way junction DNA binding	7	16	0.212443	2.35336	0.0182113	1	0.199849	0.643443	YY1; HMGB3; XRCC3; MEN1; MSH6; MSH2; RAD51C;
Y-form DNA binding	2	5	0.060698	2.15636	0.234418	1	0.705267	1	MEN1; RBBP8;
protein binding, bridging	36	84	1.09256	2.30385	2.4423e-07	0.0010265	1.86636e-05	6.00903e-05	DDB1; FSCN1; GATAD2A; ARPC4; OPTN; FKBP4; COL11A2; DVL2; MEN1; RAD50; NCK1; DDX20; MMS19; DSP; ANK2; NEFL; HCFC1; COL1A2; RPTOR; FBXW7; BCL3; SERINC1; ANK3; TCAP; SLC9A1; ANXA1; COL11A1; VPS11; AMFR; TIRAP; RBM14; CAV1; PSMC6; TJP2; CBX5; CAV2;
transcription regulatory region DNA binding	81	215	2.45827	2.02508	3.36583e-11	1.41466e-07	4.87813e-09	1.57059e-08	IKZF3; NKX3-1; YY1; WNT11; KDM1A; NKX2-5; WNT1; DHX36; ZNF335; TCF12; TAF7; GATA6; CITED1; AHR; RUNX1; KDM5A; GATA4; HMGA2; SMAD4; CTCF; ZBTB24; SMAD6; TAF2; WNT5A; ASH2L; MEN1; SMAD3; ATF3; IKZF1; PAX2; IRF5; SMAD7; TCF7L2; ARRB1; THRA; CDK9; BCOR; BRD7; HHEX; WT1; KLF4; RXRA; CARM1; H2AFY; SOX17; ERBB4; HNF1A; YAP1; HDAC5; TBL1X; EGR2; FOXC1; RCOR1; SOX2; BASP1; SNCA; TBL1XR1; CDK5RAP2; SFPQ; M…
R-SMAD binding	14	23	0.424886	3.27253	8.66632e-06	0.0364245	0.000413915	0.00133266	ZEB2; SMURF1; DROSHA; PMEPA1; SMAD4; SMAD6; MYOCD; MEN1; RANBP3; SMAD3; PPM1A; DDX5; PAX6; SMAD2;
histone-lysine N-methyltransferase activity	12	39	0.364188	1.65474	0.0462642	1	0.324346	1	SMYD3; ASH1L; EHMT2; PRDM16; EHMT1; ASH2L; MEN1; EZH2; WDR5; NSD1; SUV39H1; SETD2;
single-stranded RNA binding	18	43	0.546282	2.25064	0.000349902	1	0.00967524	0.0311509	HNRNPA1; TARDBP; ZFP36; LSM14A; ZFR; DHX9; HNRNPU; ILF3; SNRPC; LONP1; POLR2G; ANXA1; DDX11; IFIH1; CBX8; JMJD6; DDX58; HNRNPF;
SUMO ligase activity	11	22	0.333839	2.68862	0.000841919	1	0.0201797	0.0649717	MUL1; PIAS4; SUMO2; HDAC7; PIAS3; TRIM28; TRIM27; PIAS1; RANBP2; UHRF2; HDAC4;
SUMO binding	3	11	0.091047	1.4694	0.336352	1	0.830022	1	DAXX; HERC2; SERBP1;
methylated histone residue binding	17	58	0.515933	1.57603	0.0317878	1	0.262079	0.843803	ZMYND8; TRIM24; ZMYND11; KDM5A; PHF1; CHD8; MPHOSPH8; MSH6; ATRX; FMR1; WDR5; BPTF; KDM4A; L3MBTL2; SPIN1; CBX8; CBX5;
phosphoprotein binding	16	35	0.485584	2.45788	0.00021901	0.920499	0.0068226	0.0219664	PLAT; UBASH3B; SRC; PIH1D1; FKBP4; EPB41; YWHAE; MID1; PKD2; PAFAH1B1; TBK1; YWHAB; SNCA; IGF2R; THRAP3; LYN;
steroid binding	2	29	0.060698	0.372401	0.980582	1	1	1	ESR2; PGRMC1;
protein binding involved in protein folding	6	23	0.182094	1.40385	0.246197	1	0.738592	1	CCT2; HSPA2; CD74; CALR; HSPB1; HSPA5;
epidermal growth factor receptor binding	18	33	0.546282	2.93245	3.99615e-06	0.0167958	0.000220998	0.000711535	TNK2; HBEGF; AGR2; TGFA; SNX1; ITGA5; SNX4; YES1; SOCS5; ERBB4; VAV2; ATXN2; HIP1; VAV3; CBL; FER; PLSCR1; EREG;
structural constituent of cytoskeleton	36	98	1.09256	1.97476	1.76966e-05	0.0743789	0.000808466	0.00260298	AGRN; DMD; ARPC5; SORBS3; EPB41L3; PLEC; ARPC4; ARPC2; GFAP; EPB41; ARPC3; VIM; SPTBN1; BICD1; TPM1; DSP; CD2AP; SPTBN2; ANK2; TUBA1B; NEFL; KRT17; TUBB3; KRT5; DES; ANK3; MSN; TUBG1; ARPC1B; TUBB1; SPTAN1; TUBGCP4; HIP1; TUBA4A; TUBA1A; KRT31;
clathrin binding	14	40	0.424886	1.88205	0.0104038	1	0.128989	0.4153	SYT7; LRRK2; AP2B1; GAK; SYT17; SYT1; TRPC6; BIN1; DNM1L; TOM1L1; PICALM; HIP1; HIP1R; SYT12;
clathrin light chain binding	3	8	0.091047	2.01974	0.173176	1	0.587073	1	HIP1; HIP1R; CLTC;
glutamate receptor binding	2	6	0.060698	1.79756	0.310395	1	0.830022	1	PLCG1; HIP1;
AP-2 adaptor complex binding	3	9	0.091047	1.79558	0.225618	1	0.70035	1	ARRB1; TBC1D5; HIP1;
clathrin adaptor activity	9	10	0.273141	4.83785	2.20532e-06	0.00926895	0.000128735	0.000414483	AP2A1; AP2S1; AP2M1; AP2B1; AP2A2; ARRB1; HIP1; HIP1R; DAB2;
voltage-gated ion channel activity	7	44	0.212443	0.856108	0.735463	1	1	1	CLIC4; NALCN; ANO6; CLIC1; PKD2; CYBB; SCN5A;
calcium channel activity	20	67	0.60698	1.60498	0.0172574	1	0.190876	0.614553	CHRNA7; RYR2; TRPV4; PKD1; TRPM7; PKD2; PDE2A; CUL5; TRPC6; TRPM4; ANXA2; TRPC7; RYR1; TRPM2; GRIN1; CACNB2; GPM6A; TRPC4AP; ANXA6; CACNA1D;
voltage-gated calcium channel activity	9	40	0.273141	1.21037	0.321188	1	0.830022	1	GAS6; CACNA2D1; PKD2; CACNA1C; OPRM1; RYR1; CACNB2; ITGAV; CACNA1D;
high voltage-gated calcium channel activity	3	10	0.091047	1.6162	0.280504	1	0.830022	1	CACNA1C; CACNB2; CACNA1D;
RNA polymerase II transcription factor binding	26	54	0.789074	2.58838	7.5089e-07	0.00315599	5.25999e-05	0.000169353	ZFPM2; KDM1A; RERE; ATN1; NFATC1; WWP2; GATA4; PITX2; SMAD4; GATA1; DHX9; SPEN; TBX3; ID4; ID2; KLF4; SPI1; HDAC5; MTDH; ID1; MEF2A; HDAC4; HCLS1; ATF4; DACT1; ID3;
transcription regulatory region sequence-specific DNA binding	27	74	0.819423	1.96154	0.000216911	0.911679	0.0068226	0.0219664	NKX3-1; RARB; CRY2; PITX2; GATA1; PPARD; PSPC1; RARA; ATF3; THRA; NR5A1; SIX3; SOX4; SOX2; PER1; RARG; SFPQ; POU5F1; SOX11; NONO; SIX1; PER2; ATF6; SUV39H1; JMJD1C; VDR; GATA3;
RNA polymerase II distal enhancer sequence-specific DNA binding	37	99	1.12291	2.0091	8.63228e-06	0.0362815	0.000413915	0.00133266	ZBTB16; YY1; MBD3; GATAD2B; RBBP4; NFATC1; GATA1; CHD4; SMARCC1; BACH2; NR5A1; MTA1; SIX3; SMARCA4; HNRNPC; GATA2; SPI1; MED12; SFPQ; SMARCB1; FLI1; RUVBL2; MEF2C; NONO; SOX10; RELB; REL; THRAP3; SMARCC2; ATF4; H3F3A; SMARCE1; MEOX2; CALCOCO1; PBX3; H2AFZ; CCAR1;
Hsp90 protein binding	21	39	0.637329	2.89476	8.3404e-07	0.00350547	5.74667e-05	0.000185023	TSC2; PTGES3; AHR; NOD2; HDAC6; UNC45A; KDR; AHSA1; CHORDC1; HDAC8; ERN1; TSC1; GBP1; CSNK2A1; CDK5; EIF2AK3; RPS3; NUP62; CDC37; KPNB1; STIP1;
repressing transcription factor binding	19	39	0.576631	2.6192	1.87116e-05	0.0786449	0.000845644	0.00272268	ZMYND8; SKI; KAT5; SRI; STAT1; HDAC9; RBPJ; HDAC7; AES; DDX20; HHEX; TLE1; HDAC5; CTBP1; PARK7; EIF4E; RUNX2; HDAC4; CBX5;
E-box binding	18	50	0.546282	1.93561	0.00277346	1	0.0509033	0.163891	ZEB1; SNAI2; TCF12; TCF4; SNAI1; AHR; PSPC1; CRY1; ASCL1; TWIST1; LMO2; PER1; SFPQ; PRMT5; NONO; MYBBP1A; SREBF2; GATA3;
1-phosphatidylinositol-3-kinase activity	17	46	0.515933	1.98707	0.00261509	1	0.048571	0.156382	PIK3CG; GAB2; PIK3CD; GAB1; PIK3R4; PIK3R2; PIK3R3; PIK3C3; PIK3C2A; FGF8; FGF10; FGFR4; FGF1; TLR9; FGF9; FGFR2; FGFR3;
phosphatidylinositol 3-kinase activity	3	5	0.091047	3.22917	0.0477431	1	0.324346	1	PIK3CG; PIK3CD; PIK3C2A;
phosphatidylinositol-4,5-bisphosphate 3-kinase activity	27	71	0.819423	2.04441	9.67977e-05	0.406841	0.00339034	0.0109157	PIK3CG; PIK3CD; HBEGF; GAB1; FYN; SRC; ERBB3; PDGFA; MET; VAV1; PIK3R2; KIT; KITLG; RAC2; ERBB4; CD86; CD28; FGF8; FGF10; HGF; FGFR4; FGF1; FGF9; FGFR2; LCK; FGFR3; EREG;
transferase activity, transferring acyl groups	2	24	0.060698	0.449952	0.953728	1	1	1	MCM3AP; PDHX;
pyruvate dehydrogenase (NAD+) activity	5	6	0.151745	4.48049	0.0011277	1	0.0253462	0.0816058	DLD; DLAT; PDHB; PDHA1; PDHX;
extracellular matrix structural constituent	46	127	1.39605	1.94705	2.03354e-06	0.00854698	0.0001221	0.000393118	BGN; COL5A1; SPARC; AGRN; COL2A1; COL5A2; IGFBP7; CHI3L1; MGP; NPNT; PXDN; ZP3; COL18A1; LUM; FRAS1; COL11A2; THBS2; LTBP2; TGFBI; CYR61; FBN1; LTBP4; ECM1; EFEMP2; POSTN; FN1; COL1A2; TNXB; VTN; MFGE8; ADIPOQ; COL3A1; COL4A2; COL11A1; VWF; COL1A1; FBN2; LAMA3; CD4; FBLN1; LAMA2; LAMA5; THBS1; COL4A1; FGB; FGA;
L-glutamate transmembrane transporter activity	4	12	0.121396	1.79458	0.169666	1	0.587073	1	SLC25A13; SLC1A3; SLC1A2; SLC25A12;
high-affinity glutamate transmembrane transporter activity	2	5	0.060698	2.15636	0.234418	1	0.705267	1	SLC1A3; SLC1A2;
amino acid transmembrane transporter activity	7	41	0.212443	0.918735	0.661995	1	1	1	SLC3A1; SLC1A3; SLC1A2; PDPN; SLC7A5; SLC38A2; SLC38A1;
protein disulfide isomerase activity	6	18	0.182094	1.79359	0.101069	1	0.548827	1	ITGB3; P4HB; QSOX1; ERP29; PDIA4; PDIA6;
flavin-linked sulfhydryl oxidase activity	1	3	0.030349	1.8035	0.460773	1	1	1	QSOX1;
GTPase regulator activity	4	14	0.121396	1.5384	0.254754	1	0.761545	1	DNAJA3; KRIT1; WASL; IPO7;
3',5'-cyclic-AMP phosphodiesterase activity	4	15	0.121396	1.43591	0.300079	1	0.830022	1	PDE7A; PDE4D; PDE2A; PDE4B;
cGMP-stimulated cyclic-nucleotide phosphodiesterase activity	1	3	0.030349	1.8035	0.460773	1	1	1	PDE2A;
drug binding	26	56	0.789074	2.49596	1.80314e-06	0.0075786	0.000109835	0.000353629	RARB; FOLR1; DRD4; FSCN1; SIGMAR1; DRD3; NAMPT; PPARD; MT3; ATP1A2; RARA; PDE4D; PDE2A; PYGL; PPP3CA; HTR2B; ATP1B1; SFRP1; HTR2A; ALB; CUBN; PPP3CB; PNP; CHKA; SRP54; FASN;
cAMP binding	7	23	0.212443	1.63743	0.119672	1	0.587073	1	RAPGEF2; PDE4D; PDE2A; PDE4B; RAPGEF3; PRKAR2B; PRKAR1A;
cGMP binding	3	16	0.091047	1.0105	0.594536	1	1	1	RAPGEF2; PDE2A; PRKG1;
TPR domain binding	4	8	0.121396	2.69075	0.0443309	1	0.320142	1	RAB8B; PDE2A; SRP72; HSP90AB1;
phosphate ion binding	6	12	0.182094	2.68964	0.0136442	1	0.15798	0.50864	PDE2A; CHST14; ADSS; GNG12; MTHFD2; PNP;
3',5'-cyclic-GMP phosphodiesterase activity	3	19	0.091047	0.851033	0.714394	1	1	1	PDE2A; PRKAR2B; PRKAR1A;
GTPase inhibitor activity	8	14	0.242792	3.07296	0.00146165	1	0.029822	0.0960163	TNK2; GPS2; SLIT2; DGKI; GPS1; IQGAP1; IQGAP2; ARL2;
Ran GTPase binding	17	36	0.515933	2.53889	8.45722e-05	0.355457	0.00298703	0.0096172	XPOT; XPO6; RANGAP1; RCC1; RANBP1; XPO7; RANBP3; TNPO1; NUTF2; XPO1; IPO4; XPO5; BIRC5; CSE1L; RANBP2; IPO7; KPNB1;
elongation factor-2 kinase activity	1	1	0.030349	5.3748	0.186053	1	0.587073	1	EEF2K;
translation factor activity, nucleic acid binding	15	25	0.455235	3.22574	5.27229e-06	0.0221595	0.000280499	0.000903109	EEF1A2; EIF1; EIF4E2; EIF2S2; EIF5; EIF2S3; EIF4G3; EEF2K; EEF1D; EIF4A1; EIF4H; SOX11; EIF2B3; EIF4G2; EIF4G1;
chemokine receptor activity	5	17	0.151745	1.58305	0.196035	1	0.615795	1	CX3CR1; CCR6; CCR2; CCR1; CCR5;
chemokine receptor binding	5	8	0.151745	3.36176	0.0075396	1	0.0981082	0.315874	CCL5; S100A14; CCL19; CCL21; CXCL12;
CCR chemokine receptor binding	5	29	0.151745	0.928222	0.649398	1	1	1	CCL2; CCL5; CCL19; CCL21; CCL3;
histone deacetylase activity	19	40	0.576631	2.55373	2.94453e-05	0.123759	0.00125009	0.00402484	KDM1A; MBD3; RBBP4; HDAC6; HDAC9; RBBP7; SIRT2; HDAC8; CHD4; PHF21A; MTA3; HMG20B; MTA1; CHD3; HDAC5; RCOR1; SAP18; HDAC4; REST;
tubulin binding	15	51	0.455235	1.58157	0.0408883	1	0.299397	0.963952	STMN1; LRRK2; KIF14; CACYBP; DCTN1; CENPJ; PRNP; ALDOA; CDK5RAP2; RPS3; TPR; MAP1B; ATF5; DAG1; CLIP1;
mRNA 5'-UTR binding	17	25	0.515933	3.65555	8.642e-08	0.000363223	8.08761e-06	2.60393e-05	RPL26; DHX36; RSL1D1; RPS3A; SYNCRIP; RPS7; RARA; RPS13; RPL5; MYH10; DDX3X; FMR1; IGF2BP2; RPS14; SHMT1; LARP1; GNL3;
Rab GTPase binding	32	147	0.971168	1.17031	0.187151	1	0.590093	1	AP1G1; NSF; GDI1; UNC13B; SLC6A4; OPTN; AP3M1; LLGL2; CLEC16A; RAB11FIP1; BICD1; KIF3A; DMXL2; RABGEF1; ALS2; MICAL1; VPS52; ATP6AP1; TBC1D5; TBC1D1; ANXA2; NDRG1; DNM1L; TBC1D9B; RAB3GAP2; PICALM; EHD1; RAB3GAP1; RHOBTB3; TBC1D20; TBC1D22A; MYO5A;
BH2 domain binding	1	1	0.030349	5.3748	0.186053	1	0.587073	1	DNM1L;
1-phosphatidylinositol-4-phosphate 3-kinase activity	3	7	0.091047	2.30787	0.124859	1	0.587073	1	PIK3CG; PIK3CD; PIK3C2A;
Ras guanyl-nucleotide exchange factor activity	38	119	1.15326	1.71663	0.000328734	1	0.00927295	0.0298556	RAPGEF2; GDNF; HBEGF; FYN; ERBB3; PDGFA; PTPRA; MET; JAK1; KIT; ANGPT1; CSF2; SPTBN1; KITLG; SPTBN2; RASGRP1; NEFL; JAK3; ERBB4; GRIN1; FGF8; NCAM1; FGF10; SPTAN1; SOS1; TEK; IL2RA; HGF; FGFR4; FGF1; FGF9; DLG1; GRIN2A; CALM1; CAMK2G; FGFR2; FGFR3; EREG;
phosphotyrosine binding	22	40	0.667678	2.95674	2.78326e-07	0.00116981	2.08894e-05	6.72565e-05	RASA1; VAV1; PIK3R2; ZAP70; CRKL; PIK3R3; SYK; PTPN6; YES1; VAV2; PTPN3; SHB; NCK2; FGR; CBLB; CBL; HCK; CRK; SOCS3; SH3BP2; LCK; MAPK1;
receptor tyrosine kinase binding	23	56	0.698027	2.20807	7.90338e-05	0.332179	0.00282142	0.00908398	DAZAP2; YWHAG; MST1; TIAM1; HYAL2; MAP3K7; PLCG1; GAS6; FNTA; PIK3R2; RNF41; ANGPT1; LRP4; NCK1; DUSP3; TOB1; SOCS5; CPNE3; CBLB; CBL; PTPN2; ANXA5; MYOC;
beta-mannosidase activity	1	1	0.030349	5.3748	0.186053	1	0.587073	1	MANBA;
mannose binding	7	22	0.212443	1.71183	0.0983104	1	0.535926	1	M6PR; BSG; IGF2R; LMAN2; MBL2; MANBA; LMAN1;
thioesterase binding	6	11	0.182094	2.93393	0.00808226	1	0.102178	0.328977	TRAF6; ARF6; TRAF4; TRAF1; TRAF2; TRAF3;
dystroglycan binding	8	10	0.242792	4.30091	4.47534e-05	0.188098	0.00172567	0.00555606	AGRN; DMD; VCL; AGR2; CLASP1; CLASP2; FKRP; DAG1;
sialic acid binding	4	11	0.121396	1.95758	0.131578	1	0.587073	1	AGRN; SELP; SELE; ADIPOQ;
chondroitin sulfate binding	5	9	0.151745	2.98865	0.0143795	1	0.162465	0.523081	PTN; ANXA4; AGRN; DPYSL3; ANXA6;
heparan sulfate proteoglycan binding	8	15	0.242792	2.86823	0.00262327	1	0.048571	0.156382	AGRN; PTPRC; LRP1; CFH; SEMA5A; ITGA2; HRG; AZU1;
procollagen-lysine 5-dioxygenase activity	3	3	0.091047	5.3748	0.00643559	1	0.0872542	0.280928	PLOD2; PLOD3; PLOD1;
L-ascorbic acid binding	9	20	0.273141	2.42014	0.00609667	1	0.0872542	0.280928	DBH; PHYH; EGLN1; EGLN3; PLOD2; PLOD3; EGLN2; PLOD1; P4HA1;
procollagen glucosyltransferase activity	3	3	0.091047	5.3748	0.00643559	1	0.0872542	0.280928	PLOD2; PLOD3; PLOD1;
drug transmembrane transporter activity	3	8	0.091047	2.01974	0.173176	1	0.587073	1	EBP; SLC22A5; RALBP1;
efflux transmembrane transporter activity	1	5	0.030349	1.08354	0.642789	1	1	1	XPR1;
toxin transporter activity	2	6	0.060698	1.79756	0.310395	1	0.830022	1	LRP5; LRP6;
nucleosomal DNA binding	19	44	0.576631	2.32163	0.000147441	0.619696	0.00495757	0.0159616	MBD3; GATAD2B; HMGN1; RBBP4; RCC1; HMGA2; CHD4; SMARCC1; H2AFY; SMARCA4; HNRNPC; HMGN2; SMARCB1; H1F0; SMARCC2; H3F3A; SMARCE1; HMGN3; H2AFZ;
steroid hormone receptor activity	14	51	0.424886	1.4762	0.0787042	1	0.501963	1	RARB; RORA; PPARD; RARA; ESR2; THRA; RXRB; RXRA; NR5A1; RARG; NR4A1; HNF4A; VDR; NR4A3;
ligand-activated sequence-specific DNA binding RNA polymerase II transcription factor activity	15	46	0.455235	1.75344	0.0163714	1	0.181554	0.584541	NKX3-1; AHR; RORA; PPARD; RARA; ESR2; THRA; RXRB; RXRA; NR5A1; NR4A1; SREBF1; HNF4A; VDR; NR4A3;
GO:0036459	22	69	0.667678	1.71423	0.00562292	1	0.0847065	0.272725	USP11; USP3; CYLD; TRRAP; TAF10; ATXN7; TNFAIP3; USP4; USP15; KAT2A; USP7; BAP1; TADA3; USP10; WDR48; ATXN3; USP14; USP33; USP9X; USP22; PSMD14; USP24;
endopeptidase activator activity	6	7	0.182094	4.60806	0.00024321	1	0.00730152	0.0235083	PSME3; PSME1; SFRP2; ADRM1; PSME2; PSMD14;
proteasome binding	8	16	0.242792	2.68908	0.00439672	1	0.0713491	0.229719	PSMF1; BAG6; RAD23B; PSME4; ADRM1; USP14; ID1; PSMD14;
chaperone binding	49	101	1.4871	2.60785	7.76082e-12	3.26187e-08	1.25457e-09	4.03926e-09	HSPA2; HYOU1; HSPE1; WRAP53; ATP1A1; PTGES3; ERP29; ATP7A; GAK; AHSA1; CP; ATP1A2; TSC1; FN1; GNB5; PDPN; BAG3; DNAJA1; BIN1; PRNP; BAG2; CFTR; BIRC2; ATP1A3; BIRC5; TBCD; CALR; PLG; TBCE; ALB; VWF; DNAJA2; DNAJB1; AMFR; DNAJB6; OGDH; CDKN1B; BAG1; CDC37; CTSC; GET4; BAG4; STIP1; BAG5; DNAJB2; DNAJC3; DNAJC10; FGB; HSPA5;
RNA polymerase binding	9	16	0.273141	3.02479	0.000849825	1	0.0201797	0.0649717	ZFP36; TAF10; ANP32B; PKN2; DHX9; PPIB; NEDD4; BIN1; STOM;
nuclear localization sequence binding	6	25	0.182094	1.29158	0.315832	1	0.830022	1	KPNA6; KPNA3; TNPO1; IPO4; NOLC1; KPNB1;
co-SMAD binding	9	12	0.273141	4.03222	3.36998e-05	0.14164	0.00140238	0.00451516	CITED1; GATA4; SMAD6; TGIF1; SMAD3; PAX6; SMAD1; SMAD2; USP9X;
beta-catenin binding	40	83	1.21396	2.5906	8.19289e-10	3.44347e-06	9.5652e-08	3.07966e-07	APC2; VCL; DVL3; BTRC; SUFU; PTPRK; GLI3; KANK1; HDAC6; PTPRJ; RORA; CHD8; ASH2L; SMAD3; SMAD7; TCF7L2; CD2AP; KLF4; DVL1; CARM1; SOX17; TBL1X; MED12; TBL1XR1; CTNNA1; SOX9; CDH2; CTNNBIP1; RUVBL2; SLC9A3R1; PXN; CTNND2; SKP1; GRIP1; AXIN2; AXIN1; SALL1; LEF1; DACT1; CALCOCO1;
acylglycerol lipase activity	1	12	0.030349	0.452002	0.915514	1	1	1	MGLL;
ribonucleoprotein complex binding	18	32	0.546282	3.02406	2.19895e-06	0.00924217	0.000128735	0.000414483	PRPF6; PES1; RPLP1; HNRNPU; PQBP1; EZH2; DDX5; CSNK2B; ITCH; CD2BP2; PRPF31; PRMT5; IFIH1; UHMK1; CBX5; SMG6; EIF4A3; SRP54;
Notch binding	8	23	0.242792	1.87102	0.0494843	1	0.332772	1	DLL1; DLL4; HIF1AN; NOV; JAG1; CUL3; SNW1; NOTCH1;
Tat protein binding	8	10	0.242792	4.30091	4.47534e-05	0.188098	0.00172567	0.00555606	DLL1; NPM1; TRIM32; GABARAPL1; DNAJA1; SMARCA4; CTDP1; SMARCB1;
scaffold protein binding	32	57	0.971168	3.01784	2.72511e-10	1.14536e-06	3.27247e-08	1.05362e-07	DYNLL1; DLL1; KIF1B; SRC; SHANK3; KRT18; MAP3K7; KRT8; VIM; YWHAE; LRP4; PDE4D; DSP; MAP2K1; KRT5; CHUK; PARK7; NLGN1; NCK2; CASP8; CDC37; CRK; TCOF1; ATP2B4; NOS1; SCN5A; P2RY1; MAP2K2; CAV2; ITPR2; KCNQ1; TREM2;
apoptotic protease activator activity	1	4	0.030349	1.35375	0.561115	1	1	1	CTSC;
frizzled binding	18	40	0.546282	2.4194	0.000115167	0.484048	0.0039676	0.0127743	WNT7A; WNT7B; WNT11; WNT1; WNT3A; WNT4; DVL3; WNT10B; WNT3; WNT5A; DVL2; NDP; DVL1; SFRP1; LRP6; SDCBP; MYOC; FZD1;
interleukin-5 receptor binding	1	2	0.030349	2.70077	0.337499	1	0.830022	1	SDCBP;
cytoskeletal adaptor activity	6	13	0.182094	2.4829	0.0214071	1	0.221161	0.712061	OBSL1; BICD1; NCK1; BAIAP2; NCK2; SDCBP;
syndecan binding	3	6	0.091047	2.69187	0.0824632	1	0.504307	1	GPNMB; SEMA5A; SDCBP;
phosphatidylinositol transporter activity	1	8	0.030349	0.677721	0.80742	1	1	1	PITPNA;
phosphatidic acid binding	8	19	0.242792	2.26471	0.0152514	1	0.171395	0.551831	RAPGEF2; PLTP; RAPGEF6; PACSIN2; COMMD1; ATP13A2; OPA1; MAPKAP1;
snoRNA binding	3	15	0.091047	1.07782	0.547973	1	1	1	BYSL; NOP58; NOP56;
GO:1990226	4	6	0.121396	3.58618	0.0130231	1	0.152044	0.489529	NOP56; CBX1; CBX3; HSP90AB1;
ATP-dependent DNA helicase activity	15	31	0.455235	2.6016	0.000156381	0.657271	0.00521644	0.0167951	DHX36; MCM4; MCM6; MCM7; RAD50; DHX9; RUVBL1; DHX30; CHD4; CHD1L; CHD3; DDX3X; RUVBL2; DDX11; RTEL1;
ATP-dependent RNA helicase activity	11	26	0.333839	2.27514	0.00444773	1	0.0716238	0.230604	DHX36; DHX9; DDX20; DHX30; SNRNP200; EIF4A1; DDX23; DDX5; DDX3X; UPF1; EIF4A3;
poly(A) RNA binding	11	23	0.333839	2.57177	0.00134401	1	0.0281039	0.0904848	RBPMS; PABPC4; PPIE; SYNCRIP; HNRNPU; PABPC1; DDX3X; RBMS1; KHDRBS1; EIF4A3; DDX1;
eukaryotic initiation factor 4E binding	4	10	0.121396	2.15314	0.0975512	1	0.533864	1	HHEX; DDX3X; EIF4G1; LARP1;
nucleoside-triphosphatase activity	3	10	0.091047	1.6162	0.280504	1	0.830022	1	ENTPD6; DHX9; DDX3X;
translation initiation factor binding	15	21	0.455235	3.83987	1.86833e-07	0.000785258	1.51011e-05	4.86203e-05	EIF2B4; GCH1; TRIM32; GLE1; EIF3CL; EIF3M; DDX3X; FMR1; EIF3F; POLR2G; EIF2B5; EIF4G1; EIF3C; LARP1; EIF3B;
RNA strand annealing activity	4	5	0.121396	4.30198	0.00509282	1	0.0775548	0.249699	FXR1; DDX3X; FMR1; EIF4H;
RNA stem-loop binding	8	13	0.242792	3.30916	0.000748348	1	0.0186113	0.0599218	RC3H2; EPRS; ZC3H12A; DHX9; MYH10; DDX3X; FMR1; EIF4A3;
ribosomal small subunit binding	9	16	0.273141	3.02479	0.000849825	1	0.0201797	0.0649717	NPM1; EIF1; ERAL1; UNG; PIM1; DDX3X; EIF4H; EIF1B; PTCD3;
CTPase activity	1	1	0.030349	5.3748	0.186053	1	0.587073	1	DDX3X;
coreceptor activity	11	35	0.333839	1.69027	0.0477683	1	0.324346	1	ITGB3; ITGB1; TGFBR3; LRP1; CD86; ITGAV; CXCR4; CD28; CCR5; ITGA4; CD4;
C-X-C chemokine receptor activity	1	7	0.030349	0.7744	0.763378	1	1	1	CXCR4;
ribonuclease activity	4	21	0.121396	1.02584	0.567087	1	1	1	RNASET2; ZC3H12A; ANG; DIS3L2;
CCR7 chemokine receptor binding	2	2	0.060698	5.3748	0.0346072	1	0.262079	0.843803	CCL19; CCL21;
pattern recognition receptor activity	2	10	0.060698	1.07925	0.580685	1	1	1	TLR2; TLR9;
insulin-like growth factor binding	5	19	0.151745	1.4165	0.270788	1	0.808326	1	IGFBP7; HTRA1; CYR61; NOV; IGF2R;
peroxisome matrix targeting signal-2 binding	1	1	0.030349	5.3748	0.186053	1	0.587073	1	PEX7;
enzyme inhibitor activity	6	31	0.182094	1.04168	0.529641	1	1	1	PPP1R12A; PPP1R12B; TXNIP; ARRB1; PLN; NOTCH1;
nucleoside diphosphate kinase activity	2	19	0.060698	0.568298	0.893194	1	1	1	SUCLG1; CMPK1;
GO:1901612	3	10	0.091047	1.6162	0.280504	1	0.830022	1	STOML2; MME; OPA1;
methylumbelliferyl-acetate deacetylase activity	1	3	0.030349	1.8035	0.460773	1	1	1	ESD;
alpha-mannosidase activity	3	7	0.091047	2.30787	0.124859	1	0.587073	1	MAN2A2; MAN2B1; MAN2A1;
fructose 1,6-bisphosphate 1-phosphatase activity	1	2	0.030349	2.70077	0.337499	1	0.830022	1	FBP1;
small conjugating protein ligase binding	8	23	0.242792	1.87102	0.0494843	1	0.332772	1	SUMO2; STAT1; SUMO3; ITCH; HGS; CDK5RAP3; STAT2; CCNB1;
biotin carboxylase activity	1	3	0.030349	1.8035	0.460773	1	1	1	MCCC1;
biotin binding	4	5	0.121396	4.30198	0.00509282	1	0.0775548	0.249699	PCCA; MCCC1; HLCS; PC;
pyridoxal kinase activity	1	1	0.030349	5.3748	0.186053	1	0.587073	1	PDXK;
potassium ion binding	6	10	0.182094	3.22703	0.00435602	1	0.0713491	0.229719	ATP1A1; KCNJ11; ATP1A2; PDXK; ATP1B1; HDAC4;
sodium ion binding	5	8	0.151745	3.36176	0.0075396	1	0.0981082	0.315874	ATP1A1; ATP1A2; PDXK; ATP1B1; CAPN3;
lithium ion binding	1	2	0.030349	2.70077	0.337499	1	0.830022	1	PDXK;
stearoyl-CoA 9-desaturase activity	1	3	0.030349	1.8035	0.460773	1	1	1	SCD;
SH3/SH2 adaptor activity	18	53	0.546282	1.82607	0.00565624	1	0.0849041	0.273361	ITSN2; GAB1; SRC; NCK1; CRKL; TOB1; RUSC1; CD28; TP53BP2; SHB; PAG1; NCK2; VAV3; KHDRBS1; CRK; GRB10; SH3BP2; SORBS1;
phosphatidate phosphatase activity	2	13	0.060698	0.830388	0.726761	1	1	1	LPIN2; LPIN1;
ligand-dependent nuclear receptor binding	11	18	0.333839	3.28576	7.92119e-05	0.332928	0.00282142	0.00908398	TRIM24; ISL1; UBA3; ARID1A; TADA3; RXRA; NCOA2; BAZ2A; NCOA1; PROX1; SMARCE1;
nucleosome binding	12	25	0.364188	2.58102	0.000782168	1	0.019338	0.0622614	NAP1L4; HIRA; RCC1; HP1BP3; PHF1; ARID1A; ZNHIT1; SMARCA5; SUPT6H; SUPT16H; MLLT6; RNF4;
RNA polymerase II activating transcription factor binding	13	41	0.394537	1.7051	0.0307877	1	0.262079	0.843803	PITX2; ISL1; RBL2; SMAD3; TBX3; LMO2; EGR2; MAD2L2; IFI27; HEY2; HNF4A; LDB1; HIPK2;
MRF binding	1	4	0.030349	1.35375	0.561115	1	1	1	KDM1A;
growth hormone receptor binding	2	9	0.060698	1.19904	0.520649	1	1	1	JAK1; TYK2;
insulin-like growth factor receptor binding	5	16	0.151745	1.68193	0.161723	1	0.587073	1	YWHAG; YWHAH; GNAS; ARRB1; CRK;
protein tyrosine kinase activity	59	133	1.79059	2.38453	7.09079e-12	2.98026e-08	1.24177e-09	3.99808e-09	NTRK1; NTRK2; TNK2; TRIM24; HBEGF; CSK; FYN; SRC; ERBB3; MET; JAK1; TWF1; DYRK1A; KIT; KDR; CSF2; CLK2; ZAP70; BTK; MUSK; SCYL1; CAMKK2; SYK; YES1; MAP2K1; AXL; JAK3; ERBB4; MAP2K6; CLK3; TTN; EPHB1; FGF8; FES; FGF10; TEK; TTK; EFNB1; FGR; HGF; MAP2K7; FGFR4; FGF1; TYK2; HCK; CDC37; FGF9; MAP2K4; LYN; TYRO3; MAP2K3; MAP2K5; FER; FGFR2; MAP2K2; LCK; EFNB2; FGFR3; EREG;
phosphatidylserine binding	18	59	0.546282	1.6404	0.0185254	1	0.202767	0.652837	SCARB2; SYT7; GAS6; CPNE1; SYT17; SYT1; APPL1; RASGRP1; APPL2; AXL; MFGE8; ANXA2; MME; ANXA6; SCARB1; SYT12; OSBPL8; THBS1;
DNA polymerase binding	7	18	0.212443	2.09202	0.0359911	1	0.272069	0.875967	PTGES3; SMARCA4; LONP1; RTEL1; FANCD2; SMG6; HSP90AB1;
water channel activity	3	12	0.091047	1.34706	0.391913	1	0.937081	1	AQP1; PDPN; MIP;
succinate dehydrogenase activity	2	2	0.060698	5.3748	0.0346072	1	0.262079	0.843803	SDHD; SDHA;
ubiquinone binding	2	7	0.060698	1.54113	0.384609	1	0.924778	1	SDHD; SDHB;
transmembrane receptor protein tyrosine phosphatase activity	8	17	0.242792	2.53099	0.00696383	1	0.0932133	0.300114	PTPRC; PTPRK; PTPRA; PTPRF; PTPN6; PTPRN2; PTPRO; PTPRM;
alpha-catenin binding	4	10	0.121396	2.15314	0.0975512	1	0.533864	1	VCL; JUP; PKP2; CDH2;
gamma-catenin binding	7	11	0.212443	3.4221	0.00125081	1	0.0266861	0.0859197	APC2; PTPRK; PTPRJ; TCF7L2; CTNNA1; CDH2; LEF1;
delta-catenin binding	2	7	0.060698	1.54113	0.384609	1	0.924778	1	PTPRJ; DACT1;
GO:0097677	1	7	0.030349	0.7744	0.763378	1	1	1	PTPN2;
phospholipid transporter activity	5	18	0.151745	1.49515	0.23256	1	0.705267	1	SCARB2; PLTP; APOA1; STARD7; OSBPL8;
insulin binding	1	5	0.030349	1.08354	0.642789	1	1	1	IDE;
hydrolase activity, acting on carbon-nitrogen (but not peptide) bonds	3	6	0.091047	2.69187	0.0824632	1	0.504307	1	CRMP1; DPYSL3; ASAH1;
filamin binding	6	13	0.182094	2.4829	0.0214071	1	0.221161	0.712061	NEBL; CEACAM1; CRMP1; DPYSL3; OPRM1; TMEM67;
protein kinase inhibitor activity	11	27	0.333839	2.19091	0.00626123	1	0.0872542	0.280928	QARS; NPM1; NCK1; SH3BP5; TRIB1; TRIB2; CDKN1C; CDKN1B; SOCS3; DNAJC3; TRIB3;
glyceraldehyde-3-phosphate dehydrogenase (NAD+) (phosphorylating) activity	1	2	0.030349	2.70077	0.337499	1	0.830022	1	GAPDH;
NAD binding	17	39	0.515933	2.34364	0.000284541	1	0.00825992	0.026594	BDH2; HADHA; DLD; SORD; ALDH1A1; GAPDH; AHCY; NDUFS2; IDH3B; MDH1; CTBP2; CTBP1; PHGDH; NDUFV1; GPD1; GPD1L; LDHA;
fatty acid binding	7	23	0.212443	1.63743	0.119672	1	0.587073	1	PTGDS; PPARD; FABP5; APOC1; SNCA; ALB; HNF4A;
ferroxidase activity	4	10	0.121396	2.15314	0.0975512	1	0.533864	1	CP; FXN; FTH1; FTL;
spectrin binding	12	28	0.364188	2.30458	0.00263659	1	0.0486035	0.156486	PTPRC; DYNC1I1; EPB41; KIF3A; GBP1; EPB41L2; ANK2; GNB1; ANK3; MYO10; DCTN2; MYO7A;
Rho GTPase binding	11	33	0.333839	1.79268	0.0316186	1	0.262079	0.843803	LRRK2; STRN3; ARHGEF2; ROCK2; FLNA; MYO9B; KIF3B; PFN1; DIAPH1; AKAP13; IQGAP2;
histone deacetylase binding	51	112	1.5478	2.44771	5.72324e-11	2.40548e-07	8.01826e-09	2.5816e-08	NKX3-1; NIPBL; YY1; DHX36; CCND1; RBBP4; NUDT21; KAT2B; GLI3; PKN1; NRIP1; PKN2; HDAC6; HDAC9; YWHAE; MYOCD; SIRT2; CRY1; DNMT3B; RARA; DDX20; KAT2A; CHD4; AKAP8L; BCOR; ZNHIT1; MTA3; KLF4; MTA1; FOXP3; SIX3; HNRNPD; PRDM1; TRAF6; HDAC5; MEF2D; YWHAB; SFPQ; PHB; MEF2C; MEF2A; HDAC4; HEY2; SMG5; CBX5; CDC20; SRF; RFXANK; LEF1; DACT1; HSP90AB1;
hyaluronic acid binding	3	23	0.091047	0.703092	0.829089	1	1	1	HYAL2; C1QBP; CD44;
CTD phosphatase activity	3	6	0.091047	2.69187	0.0824632	1	0.504307	1	CTDSP2; CTDP1; SSU72;
histone demethylase activity	9	26	0.273141	1.86186	0.0393742	1	0.288813	0.929876	KDM2B; KDM1A; KDM5B; KDM5A; KDM6A; KDM2A; KDM4A; JMJD6; ARID5B;
GTP-Rho binding	6	19	0.182094	1.69924	0.125521	1	0.587073	1	ANLN; PKN1; PKN2; ROCK1; TRIOBP; TNFAIP1;
transporter activity	21	85	0.637329	1.32837	0.0981057	1	0.535926	1	AP1G1; AP2S1; AP2M1; TAP2; SLC16A2; SLC25A13; CPNE1; AP3D1; XPO1; ATP6AP1; GOLGA3; SLC37A4; PACSIN2; TPR; ASNA1; CPNE3; CUBN; SCARB1; IPO7; TCOF1; TCIRG1;
heparin binding	58	162	1.76024	1.92452	1.59531e-07	0.00067051	1.36839e-05	4.40572e-05	GPNMB; PTN; ANXA4; COL5A1; RPL29; MDK; HSD17B12; SERPINE2; HBEGF; PTPRC; LRPAP1; ZNF207; FSTL1; THBS2; LTBP2; F2; BMP7; CYR61; PTPRF; FBN1; PAFAH1B1; SELP; POSTN; TGFBR3; FN1; HDGF; THBS4; NOV; CFH; SLIT2; TNXB; VTN; ANG; NAV2; SFRP1; APLP2; APOB; APLP1; FGF10; BMP4; COL11A1; NRP2; ANXA6; LTF; FGFR4; FGF1; HRG; FGF9; FGFRL1; THBS1; PTCH1; FGFR2; RPL22; ANXA5; ELANE; AZU1; LPL; MPO;
phosphodiesterase I activity	3	6	0.091047	2.69187	0.0824632	1	0.504307	1	FAN1; ENPP2; ENPP1;
NADH pyrophosphatase activity	2	7	0.060698	1.54113	0.384609	1	0.924778	1	ITPA; ENPP1;
nucleoside-triphosphate diphosphatase activity	3	7	0.091047	2.30787	0.124859	1	0.587073	1	ITPA; DHX9; ENPP1;
Rac GTPase binding	23	54	0.698027	2.28984	3.9798e-05	0.167271	0.00162399	0.00522868	DVL3; PKN1; PAK4; ATP7A; DVL2; ARHGEF2; PAK2; FLNA; RCC2; DVL1; ARHGDIA; CYFIP1; PAK3; ARFIP2; NCKAP1L; ARHGDIB; IQGAP1; CAV1; PAK1; OCRL; IQGAP2; CORO1C; RALBP1;
protein self-association	28	56	0.849772	2.68788	1.02765e-07	0.00043192	9.38957e-06	3.02311e-05	PTH1R; NKX3-1; SGTA; RYR2; CCL5; SHANK3; TRIM32; BCL10; TNFAIP3; DYRK1A; DVL2; SLC2A1; MALT1; AGA; MYD88; TTN; FOXP1; VAMP2; SLC9A3R1; CNTN2; MDH2; TMEM43; ID1; CRK; CTSC; ATXN1; LDB1; PCSK9;
ion channel activity	2	25	0.060698	0.431961	0.961019	1	1	1	CHRNA7; TRPV4;
S100 protein binding	10	15	0.30349	3.58439	5.87911e-05	0.247099	0.00218672	0.00704046	S100A6; CACYBP; ANXA11; EZR; ANXA2; AGER; ATP2A2; S100A11; FGF1; IQGAP1;
misfolded protein binding	7	23	0.212443	1.63743	0.119672	1	0.587073	1	HSPA2; BAG6; HDAC6; TOR1A; DNAJC3; DNAJC10; HSPA5;
SNAP receptor activity	9	32	0.273141	1.51287	0.125534	1	0.587073	1	SNAP29; SNAP25; STX16; SNAP23; VAMP7; GOSR2; STX4; YKT6; STX3;
endopeptidase activity	38	83	1.15326	2.4611	1.29643e-08	5.44888e-05	1.32899e-06	4.2789e-06	PSMB2; APH1A; PSMA1; CPNE1; UQCRC2; FURIN; NCSTN; PMPCA; PSMA2; PSMA3; TPP1; PSMD1; PSMB6; CAPN1; MME; PSMA5; CTSH; PSMB1; PSMA6; PLG; PCSK5; MMP9; PSMA4; PMPCB; PSMB7; ATG4B; CAPNS1; PSMB5; TMEM59; ECE1; PSMB8; PSMA7; BACE1; SHH; ELANE; PSMD2; PSEN2; PSMB4;
glutathione binding	3	11	0.091047	1.4694	0.336352	1	0.830022	1	PTGES2; MGST1; GSTM3;
prostaglandin-E synthase activity	3	4	0.091047	4.03445	0.022153	1	0.221161	0.712061	PTGES3; PTGES2; MGST1;
GDP-dissociation inhibitor activity	6	10	0.182094	3.22703	0.00435602	1	0.0713491	0.229719	GDI1; ITGB1BP1; RANBP1; RGS14; SH3BP4; SESN2;
tRNA methyltransferase activity	1	9	0.030349	0.602502	0.843266	1	1	1	FTSJ1;
tRNA (cytosine-5-)-methyltransferase activity	1	5	0.030349	1.08354	0.642789	1	1	1	NSUN2;
cysteine-type endopeptidase activator activity involved in apoptotic process	7	17	0.212443	2.21501	0.0260845	1	0.244172	0.786149	NKX3-1; NOD1; PYCARD; CTSH; BAD; APAF1; CASP3;
heat shock protein binding	25	60	0.758725	2.24002	2.92894e-05	0.123103	0.00125009	0.00402484	HSPA2; ZFP36; FAF1; ITGB2; FKBP4; KCNJ11; DAXX; ADORA1; DMPK; BCOR; BAG2; IRAK1; APOA1; TOMM34; TPR; LMAN2; APAF1; DNAJA2; DNAJB6; OGDH; CDC37; LIMK1; DNAJC7; HSP90AB1; HSPA5;
ADP binding	20	39	0.60698	2.75698	4.14815e-06	0.0174347	0.000223521	0.00071966	ATP1A1; MYH9; PGK1; CHORDC1; ERN1; RUVBL1; MSH6; MYO9B; MSH2; MYH10; LONP1; TAP1; APAF1; RUVBL2; GLUD1; PRKAG1; P2RY1; PRKAG2; MYO7A; MYO6;
GO:0089720	3	11	0.091047	1.4694	0.336352	1	0.830022	1	NOL3; RIPK2; FADD;
inositol monophosphate 1-phosphatase activity	2	4	0.060698	2.6941	0.159748	1	0.587073	1	INPP5F; IMPAD1;
inositol monophosphate 3-phosphatase activity	2	4	0.060698	2.6941	0.159748	1	0.587073	1	INPP5F; IMPAD1;
inositol monophosphate 4-phosphatase activity	2	4	0.060698	2.6941	0.159748	1	0.587073	1	INPP5F; IMPAD1;
MAP kinase kinase activity	11	16	0.333839	3.69622	1.5733e-05	0.0661259	0.000726658	0.00233958	LRRK2; MAP2K1; MAP2K6; PAK3; MAP2K7; MAP2K4; MAP2K3; MAP2K5; MAP2K2; MAPK10; MAPK1;
CDP-diacylglycerol-inositol 3-phosphatidyltransferase activity	1	1	0.030349	5.3748	0.186053	1	0.587073	1	CDIPT;
diacylglycerol binding	6	12	0.182094	2.68964	0.0136442	1	0.15798	0.50864	RAPGEF2; PLTP; UNC13B; UNC13A; RASGRP1; CDIPT;
alcohol binding	1	1	0.030349	5.3748	0.186053	1	0.587073	1	CDIPT;
acetyltransferase activator activity	1	2	0.030349	2.70077	0.337499	1	0.830022	1	BCAS3;
beta-tubulin binding	19	37	0.576631	2.76074	7.0326e-06	0.029558	0.000347741	0.0011196	PEX14; BCAS3; TRPV4; LRPPRC; HDAC6; GABARAPL1; GABARAP; APPL1; SPAST; ADNP; GABARAPL2; RACGAP1; TBCD; SNCA; NDEL1; VAPB; BBS4; ARL8B; SMC3;
methyl-CpG binding	7	25	0.212443	1.50649	0.168739	1	0.587073	1	ERH; MECP2; MBD3; PRMT1; DNMT1; WDR77; PRMT5;
histone-arginine N-methyltransferase activity	4	9	0.121396	2.39211	0.0682919	1	0.441586	1	PRMT1; PRMT2; CARM1; PRMT5;
protein-arginine N-methyltransferase activity	5	10	0.151745	2.69008	0.024403	1	0.237972	0.766185	PRMT1; PRMT2; WDR77; CARM1; PRMT5;
protein-arginine omega-N symmetric methyltransferase activity	1	4	0.030349	1.35375	0.561115	1	1	1	PRMT5;
histone methyltransferase activity (H4-R3 specific)	2	4	0.060698	2.6941	0.159748	1	0.587073	1	PRMT1; PRMT5;
beta-2 adrenergic receptor binding	4	5	0.121396	4.30198	0.00509282	1	0.0775548	0.249699	PDE4D; GNAS; NEDD4; SLC9A3R1;
myosin II binding	3	6	0.091047	2.69187	0.0824632	1	0.504307	1	TRIOBP; SLC9A3R1; GSN;
dopamine receptor binding	1	1	0.030349	5.3748	0.186053	1	0.587073	1	SLC9A3R1;
growth factor receptor binding	3	4	0.091047	4.03445	0.022153	1	0.221161	0.712061	FYN; SRC; SLC9A3R1;
transcription coactivator binding	7	19	0.212443	1.98197	0.0480892	1	0.325998	1	AHR; RORA; RPL23; CDK9; FOXC1; SIX1; NR4A3;
telomerase activity	2	6	0.060698	1.79756	0.310395	1	0.830022	1	PTGES3; DKC1;
RNA-directed RNA polymerase activity	1	2	0.030349	2.70077	0.337499	1	0.830022	1	POLR2A;
nucleotidyltransferase activity	3	13	0.091047	1.24352	0.446186	1	1	1	GMPPA; EIF2B3; PAPSS1;
telomeric RNA binding	12	22	0.364188	2.93282	0.000169298	0.71156	0.00547354	0.0176229	NAF1; WRAP53; DHX36; PINX1; HNRNPU; PARN; HNRNPC; DKC1; SMG5; SMG6; SNRPB; NOP10;
retinol dehydrogenase activity	2	20	0.060698	0.539897	0.909363	1	1	1	DHRS3; BMP2;
histone kinase activity (H3-T11 specific)	2	2	0.060698	5.3748	0.0346072	1	0.262079	0.843803	PKN1; CHEK1;
GO:1904315	3	35	0.091047	0.462101	0.970337	1	1	1	GRIA1; GRIN1; GRIK2;
serine-type peptidase activity	7	63	0.212443	0.597958	0.96226	1	1	1	HPN; HTRA1; DPP4; TPP1; RELN; PLG; C1R;
tripeptidyl-peptidase activity	1	3	0.030349	1.8035	0.460773	1	1	1	TPP1;
peptide binding	14	52	0.424886	1.44782	0.0900478	1	0.504307	1	CRHBP; CLTA; FURIN; OPRK1; RXRA; ADNP; TPP1; ANG; OPRM1; MME; CALR; PCSK5; IDE; HSP90AB1;
G-protein gamma-subunit binding	2	2	0.060698	5.3748	0.0346072	1	0.262079	0.843803	GNB5; CCDC88A;
RNA polymerase II repressing transcription factor binding	14	35	0.424886	2.15084	0.00261481	1	0.048571	0.156382	GATA6; TCERG1; PPARD; RBPJ; RBBP8; BBS2; TCF7L2; CHD4; MTA3; MKKS; MTA1; BBS4; BBS1; TTC8;
vascular endothelial growth factor-activated receptor activity	2	7	0.060698	1.54113	0.384609	1	0.924778	1	KDR; NRP2;
semaphorin receptor activity	4	11	0.121396	1.95758	0.131578	1	0.587073	1	PLXNB2; PLXNB1; PLXND1; NRP2;
growth factor binding	13	32	0.394537	2.18451	0.00313591	1	0.0565676	0.182128	BMPR1A; BMPR1B; ERBB3; TGFBR1; KDR; LTBP2; BMPR2; TGFBR2; DUSP1; LIFR; TEK; NRP2; IL6ST;
cytokine binding	16	40	0.485584	2.15072	0.00132552	1	0.0279958	0.0901367	IFNGR1; PRLR; KIT; CSF1R; GBP1; TNFRSF14; CD74; IL23R; LIFR; PARK7; NRP2; IL6R; IL6ST; ELANE; IL12B; FZD4;
vascular endothelial growth factor binding	2	7	0.060698	1.54113	0.384609	1	0.924778	1	PTN; KDR;
tumor necrosis factor receptor superfamily binding	3	5	0.091047	3.22917	0.0477431	1	0.324346	1	TNFSF4; TNFSF11; FADD;
neurotransmitter transporter activity	1	9	0.030349	0.602502	0.843266	1	1	1	CPLX1;
Hsp70 protein binding	16	40	0.485584	2.15072	0.00132552	1	0.0279958	0.0901367	DNAJA3; BAG6; NOD2; HDAC8; ERN1; TSC1; DNAJA1; SNCA; RPS3; NUP62; DNAJB1; FGF1; CDKN1B; STIP1; DNAJB2; DNAJC10;
mitogen-activated protein kinase kinase kinase binding	9	18	0.273141	2.68889	0.00252218	1	0.048185	0.155139	DAZAP2; TGFBR2; TRAF6; SASH1; STK38; TRAF2; MAP2K4; DAB2IP; MAPK1;
ferrous iron binding	11	24	0.333839	2.46466	0.0020674	1	0.0408002	0.131362	PHYH; TET2; EGLN1; TH; EGLN2; FXN; SNCA; FTH1; FTO; TF; FTL;
carboxylic acid binding	4	8	0.121396	2.69075	0.0443309	1	0.320142	1	PHYH; HIF1AN; GOT1; HMGCL;
cofactor binding	8	17	0.242792	2.53099	0.00696383	1	0.0932133	0.300114	PHYH; SUCLG1; TYMS; HIF1AN; WWOX; LMO2; ASNS; TKT;
phytanoyl-CoA dioxygenase activity	1	1	0.030349	5.3748	0.186053	1	0.587073	1	PHYH;
GO:0039706	7	13	0.212443	2.89603	0.00458757	1	0.0730362	0.235151	WNT3A; LRRK2; DKK1; BMP2; BMP4; HFE; DKK3;
myosin binding	9	24	0.273141	2.01695	0.0233887	1	0.231846	0.746461	DMD; VEZT; TRIM32; SLC6A4; HAP1; TRPM7; RHOA; ARFGEF2; RALA;
L27 domain binding	1	4	0.030349	1.35375	0.561115	1	1	1	DLG1;
IkappaB kinase activity	2	3	0.060698	3.58915	0.0909504	1	0.504307	1	CHUK; IKBKE;
P-P-bond-hydrolysis-driven protein transmembrane transporter activity	1	8	0.030349	0.677721	0.80742	1	1	1	TOMM20;
histone acetyltransferase activity	13	48	0.394537	1.45649	0.0961887	1	0.531949	1	SUPT7L; DPF2; TAF10; KAT2B; KAT5; RSF1; POLE3; KAT2A; ARRB1; TADA3; BAZ1A; ELP3; NCOA1;
H4 histone acetyltransferase activity	2	10	0.060698	1.07925	0.580685	1	1	1	KAT5; USP22;
ubiquitin binding	35	79	1.06222	2.38162	1.32682e-07	0.000557664	1.18652e-05	3.82018e-05	RBCK1; VPS28; FAF1; TRIM32; FAF2; TNFAIP3; HDAC6; RNF8; NSFL1C; SIRT2; SMAD3; NBR1; UBE2A; NEDD4; RAD23B; WDR48; FBXW7; RNF31; ADRM1; BIRC2; CXCR4; TOM1L1; NUP62; AUP1; UBXN1; TSG101; USP33; OTUB1; NPLOC4; RNF185; FBXO7; DNAJB2; UBE2N; CKS1B; HSPB1;
guanylate kinase activity	5	9	0.151745	2.98865	0.0143795	1	0.162465	0.523081	GUK1; TJP2; DLG1; CASK; MPP1;
neurexin family protein binding	3	13	0.091047	1.24352	0.446186	1	1	1	NLGN1; CPE; CASK;
phospholipase D activity	4	7	0.121396	3.0746	0.0259352	1	0.243861	0.785146	HMOX1; GPLD1; PLD2; PLD3;
NAPE-specific phospholipase D activity	2	5	0.060698	2.15636	0.234418	1	0.705267	1	PLD2; PLD3;
phosphatase regulator activity	3	8	0.091047	2.01974	0.173176	1	0.587073	1	ZEB2; PPP1R12A; PPP1R12B;
14-3-3 protein binding	16	28	0.485584	3.07213	6.1668e-06	0.0259191	0.000312278	0.00100543	SRPK2; ZFP36L1; SIK1; ZFP36; PPP1R12A; YWHAQ; KIF13B; HDAC7; RPTOR; BAD; KCNH1; PRKCE; PRKCZ; TBC1D22A; DAB2IP; ARRB2;
cyclin binding	13	30	0.394537	2.33009	0.00156336	1	0.0315903	0.10171	RBM4; GAK; GPS2; CDK9; FBXW7; CUL3; CDK5RAP3; CDK6; CDK2; CDK4; CDKN1B; CDK13; PTCH1;
ornithine decarboxylase activator activity	2	3	0.060698	3.58915	0.0909504	1	0.504307	1	PRLR; AZIN1;
nuclear export signal receptor activity	5	9	0.151745	2.98865	0.0143795	1	0.162465	0.523081	XPO7; XPO1; RAN; XPO5; CSE1L;
calcium-transporting ATPase activity	6	10	0.182094	3.22703	0.00435602	1	0.0713491	0.229719	ATP2B1; ATP2B2; ATP2C1; ATP2A2; ATP2B4; ANXA5;
1-phosphatidylinositol-4-phosphate 5-kinase activity	2	7	0.060698	1.54113	0.384609	1	0.924778	1	PIP4K2A; PIP4K2B;
1-phosphatidylinositol-3-phosphate 4-kinase activity	2	5	0.060698	2.15636	0.234418	1	0.705267	1	PIP4K2A; PIP4K2B;
protein phosphatase inhibitor activity	5	32	0.151745	0.841229	0.736259	1	1	1	PTN; LGALS3; ARPP19; SET; PPME1;
GO:0098918	1	1	0.030349	5.3748	0.186053	1	0.587073	1	SPTBN2;
histone demethylase activity (H3-K27 specific)	1	5	0.030349	1.08354	0.642789	1	1	1	KDM6A;
phosphatidylinositol-3-phosphatase activity	4	15	0.121396	1.43591	0.300079	1	0.830022	1	FIG4; MTMR4; MTMR2; MTM1;
phosphatidylinositol-4,5-bisphosphate 5-phosphatase activity	3	8	0.091047	2.01974	0.173176	1	0.587073	1	INPP5E; INPP5K; OCRL;
phosphatidylinositol phosphate 4-phosphatase activity	2	5	0.060698	2.15636	0.234418	1	0.705267	1	INPP5F; OCRL;
phosphatidylinositol-3,5-bisphosphate 5-phosphatase activity	2	5	0.060698	2.15636	0.234418	1	0.705267	1	FIG4; OCRL;
phosphatidylinositol-3,5-bisphosphate 3-phosphatase activity	3	12	0.091047	1.34706	0.391913	1	0.937081	1	MTMR4; MTMR2; MTM1;
structural constituent of muscle	12	44	0.364188	1.46674	0.102782	1	0.555258	1	NEBL; OBSL1; DMD; PLEC; ASPH; TPM1; TPM2; MYH11; TCAP; TTN; CAPN3; DAG1;
vinculin binding	6	10	0.182094	3.22703	0.00435602	1	0.0713491	0.229719	DMD; SORBS3; UTRN; CTNNA1; PXN; DAG1;
plus-end-directed microtubule motor activity	13	26	0.394537	2.68843	0.00028496	1	0.00825992	0.026594	DYNLL1; KIF11; KIF1A; KIF1B; DYNC1I2; KIF14; DYNC1I1; KIF1C; KIF3A; WDR34; KIF3B; KIF5A; WDR60;
GO:0120170	2	3	0.060698	3.58915	0.0909504	1	0.504307	1	KIFAP3; KIF3B;
microtubule minus-end binding	4	11	0.121396	1.95758	0.131578	1	0.587073	1	CEP290; TUBGCP2; TUBGCP4; MACF1;
GO:0098882	2	4	0.060698	2.6941	0.159748	1	0.587073	1	PCLO; CTBP2;
retinoic acid-responsive element binding	2	4	0.060698	2.6941	0.159748	1	0.587073	1	RARA; RXRA;
collagen binding	24	64	0.728376	2.01607	0.000296816	1	0.00848652	0.0273236	SPARC; HSD17B12; PDGFA; SPARCL1; SMAD4; LUM; TGFBI; SMAD3; PPIB; SMAD7; FN1; ANTXR1; VTN; ITGA3; VWF; MMP9; DCN; CTSS; CTSB; ITGA2; CCBE1; PAK1; CD44; DDR2;
transforming growth factor beta receptor, inhibitory cytoplasmic mediator activity	2	2	0.060698	5.3748	0.0346072	1	0.262079	0.843803	SMAD6; SMAD7;
type I transforming growth factor beta receptor binding	7	11	0.212443	3.4221	0.00125081	1	0.0266861	0.0859197	TGFB3; FKBP1A; SMAD6; TGFBR2; SMAD7; ENG; SMAD2;
activin binding	6	14	0.182094	2.30568	0.0316773	1	0.262079	0.843803	SMURF1; FKBP1A; TGFBR1; SMAD7; TGFBR3; ENG;
I-SMAD binding	10	11	0.30349	4.88662	4.49443e-07	0.00188901	3.25691e-05	0.000104861	TGFB1I1; SMURF1; TGFBR1; SMAD4; SMAD6; SMAD7; SMAD1; SMAD2; AXIN2; AXIN1;
pre-mRNA binding	8	14	0.242792	3.07296	0.00146165	1	0.029822	0.0960163	SRSF6; HNRNPA1; TARBP2; HNRNPU; TRA2B; DDX5; CELF2; PTBP1;
viral receptor activity	34	76	1.03187	2.40491	1.49694e-07	0.000629166	1.31076e-05	4.22019e-05	ITGB3; SCARB2; ITGB1; HYAL2; CLDN1; ITGA5; XPR1; DPP4; PVR; TNFRSF14; AXL; CD86; NPC1; ITGAV; CXCR4; HTR2A; NCAM1; ICAM1; CCR5; EPHA2; F11R; RPSA; CD4; ITGA2; LAMP1; SCARB1; TYRO3; CD46; IDE; TFRC; CD81; DAG1; EFNB2; LDLR;
sterol transporter activity	2	14	0.060698	0.771116	0.764822	1	1	1	NPC1; OSBPL8;
1-acylglycerol-3-phosphate O-acyltransferase activity	3	20	0.091047	0.808503	0.747676	1	1	1	MBOAT7; AGPAT1; TAZ;
enhancer sequence-specific DNA binding	12	22	0.364188	2.93282	0.000169298	0.71156	0.00547354	0.0176229	YY1; GATA4; ISL1; TFAP2B; IRF7; GATA2; LMO4; SOX9; SOX11; HMGA1; GATA3; LDB1;
CD4 receptor binding	6	8	0.182094	4.03278	0.000818533	1	0.0200017	0.0643984	FYN; IL16; SPG21; CD74; LCK; PLSCR1;
p53 binding	22	65	0.667678	1.81971	0.00247497	1	0.0481589	0.155055	KDM1A; EHMT2; TRIM24; NTRK3; EHMT1; CHD8; GATA1; DAXX; USP7; PSME3; CDK5; BRD7; USP10; RNF34; SMARCA4; PTTG1IP; BANP; SMARCB1; TP53BP2; BRD4; MSX1; MUC1;
estrogen response element binding	2	4	0.060698	2.6941	0.159748	1	0.587073	1	TRIM24; ESR2;
histone acetyl-lysine binding	10	19	0.30349	2.83018	0.000871745	1	0.020584	0.0662731	BRD2; ZMYND8; TRIM24; DPF2; BRD7; CARM1; SMARCA4; PSME4; BAZ2A; BRD4;
receptor signaling complex scaffold activity	14	23	0.424886	3.27253	8.66632e-06	0.0364245	0.000413915	0.00133266	MAPK8IP3; LRRK2; SHANK3; G3BP2; NCK1; MMS19; MAGI2; RGS14; SPAG9; NUP62; CD3E; NCK2; GRIP1; AXIN1;
signaling adaptor activity	3	10	0.091047	1.6162	0.280504	1	0.830022	1	MAVS; AXIN1; DAB2IP;
transforming growth factor beta receptor, pathway-specific cytoplasmic mediator activity	3	5	0.091047	3.22917	0.0477431	1	0.324346	1	SMAD3; SMAD1; SMAD2;
glycerone-phosphate O-acyltransferase activity	1	1	0.030349	5.3748	0.186053	1	0.587073	1	GNPAT;
NAD(P)H oxidase activity	3	8	0.091047	2.01974	0.173176	1	0.587073	1	MICAL2; MICAL1; NOX4;
dopamine:sodium symporter activity	1	4	0.030349	1.35375	0.561115	1	1	1	SLC6A3;
quaternary ammonium group transmembrane transporter activity	1	4	0.030349	1.35375	0.561115	1	1	1	SLC22A5;
acetylcholine receptor binding	1	13	0.030349	0.417259	0.931244	1	1	1	RER1;
MAP kinase activity	7	14	0.212443	2.68932	0.00771349	1	0.0988408	0.318233	MAPK13; MAPK11; NLK; MAPK6; MAPK7; MAPK10; MAPK1;
serine C-palmitoyltransferase activity	2	5	0.060698	2.15636	0.234418	1	0.705267	1	SPTLC1; SPTLC2;
titin binding	3	14	0.091047	1.15476	0.498394	1	1	1	TCAP; CALM1; CAPN3;
BMP binding	5	11	0.151745	2.44575	0.0380036	1	0.280227	0.902231	GDF5; BMPR2; GREM1; ENG; TCAP;
FATZ binding	1	5	0.030349	1.08354	0.642789	1	1	1	TCAP;
titin Z domain binding	1	2	0.030349	2.70077	0.337499	1	0.830022	1	TCAP;
acetylglucosaminyltransferase activity	6	18	0.182094	1.79359	0.101069	1	0.548827	1	OGT; MGAT1; HEXB; XYLT1; EXT1; POMGNT1;
protein N-acetylglucosaminyltransferase activity	1	3	0.030349	1.8035	0.460773	1	1	1	OGT;
GO:0097363	1	2	0.030349	2.70077	0.337499	1	0.830022	1	OGT;
histone acetyltransferase activity (H4-K5 specific)	5	10	0.151745	2.69008	0.024403	1	0.237972	0.766185	OGT; MCRS1; HCFC1; WDR5; PHF20;
histone acetyltransferase activity (H4-K8 specific)	5	10	0.151745	2.69008	0.024403	1	0.237972	0.766185	OGT; MCRS1; HCFC1; WDR5; PHF20;
histone acetyltransferase activity (H4-K16 specific)	5	10	0.151745	2.69008	0.024403	1	0.237972	0.766185	OGT; MCRS1; HCFC1; WDR5; PHF20;
lipoxygenase activity	1	2	0.030349	2.70077	0.337499	1	0.830022	1	ALOX12;
mitogen-activated protein kinase binding	12	23	0.364188	2.80536	0.000294179	1	0.00846872	0.0272663	GCH1; PTPRJ; PTAFR; NBR1; DUSP1; TNIP1; PEBP1; CDK5RAP3; TPR; MAPK7; IQGAP1; ARRB2;
single-stranded DNA binding	32	101	0.971168	1.70327	0.00108447	1	0.0247719	0.0797568	HNRNPA1; TSNAX; DHX36; CRY2; PURA; RPA3; MCM4; MCM6; MCM7; LRPPRC; NUCKS1; SUB1; DHX9; HNRNPU; RBBP8; TSN; PCBP1; FUBP1; HNRNPK; RAD23B; MSH2; RBMS1; LONP1; POLR2G; ANXA1; SSBP1; PARK7; DDX11; YBX1; SMC4; XPC; TREX1;
proton-transporting ATPase activity, rotational mechanism	10	23	0.30349	2.33819	0.00523884	1	0.0794904	0.255931	ATP6V0A1; ATP6V1H; ATP6V1B2; ATP6AP1; ATP6V0D1; ATP6V0A2; ATP6V1D; ATP6V1A; TCIRG1; ATP6V1E1;
DNA binding, bending	6	19	0.182094	1.69924	0.125521	1	0.587073	1	HMGB3; HMGA2; HHEX; FOXC1; LEF1; TREX1;
GO:0097371	2	7	0.060698	1.54113	0.384609	1	0.924778	1	PSME3; CDK5RAP3;
G-protein coupled peptide receptor activity	5	39	0.151745	0.690278	0.875626	1	1	1	PTH1R; TSHR; MC1R; CX3CR1; LGR4;
phosphatidylinositol-3,4,5-trisphosphate 5-phosphatase activity	3	4	0.091047	4.03445	0.022153	1	0.221161	0.712061	INPP5D; INPPL1; INPP5K;
inositol-1,3,4,5-tetrakisphosphate 5-phosphatase activity	5	9	0.151745	2.98865	0.0143795	1	0.162465	0.523081	INPP5D; INPPL1; ITPK1; INPP5K; OCRL;
GO:0098808	1	2	0.030349	2.70077	0.337499	1	0.830022	1	EIF3D;
NAD-dependent histone deacetylase activity (H3-K14 specific)	6	10	0.182094	3.22703	0.00435602	1	0.0713491	0.229719	HDAC6; HDAC9; HDAC7; HDAC8; HDAC5; HDAC4;
protein deacetylase activity	5	11	0.151745	2.44575	0.0380036	1	0.280227	0.902231	HDAC6; HDAC9; SIRT2; HDAC5; HDAC4;
NF-kappaB binding	12	29	0.364188	2.22514	0.00374537	1	0.063732	0.205195	ANXA4; NPM1; FAF1; BCL10; CPNE1; PPARD; HIF1AN; FOXP3; MTDH; CDK5RAP3; PSMA6; TP53BP2;
GO:1990275	1	1	0.030349	5.3748	0.186053	1	0.587073	1	NVL;
cysteine-type endopeptidase inhibitor activity	6	34	0.182094	0.949795	0.626212	1	1	1	BIRC5; CST3; LTF; UBE2Z; HRG; BIRC6;
N-methyl-D-aspartate selective glutamate receptor activity	2	7	0.060698	1.54113	0.384609	1	0.924778	1	GRIN1; GRIN2A;
glutamate-gated calcium ion channel activity	2	5	0.060698	2.15636	0.234418	1	0.705267	1	GRIN1; GRIN2A;
chloride channel inhibitor activity	1	10	0.030349	0.542312	0.872442	1	1	1	CFTR;
androgen receptor binding	22	44	0.667678	2.68801	2.38665e-06	0.0100311	0.000137412	0.000442419	PRPF6; TGFB1I1; KDM1A; PKN1; NRIP1; KAT5; PRMT2; FHL2; DAXX; RAN; SMARCA4; DDX5; SNW1; NSD1; FOXP1; NCOA1; CALR; PARK7; PIAS1; RNF4; GRIP1; PRKCB;
monocarboxylic acid transmembrane transporter activity	3	16	0.091047	1.0105	0.594536	1	1	1	SLC16A2; BSG; SLC16A1;
lactate transmembrane transporter activity	1	6	0.030349	0.903252	0.709268	1	1	1	SLC16A1;
copper ion transmembrane transporter activity	3	5	0.091047	3.22917	0.0477431	1	0.324346	1	ATP7B; ATP7A; SLC11A2;
anion transmembrane-transporting ATPase activity	1	10	0.030349	0.542312	0.872442	1	1	1	CFTR;
CCR10 chemokine receptor binding	1	3	0.030349	1.8035	0.460773	1	1	1	CCL19;
double-stranded RNA binding	31	70	0.940819	2.38069	6.89718e-07	0.00289889	4.91337e-05	0.000158193	RC3H2; DHX36; DROSHA; TARBP2; TLR3; RFTN1; LSM14A; ELAVL1; ZFR; VIM; DHX9; OAS1; HNRNPU; ILF3; DHX30; TUBA1B; EIF4A1; EIF2AK2; LRRFIP1; MTDH; MSN; MBNL1; SLC3A2; MRPL44; IFIH1; ILF2; CLTC; TFRC; DDX1; DDX58; HSP90AB1;
oxidoreductase activity, acting on single donors with incorporation of molecular oxygen, incorporation of two atoms of oxygen	2	11	0.060698	0.98123	0.634982	1	1	1	ALOX12; P4HA1;
chemoattractant activity	9	35	0.273141	1.38323	0.19018	1	0.599196	1	GPNMB; LGALS3; CCL5; VEGFC; FGF8; FGF10; BMP4; HGF; CCL3;
glycogenin glucosyltransferase activity	1	2	0.030349	2.70077	0.337499	1	0.830022	1	GYG1;
GO:0102751	1	2	0.030349	2.70077	0.337499	1	0.830022	1	GYG1;
phospholipase activity	2	12	0.060698	0.899529	0.683595	1	1	1	DDHD2; LPL;
GO:0102567	3	21	0.091047	0.770021	0.777774	1	1	1	PLA2G6; PLA2G1B; PRDX6;
GO:0102568	3	21	0.091047	0.770021	0.777774	1	1	1	PLA2G6; PLA2G1B; PRDX6;
protein-cysteine S-palmitoleyltransferase activity	4	28	0.121396	0.769473	0.792222	1	1	1	ZDHHC17; ZDHHC9; YKT6; GLUL;
chromatin DNA binding	22	71	0.667678	1.66595	0.00814408	1	0.102178	0.328977	KDM5A; GATA1; DHX9; HNRNPU; SMAD3; KDM6A; RARA; THRA; EZH2; RXRA; H2AFY; BCL6; PRDM1; PER1; RUVBL2; FOXC2; NOTCH1; H1F0; WBP2; SRF; JMJD1C; H2AFZ;
death receptor binding	11	15	0.333839	3.94247	5.9172e-06	0.02487	0.000303292	0.000976495	NOL3; RIPK1; BID; MYD88; CFLAR; CASP8; FASLG; CASP3; FEM1B; DAB2IP; FADD;
peptidase activator activity	6	10	0.182094	3.22703	0.00435602	1	0.0713491	0.229719	PINK1; FN1; PSME4; CFLAR; FBLN1; CAV1;
fibroblast growth factor receptor binding	4	22	0.121396	0.979234	0.606297	1	1	1	FGF8; FGF10; FGF1; FGF9;
type 2 fibroblast growth factor receptor binding	1	3	0.030349	1.8035	0.460773	1	1	1	FGF10;
kinase inhibitor activity	2	5	0.060698	2.15636	0.234418	1	0.705267	1	WARS; LRP6;
oxidized purine base lesion DNA N-glycosylase activity	2	3	0.060698	3.58915	0.0909504	1	0.504307	1	OGG1; RPS3;
oxidized purine DNA binding	4	7	0.121396	3.0746	0.0259352	1	0.243861	0.785146	OGG1; MSH6; MSH2; RPS3;
GO:0140078	2	10	0.060698	1.07925	0.580685	1	1	1	OGG1; RPS3;
calcidiol 1-monooxygenase activity	1	1	0.030349	5.3748	0.186053	1	0.587073	1	CYP27B1;
insulin receptor binding	7	22	0.212443	1.71183	0.0983104	1	0.535926	1	SRC; SNX1; SNX4; GRB10; LMBRD1; ENPP1; SORBS1;
phospholipase activator activity	3	6	0.091047	2.69187	0.0824632	1	0.504307	1	CCL5; GM2A; CCL3;
phospholipase binding	6	14	0.182094	2.30568	0.0316773	1	0.262079	0.843803	PAFAH1B1; NEFL; SELE; SNCA; STXBP1; PRKCZ;
peptide antigen-transporting ATPase activity	3	3	0.091047	5.3748	0.00643559	1	0.0872542	0.280928	TAP2; TAPBP; TAP1;
MHC class I protein binding	6	19	0.182094	1.69924	0.125521	1	0.587073	1	DERL1; BCAP31; TAP2; TAPBP; TAP1; LILRB1;
TAP1 binding	3	4	0.091047	4.03445	0.022153	1	0.221161	0.712061	TAP2; TAPBP; TAP1;
TAP2 binding	3	4	0.091047	4.03445	0.022153	1	0.221161	0.712061	TAP2; TAPBP; TAP1;
GO:0062061	1	1	0.030349	5.3748	0.186053	1	0.587073	1	TAPBP;
kinase binding	40	92	1.21396	2.3372	3.28751e-08	0.000138174	3.28986e-06	1.05922e-05	PRDX3; NTRK1; WWC1; SNAI1; KIF1B; TIAM1; SRC; EMP2; BTG1; BCL10; CEACAM1; TRIP6; TNFAIP3; GFAP; PTPN22; SLC2A1; FLNA; AURKB; SP100; TAX1BP1; BARD1; CDC6; PFKM; MYCN; PER1; PFKL; NIN; RPS3; PLG; PARK7; OPA1; ATF5; UBQLN1; CDC37; LAPTM4B; GADD45A; TRADD; LDHA; DAB2IP; HSP90AB1;
phosphatidylinositol-4-phosphate binding	9	28	0.273141	1.72892	0.0614703	1	0.404953	1	SNX3; SNX5; COL4A3BP; ARFIP2; PLEKHA5; SH3PXD2B; OSBPL8; GOLPH3; DAB2IP;
purinergic nucleotide receptor activity	2	7	0.060698	1.54113	0.384609	1	0.924778	1	P2RX4; P2RX7;
extracellular ATP-gated cation channel activity	2	7	0.060698	1.54113	0.384609	1	0.924778	1	P2RX4; P2RX7;
calcium-activated potassium channel activity	2	14	0.060698	0.771116	0.764822	1	1	1	HPN; KCNMA1;
RNA helicase activity	6	10	0.182094	3.22703	0.00435602	1	0.0713491	0.229719	DHX9; DDX24; DDX5; DDX1; DDX17; DDX6;
methylcytosine dioxygenase activity	1	4	0.030349	1.35375	0.561115	1	1	1	TET2;
chemorepellent activity	6	27	0.182094	1.19595	0.387956	1	0.932291	1	SEMA3C; APOA1; SEMA3E; SEMA5A; SEMA3A; EFNA5;
semaphorin receptor binding	5	23	0.151745	1.17026	0.430768	1	1	1	PLXNB1; SEMA3C; SEMA3E; SEMA5A; SEMA3A;
GTPase activating protein binding	6	14	0.182094	2.30568	0.0316773	1	0.262079	0.843803	PLXNB1; PLCD1; ARL3; TSC1; RGS14; GNAI3;
S-adenosylmethionine-dependent methyltransferase activity	1	12	0.030349	0.452002	0.915514	1	1	1	SUV39H1;
protein kinase A catalytic subunit binding	8	13	0.242792	3.30916	0.000748348	1	0.0186113	0.0599218	RYR2; PJA2; CSK; EZR; SOX9; PRKAR2B; KCNQ1; PRKAR1A;
protein kinase A regulatory subunit binding	10	20	0.30349	2.68874	0.0014542	1	0.029822	0.0960163	RYR2; PJA2; AKAP8L; EZR; ARFGEF2; AKAP6; AKAP9; PRKACA; PRKACB; KCNQ1;
ephrin receptor binding	13	27	0.394537	2.5889	0.000456385	1	0.0122177	0.0393369	PIK3CG; FYN; SRC; NCK1; CDK5; EFNA1; EFNB1; CBL; CRK; LYN; EFNA5; EFNB2; EPHA4;
retinoic acid binding	5	26	0.151745	1.03528	0.546344	1	1	1	RARA; RXRA; FABP5; IGF2R; CYP26B1;
retinoic acid 4-hydroxylase activity	1	4	0.030349	1.35375	0.561115	1	1	1	CYP26B1;
oxidoreductase activity, acting on paired donors, with incorporation or reduction of molecular oxygen, NADH or NADPH as one donor, and incorporation of one atom of oxygen	3	10	0.091047	1.6162	0.280504	1	0.830022	1	MICAL2; MICAL1; CYP26B1;
phosphoglycerate dehydrogenase activity	1	1	0.030349	5.3748	0.186053	1	0.587073	1	PHGDH;
L-malate dehydrogenase activity	3	4	0.091047	4.03445	0.022153	1	0.221161	0.712061	MDH1; PHGDH; MDH2;
nuclear hormone receptor binding	10	26	0.30349	2.0685	0.0142103	1	0.162465	0.523081	BCAS3; JUP; NRIP1; STAT1; CRY1; TCF7L2; NCOA2; TACC2; SNW1; NCOA1;
leucine zipper domain binding	2	11	0.060698	0.98123	0.634982	1	1	1	ATF4; CDC5L;
hormone binding	1	12	0.030349	0.452002	0.915514	1	1	1	CALR;
basic amino acid transmembrane transporter activity	2	6	0.060698	1.79756	0.310395	1	0.830022	1	SLC3A1; SLC7A7;
adenylylsulfate kinase activity	1	2	0.030349	2.70077	0.337499	1	0.830022	1	PAPSS1;
sulfate adenylyltransferase (ATP) activity	1	2	0.030349	2.70077	0.337499	1	0.830022	1	PAPSS1;
centromeric DNA binding	1	6	0.030349	0.903252	0.709268	1	1	1	MSH2;
JUN kinase kinase kinase activity	2	8	0.060698	1.34873	0.455087	1	1	1	RIPK1; RIPK2;
MAP kinase kinase kinase activity	6	20	0.182094	1.61432	0.152536	1	0.587073	1	MAP3K7; BRAF; MAP3K1; MAP3K14; MAP3K3; MAP3K4;
beta-N-acetylglucosaminylglycopeptide beta-1,4-galactosyltransferase activity	3	8	0.091047	2.01974	0.173176	1	0.587073	1	B4GALT7; WDFY3; B4GALT1;
N-acetyllactosamine synthase activity	1	5	0.030349	1.08354	0.642789	1	1	1	B4GALT1;
GPI-anchor transamidase activity	1	5	0.030349	1.08354	0.642789	1	1	1	PIGT;
cAMP response element binding protein binding	1	8	0.030349	0.677721	0.80742	1	1	1	SIK1;
Roundabout binding	3	5	0.091047	3.22917	0.0477431	1	0.324346	1	TGFB1I1; MYO9B; SLIT2;
protein kinase C binding	24	49	0.728376	2.63311	1.34769e-06	0.00566433	8.58232e-05	0.000276321	PLEK; YWHAG; TRPV4; SRC; PKN1; HINT1; HDAC9; HDAC7; GRK5; PDLIM5; DSP; PKP2; HDAC5; ITGAV; TWF2; C1QBP; TIRAP; GLRX3; AVPR1A; PRKD2; PRKCB; PICK1; DACT1; HSPB1;
actin monomer binding	11	28	0.333839	2.11269	0.00860659	1	0.10734	0.345596	COBL; TWF1; MTSS1; PFN2; PFN1; TWF2; TMSB4X; TMSB10; LIMA1; PRKCE; CORO1A;
water transmembrane transporter activity	2	6	0.060698	1.79756	0.310395	1	0.830022	1	AQP1; PDPN;
porin activity	2	6	0.060698	1.79756	0.310395	1	0.830022	1	VDAC1; VDAC2;
poly(U) RNA binding	12	29	0.364188	2.22514	0.00374537	1	0.063732	0.205195	MCRS1; PABPC4; RPS7; PABPC1; PNPT1; HNRNPC; RBMS1; FMR1; DIS3L2; RBM3; KHDRBS1; ATXN1;
non-membrane spanning protein tyrosine kinase activity	21	46	0.637329	2.45435	2.41796e-05	0.101627	0.00106016	0.00341334	TNK2; CSK; FYN; SRC; JAK1; DYRK1A; ZAP70; BTK; SYK; YES1; JAK3; EIF2AK2; CLK1; FES; RIPK2; FGR; TYK2; HCK; LYN; FER; LCK;
LIM domain binding	2	7	0.060698	1.54113	0.384609	1	0.924778	1	RIPK2; LDB1;
HMG box domain binding	9	16	0.273141	3.02479	0.000849825	1	0.0201797	0.0649717	TCF12; PAX3; MEOX1; ALX4; PAX6; PRRX1; EGR2; MEF2C; GATA3;
disulfide oxidoreductase activity	1	6	0.030349	0.903252	0.709268	1	1	1	DNAJC10;
phosphatidylinositol phosphate 5-phosphatase activity	2	3	0.060698	3.58915	0.0909504	1	0.504307	1	INPP5F; INPP5K;
phosphatidylinositol-4-phosphate phosphatase activity	2	4	0.060698	2.6941	0.159748	1	0.587073	1	FIG4; INPP5F;
inositol-1,4,5-trisphosphate 5-phosphatase activity	2	6	0.060698	1.79756	0.310395	1	0.830022	1	INPP5K; OCRL;
fibroblast growth factor binding	13	23	0.394537	3.03894	5.48244e-05	0.230427	0.00207592	0.00668373	ITGB3; RPS2; TGFBR3; RPS19; ITGAV; FGFR4; FGFRL1; CEP57; SCN5A; THBS1; GPC1; FGFR2; FGFR3;
RNA cap binding	5	11	0.151745	2.44575	0.0380036	1	0.280227	0.902231	EIF4E2; EIF4G3; EIF4A1; EIF4E; LARP1;
peptidyl-prolyl cis-trans isomerase activity	13	42	0.394537	1.66451	0.0372252	1	0.280227	0.902231	NKTR; FKBP1A; PPIE; FKBP4; PPIA; PPIL2; PPIB; PPIF; FKBP10; FKBP8; RANBP2; FKBP9; PPIG;
cyclosporin A binding	10	24	0.30349	2.2408	0.00750416	1	0.0981082	0.315874	NKTR; PPIE; PPIA; PPIL2; PPIB; PPIF; PPP3CA; RANBP2; PPP3R1; PPIG;
alpha-glucosidase activity	1	4	0.030349	1.35375	0.561115	1	1	1	GAA;
maltose alpha-glucosidase activity	1	3	0.030349	1.8035	0.460773	1	1	1	GAA;
histone methyltransferase activity	5	11	0.151745	2.44575	0.0380036	1	0.280227	0.902231	PRMT1; PRMT2; EZH2; CARM1; SUV39H1;
histone methyltransferase activity (H3-K9 specific)	3	6	0.091047	2.69187	0.0824632	1	0.504307	1	EHMT2; EHMT1; SUV39H1;
sequence-specific DNA binding transcription factor recruiting transcription factor activity	1	1	0.030349	5.3748	0.186053	1	0.587073	1	KLF4;
transcription cofactor binding	1	5	0.030349	1.08354	0.642789	1	1	1	KLF4;
GO:1990841	25	48	0.758725	2.79991	1.78328e-07	0.000749512	1.46963e-05	4.7317e-05	EHMT2; USP3; POLR2A; CHD7; PCGF2; DNMT1; ISL1; GTF2F1; STAT1; RBL2; DHX9; GLI2; HNRNPU; TRIM28; EZH2; E2F4; KLF4; H2AFY; DDX5; PRDM1; PDX1; FOXC1; FOXC2; SOX10; HDAC4;
alditol:NADP+ 1-oxidoreductase activity	2	14	0.060698	0.771116	0.764822	1	1	1	AKR1B1; AKR1A1;
aldo-keto reductase (NADP) activity	3	14	0.091047	1.15476	0.498394	1	1	1	SPR; KCNAB2; AKR1A1;
actinin binding	4	10	0.121396	2.15314	0.0975512	1	0.533864	1	PKD2; PDLIM5; TRPC6; TTN;
PH domain binding	2	4	0.060698	2.6941	0.159748	1	0.587073	1	EPB41L2; EPHA4;
voltage-gated calcium channel activity involved in regulation of AV node cardiac muscle cell action potential	2	3	0.060698	3.58915	0.0909504	1	0.504307	1	CACNA1C; CACNB2;
voltage-gated calcium channel activity involved in regulation of SA node cardiac muscle cell action potential	1	2	0.030349	2.70077	0.337499	1	0.830022	1	CACNA1D;
crossover junction endodeoxyribonuclease activity	3	9	0.091047	1.79558	0.225618	1	0.70035	1	XRCC3; SLX4; RAD51C;
glucuronosyltransferase activity	2	27	0.060698	0.399976	0.972431	1	1	1	EXT1; B3GAT3;
secondary active sulfate transmembrane transporter activity	1	11	0.030349	0.493056	0.896188	1	1	1	SLC26A2;
profilin binding	5	10	0.151745	2.69008	0.024403	1	0.237972	0.766185	WIPF1; PCLO; CTTN; VASP; EVL;
phospholipid-translocating ATPase activity	3	19	0.091047	0.851033	0.714394	1	1	1	ATP8A2; ATP8B1; TMEM30A;
ankyrin binding	9	20	0.273141	2.42014	0.00609667	1	0.0872542	0.280928	ATP1A1; PTPRC; PLEC; SLC8A1; SPTBN1; KCNJ11; FLNC; CACNA1D; SCN5A;
type I activin receptor binding	2	2	0.060698	5.3748	0.0346072	1	0.262079	0.843803	NODAL; SMAD6;
protein-glutamine gamma-glutamyltransferase activity	2	9	0.060698	1.19904	0.520649	1	1	1	F13A1; TGM2;
cysteine-type endopeptidase inhibitor activity involved in apoptotic process	15	24	0.455235	3.36009	2.54839e-06	0.0107109	0.000144741	0.000466017	PRDX3; SERPINB9; CD27; GAS6; TFAP2B; PRDX5; MT3; NOL3; ARRB1; BIRC3; BIRC2; SNCA; XIAP; AVP; LEF1;
G-protein alpha-subunit binding	9	22	0.273141	2.20022	0.0126607	1	0.152044	0.489529	F2R; DRD1; RGS14; OPRM1; HTR2B; HTR2A; IGF2R; LPAR1; F2RL1;
carbonate dehydratase activity	2	16	0.060698	0.674787	0.827276	1	1	1	CA12; CA2;
protein kinase A binding	9	25	0.273141	1.9363	0.0306636	1	0.262079	0.843803	LRRK2; RARA; EZR; AKAP6; RPS3; AKAP12; AKAP13; DACT1; RDX;
galanin receptor activity	1	10	0.030349	0.542312	0.872442	1	1	1	GAL;
peptide hormone binding	8	39	0.242792	1.10362	0.443005	1	1	1	PTH1R; EDNRB; PRLR; INHBA; OXTR; ECE1; AVPR1A; ANXA5;
neuropeptide binding	2	22	0.060698	0.490838	0.93505	1	1	1	OPRK1; OPRM1;
arsenite transmembrane transporter activity	1	1	0.030349	5.3748	0.186053	1	0.587073	1	ASNA1;
nucleoside binding	1	4	0.030349	1.35375	0.561115	1	1	1	PNP;
ligand-dependent nuclear receptor transcription coactivator activity	31	64	0.940819	2.60385	5.54269e-08	0.000232959	5.41766e-06	1.7443e-05	RARB; KDM1A; ENY2; PKN1; DCAF6; PPARD; MED4; WDR77; SRA1; RARA; THRA; TADA3; MED24; CARM1; NCOA2; MED12; RARG; NCOA1; RNF4; MED13; RBM14; TSG101; HMGA1; THRAP3; NCOA6; PRKCB; USP22; VDR; CALCOCO1; PSMC3IP; CCAR1;
rRNA (guanine) methyltransferase activity	1	3	0.030349	1.8035	0.460773	1	1	1	TRMT112;
GO:1990050	2	6	0.060698	1.79756	0.310395	1	0.830022	1	PLTP; PRELID1;
AMP-activated protein kinase activity	6	7	0.182094	4.60806	0.00024321	1	0.00730152	0.0235083	PRKAA2; PRKAB1; PRKAB2; PRKAA1; PRKAG1; PRKAG2;
GO:1904288	2	4	0.060698	2.6941	0.159748	1	0.587073	1	SGTA; AMFR;
phosphatase inhibitor activity	1	5	0.030349	1.08354	0.642789	1	1	1	ARPP19;
potassium channel inhibitor activity	3	8	0.091047	2.01974	0.173176	1	0.587073	1	RASA1; NEDD4L; CAV3;
protein phosphatase regulator activity	15	34	0.455235	2.37212	0.000550186	1	0.0141867	0.0456762	PPP1R16B; PPP2R5E; ARPP19; PPP2R5D; PPP2R5C; PPP2R1A; SHOC2; EIF2AK2; PPP2R2B; PPP1R7; PPP2R1B; PPP4R1; SET; PPP2R2A; PPME1;
protein phosphatase 2A binding	10	31	0.30349	1.73498	0.0489494	1	0.330763	1	ARPP19; STAT1; STRN3; HMGCR; SPHK1; SLC6A3; SMG5; PPP2R2A; DAB2IP; PPME1;
asparagine-tRNA ligase activity	2	2	0.060698	5.3748	0.0346072	1	0.262079	0.843803	NARS2; NARS;
AU-rich element binding	8	17	0.242792	2.53099	0.00696383	1	0.0932133	0.300114	HNRNPA0; ZFP36; ZFP36L2; NUDT21; ELAVL1; ILF3; EXOSC8; TIAL1;
low-density lipoprotein particle receptor binding	14	21	0.424886	3.58405	1.79786e-06	0.00755639	0.000109835	0.000353629	AP2A1; AP2M1; SNX17; HSP90B1; HSPG2; CRP; LRPAP1; DKK1; SYT1; DNAJA1; APOB; PICALM; CLTC; PCSK9;
U3 snoRNA binding	1	6	0.030349	0.903252	0.709268	1	1	1	TSR1;
hyalurononglucosaminidase activity	1	8	0.030349	0.677721	0.80742	1	1	1	HYAL2;
hyaluronoglucuronidase activity	1	2	0.030349	2.70077	0.337499	1	0.830022	1	HYAL2;
glucose-6-phosphate transmembrane transporter activity	1	1	0.030349	5.3748	0.186053	1	0.587073	1	SLC37A4;
GO:0061513	1	4	0.030349	1.35375	0.561115	1	1	1	SLC37A4;
isocitrate dehydrogenase (NAD+) activity	1	3	0.030349	1.8035	0.460773	1	1	1	IDH3B;
cAMP response element binding	4	14	0.121396	1.5384	0.254754	1	0.761545	1	TCF12; HMGA2; ATF6; NR4A3;
aminopeptidase activity	6	26	0.182094	1.24193	0.351753	1	0.862052	1	LTA4H; BLMH; METAP2; CTSH; PEPD; XPNPEP1;
metalloaminopeptidase activity	3	23	0.091047	0.703092	0.829089	1	1	1	LTA4H; METAP2; XPNPEP1;
platelet-derived growth factor receptor binding	7	15	0.212443	2.51015	0.0121674	1	0.148662	0.478639	ITGB3; PDGFA; PDGFD; PTPRJ; ITGA5; ERN1; LYN;
vascular endothelial growth factor receptor binding	2	6	0.060698	1.79756	0.310395	1	0.830022	1	VEGFC; CD2AP;
DNA replication origin binding	5	17	0.151745	1.58305	0.196035	1	0.615795	1	MCM2; MCM5; DHX9; CDC6; DDX11;
ATPase activity, coupled	7	21	0.212443	1.7933	0.0792275	1	0.503955	1	HSPA2; NSF; CCT8; VPS4A; VPS4B; HSP90AB1; HSPA5;
retinal dehydrogenase activity	2	7	0.060698	1.54113	0.384609	1	0.924778	1	ALDH1A3; ALDH1A1;
alcohol dehydrogenase (NADP+) activity	2	12	0.060698	0.899529	0.683595	1	1	1	AKR1B1; AKR1A1;
NADP-retinol dehydrogenase activity	1	10	0.030349	0.542312	0.872442	1	1	1	DHRS3;
lamin binding	11	15	0.333839	3.94247	5.9172e-06	0.02487	0.000303292	0.000976495	PPP1CC; PLCB1; BNIP3L; AKAP8L; SUN2; TOR1AIP1; PRNP; SYNE1; IFI27; TMPO; LBR;
vitamin D receptor binding	8	15	0.242792	2.86823	0.00262327	1	0.048571	0.156382	TAF7; MED4; MED24; RXRA; SNW1; MED12; MED13; THRAP3;
type 1 fibroblast growth factor receptor binding	1	4	0.030349	1.35375	0.561115	1	1	1	NPTN;
ubiquitin conjugating enzyme binding	6	31	0.182094	1.04168	0.529641	1	1	1	FOXL2; TRAF6; RNF40; RNF19A; ARIH1; GRIK2;
GO:0097602	4	18	0.121396	1.19672	0.43807	1	1	1	DDB1; RBX1; CCDC22; SKP1;
GO:1990381	6	15	0.182094	2.15207	0.0446838	1	0.321036	1	DERL1; BAG6; PARK7; AMFR; CLTC; SART3;
GABA receptor binding	5	16	0.151745	1.68193	0.161723	1	0.587073	1	PPP2CA; GABARAPL1; GABARAP; ARFGEF2; GABARAPL2;
glycine binding	2	15	0.060698	0.719743	0.798183	1	1	1	ALAS2; GRIN1;
glutamate binding	3	10	0.091047	1.6162	0.280504	1	0.830022	1	SLC1A3; GRIN1; GLUL;
demethylase activity	3	6	0.091047	2.69187	0.0824632	1	0.504307	1	KDM1A; JMJD6; CYP1A1;
histone demethylase activity (H3-K4 specific)	2	5	0.060698	2.15636	0.234418	1	0.705267	1	KDM1A; KDM5B;
histone demethylase activity (H3-dimethyl-K4 specific)	3	4	0.091047	4.03445	0.022153	1	0.221161	0.712061	KDM1A; KDM5B; KDM5A;
telomeric DNA binding	8	26	0.242792	1.65521	0.0944868	1	0.523225	1	KDM1A; SMG1; HNRNPD; POT1; SMG5; TINF2; UPF1; SMG6;
GO:0061752	2	2	0.060698	5.3748	0.0346072	1	0.262079	0.843803	HNRNPA1; KDM1A;
cation channel activity	5	16	0.151745	1.68193	0.161723	1	0.587073	1	TRPV4; NALCN; PKD2; TRPC6; TRPM2;
neurotransmitter receptor activity	4	36	0.121396	0.598526	0.92317	1	1	1	DRD4; HTR2B; HTR2A; CHRM3;
neurotransmitter binding	1	7	0.030349	0.7744	0.763378	1	1	1	GRIN1;
C-5 sterol desaturase activity	1	2	0.030349	2.70077	0.337499	1	0.830022	1	FADS1;
omega-6 fatty acid desaturase activity	1	1	0.030349	5.3748	0.186053	1	0.587073	1	FADS1;
GO:0062076	1	1	0.030349	5.3748	0.186053	1	0.587073	1	FADS1;
mannosyl-oligosaccharide 1,2-alpha-mannosidase activity	1	7	0.030349	0.7744	0.763378	1	1	1	MAN1B1;
cobalamin binding	4	9	0.121396	2.39211	0.0682919	1	0.441586	1	MTR; MUT; CUBN; LMBRD1;
transmembrane receptor protein tyrosine kinase adaptor activity	2	12	0.060698	0.899529	0.683595	1	1	1	GAB2; SH2B3;
translation repressor activity	3	12	0.091047	1.34706	0.391913	1	0.937081	1	FMR1; RBM3; PAIP2;
GDP-mannose 4,6-dehydratase activity	1	1	0.030349	5.3748	0.186053	1	0.587073	1	GMDS;
NADP+ binding	1	2	0.030349	2.70077	0.337499	1	0.830022	1	GMDS;
glycylpeptide N-tetradecanoyltransferase activity	1	2	0.030349	2.70077	0.337499	1	0.830022	1	NMT1;
GO:0097322	1	7	0.030349	0.7744	0.763378	1	1	1	CDK9;
morphogen activity	4	7	0.121396	3.0746	0.0259352	1	0.243861	0.785146	WNT1; NODAL; GREM1; SHH;
transmembrane receptor protein tyrosine kinase activator activity	2	7	0.060698	1.54113	0.384609	1	0.924778	1	GREM1; EFNA5;
vascular endothelial growth factor receptor 2 binding	4	8	0.121396	2.69075	0.0443309	1	0.320142	1	ITGB3; ITGA5; GREM1; DAB2IP;
procollagen galactosyltransferase activity	1	3	0.030349	1.8035	0.460773	1	1	1	PLOD3;
interleukin-1 receptor binding	5	13	0.151745	2.06977	0.0766507	1	0.489609	1	IL1B; IL1RN; TRIP6; IL1A; TLR9;
Toll-like receptor binding	3	5	0.091047	3.22917	0.0477431	1	0.324346	1	SYK; TLR2; CD36;
triacyl lipopeptide binding	1	1	0.030349	5.3748	0.186053	1	0.587073	1	TLR2;
peptidoglycan binding	5	17	0.151745	1.58305	0.196035	1	0.615795	1	NOD2; NOD1; NLRP3; TLR2; TREM2;
1-phosphatidylinositol binding	8	16	0.242792	2.68908	0.00439672	1	0.0713491	0.229719	EEA1; EPB41; SYT1; SNX9; WDFY3; SNX10; PICALM; SCARB1;
3'-5' exonuclease activity	3	18	0.091047	0.898286	0.677807	1	1	1	REV3L; RAD50; TREX1;
exodeoxyribonuclease III activity	1	4	0.030349	1.35375	0.561115	1	1	1	TREX1;
interleukin-12 receptor binding	4	6	0.121396	3.58618	0.0130231	1	0.152044	0.489529	IL12A; IL23R; IL6R; IL12B;
type 1 angiotensin receptor binding	5	7	0.151745	3.84133	0.00333893	1	0.0587177	0.18905	EDNRB; AGT; ARAP1; TYK2; ARRB2;
phosphatidylinositol 3-kinase binding	9	22	0.273141	2.20022	0.0126607	1	0.152044	0.489529	ATP1A1; FYN; BECN1; AXL; TYRO3; CALM1; LCK; CORO1A; DAB2IP;
insulin receptor substrate binding	1	11	0.030349	0.493056	0.896188	1	1	1	PRKCZ;
peptide hormone receptor binding	1	10	0.030349	0.542312	0.872442	1	1	1	FYN;
serine hydrolase activity	1	5	0.030349	1.08354	0.642789	1	1	1	PLA2G6;
ATP-dependent protein binding	6	8	0.182094	4.03278	0.000818533	1	0.0200017	0.0643984	PLA2G6; PLK2; PRNP; SAE1; DNAJC5; HSP90AB1;
calcium-independent phospholipase A2 activity	2	6	0.060698	1.79756	0.310395	1	0.830022	1	PLA2G6; PRDX6;
voltage-gated sodium channel activity	2	18	0.060698	0.599852	0.874373	1	1	1	PKD2; SCN5A;
voltage-gated cation channel activity	1	3	0.030349	1.8035	0.460773	1	1	1	PKD2;
GO:1990459	5	8	0.151745	3.36176	0.0075396	1	0.0981082	0.315874	SNX1; SNX4; HFE; TF; CD81;
GO:1990460	2	3	0.060698	3.58915	0.0909504	1	0.504307	1	SNX1; SNX4;
prostaglandin-D synthase activity	1	2	0.030349	2.70077	0.337499	1	0.830022	1	PTGDS;
dolichyl-phosphate-mannose-protein mannosyltransferase activity	3	8	0.091047	2.01974	0.173176	1	0.587073	1	DPM1; POMT2; POMT1;
dolichyl-phosphate beta-D-mannosyltransferase activity	1	3	0.030349	1.8035	0.460773	1	1	1	DPM1;
folic acid transporter activity	1	5	0.030349	1.08354	0.642789	1	1	1	PDPN;
6-phosphofructo-2-kinase activity	1	4	0.030349	1.35375	0.561115	1	1	1	PFKFB3;
pseudouridine synthase activity	1	13	0.030349	0.417259	0.931244	1	1	1	DKC1;
box H/ACA snoRNA binding	3	5	0.091047	3.22917	0.0477431	1	0.324346	1	DKC1; NOLC1; NOP10;
TFIID-class transcription factor binding	6	11	0.182094	2.93393	0.00808226	1	0.102178	0.328977	AHR; TAF2; RUVBL1; FBL; NOP58; RUVBL2;
ATPase activator activity	11	26	0.333839	2.27514	0.00444773	1	0.0716238	0.230604	ATP1B3; AHSA1; TOR1AIP1; DNAJA1; ATP1B1; DNAJA2; DNAJB1; DNAJB6; DNAJB2; DNAJC10; DNAJC7;
transcription factor recruiting transcription factor activity	1	3	0.030349	1.8035	0.460773	1	1	1	BRD4;
RNA polymerase II carboxy-terminal domain kinase activity	7	17	0.212443	2.21501	0.0260845	1	0.244172	0.786149	MNAT1; CDK9; CCNK; BRD4; CDK13; CCNH; MAPK1;
GO:0099122	2	3	0.060698	3.58915	0.0909504	1	0.504307	1	HNRNPU; BRD4;
GO:0106140	3	3	0.091047	5.3748	0.00643559	1	0.0872542	0.280928	TAF7; BRD4; JMJD6;
lactose synthase activity	1	3	0.030349	1.8035	0.460773	1	1	1	B4GALT1;
cysteine-type endopeptidase activity	24	97	0.728376	1.33026	0.0802435	1	0.504307	1	USP11; USP15; USP8; BLMH; USP7; CTSD; MALT1; USP10; CASP7; SFRP1; LGMN; CTSH; ATG4B; CTSS; USP14; CTSB; CASP8; USP33; CTSC; USP9X; CASP9; CASP3; USP24; CASP2;
kininogen binding	1	2	0.030349	2.70077	0.337499	1	0.830022	1	C1QBP;
L-cystine transmembrane transporter activity	2	4	0.060698	2.6941	0.159748	1	0.587073	1	SLC3A1; CTNS;
death effector domain binding	3	4	0.091047	4.03445	0.022153	1	0.221161	0.712061	NOL3; CASP8; FADD;
voltage-gated sodium channel activity involved in regulation of cardiac muscle cell action potential	1	5	0.030349	1.08354	0.642789	1	1	1	SCN5A;
IgG binding	2	11	0.060698	0.98123	0.634982	1	1	1	FCGR2A; FCER1G;
nitric-oxide synthase binding	10	15	0.30349	3.58439	5.87911e-05	0.247099	0.00218672	0.00704046	DMD; SLC6A4; CD74; DNM1; DNM2; ATP2B4; CAV1; CALM1; SCN5A; CAV3;
phosphotransferase activity, alcohol group as acceptor	1	5	0.030349	1.08354	0.642789	1	1	1	FAM20C;
apolipoprotein binding	8	15	0.242792	2.86823	0.00262327	1	0.048571	0.156382	LRP4; LRP1; VLDLR; PLG; LRP6; SCARB1; PCSK9; LPL;
primary amine oxidase activity	2	6	0.060698	1.79756	0.310395	1	0.830022	1	MAOA; VCAM1;
quinone binding	1	11	0.030349	0.493056	0.896188	1	1	1	NDUFS2;
muscle alpha-actinin binding	4	16	0.121396	1.34622	0.346197	1	0.849426	1	OBSL1; PKD2; TTN; PALLD;
tau-protein kinase activity	10	22	0.30349	2.44442	0.00354544	1	0.0613229	0.197438	FYN; PHKG2; DYRK1A; SIK3; ROCK2; CDK5; ROCK1; PRKAA1; MARK2; MARK3;
Rho-dependent protein serine/threonine kinase activity	2	2	0.060698	5.3748	0.0346072	1	0.262079	0.843803	ROCK2; ROCK1;
microtubule plus-end binding	9	17	0.273141	2.84697	0.00150873	1	0.0306338	0.0986299	STIM1; DST; CLASP1; CLASP2; PAFAH1B1; MAPRE1; MAPRE2; CKAP5; CLIP1;
inositol 1,3,4,5 tetrakisphosphate binding	1	5	0.030349	1.08354	0.642789	1	1	1	ITPR3;
ADP-ribosylation factor binding	2	8	0.060698	1.34873	0.455087	1	1	1	GGA1; SORL1;
dynein light intermediate chain binding	4	29	0.121396	0.742949	0.815073	1	1	1	DYNLL1; DYNC1H1; CCDC88A; DNAH11;
TBP-class protein binding	10	22	0.30349	2.44442	0.00354544	1	0.0613229	0.197438	AHR; RUVBL1; THRA; HHEX; PSMC2; RUVBL2; PSMC1; PSMC5; CAND1; HNRNPF;
histone demethylase activity (H3-K36 specific)	3	9	0.091047	1.79558	0.225618	1	0.70035	1	KDM2B; KDM2A; KDM4A;
coreceptor activity involved in Wnt receptor signaling pathway	2	2	0.060698	5.3748	0.0346072	1	0.262079	0.843803	LRP5; LRP6;
GO:1904928	2	3	0.060698	3.58915	0.0909504	1	0.504307	1	LRP5; LRP6;
oxidoreductase activity, acting on NADH or NADPH, quinone or similar compound as acceptor	1	8	0.030349	0.677721	0.80742	1	1	1	CBR1;
phosphatase activity	9	46	0.273141	1.05253	0.49281	1	1	1	ATP1A1; PPP1CB; PPP1CC; UBASH3B; PTPRJ; PTPN22; DUSP3; PTPRO; EPHX2;
alkaline phosphatase activity	1	6	0.030349	0.903252	0.709268	1	1	1	ALPL;
nucleotide diphosphatase activity	2	4	0.060698	2.6941	0.159748	1	0.587073	1	ENPP2; ENPP1;
protein anchor	6	14	0.182094	2.30568	0.0316773	1	0.262079	0.843803	CIB1; MYH9; PDCD6; SUN2; AKAP6; TPR;
binding, bridging	6	6	0.182094	5.3748	4.13248e-05	0.173688	0.00163857	0.00527561	PDCD6; GAS6; NCK1; PEF1; TRADD; ANXA5;
arachidonate 12-lipoxygenase activity	1	3	0.030349	1.8035	0.460773	1	1	1	ALOX12;
FK506 binding	4	9	0.121396	2.39211	0.0682919	1	0.441586	1	FKBP1A; NFATC1; FKBP4; FKBP10;
guanosine-5'-triphosphate,3'-diphosphate diphosphatase activity	1	1	0.030349	5.3748	0.186053	1	0.587073	1	ENTPD6;
nucleoside-diphosphatase activity	1	8	0.030349	0.677721	0.80742	1	1	1	ENTPD6;
uridine-diphosphatase activity	2	4	0.060698	2.6941	0.159748	1	0.587073	1	ENTPD6; CANT1;
guanosine-diphosphatase activity	1	2	0.030349	2.70077	0.337499	1	0.830022	1	CANT1;
prenylated protein tyrosine phosphatase activity	1	2	0.030349	2.70077	0.337499	1	0.830022	1	PTP4A2;
rDNA binding	1	5	0.030349	1.08354	0.642789	1	1	1	H2AFY;
RNA polymerase II core promoter sequence-specific DNA binding	12	34	0.364188	1.89801	0.0159381	1	0.177686	0.572087	POGZ; ZNF335; ZNF451; STAT1; EZH2; H2AFY; PAX6; RUVBL2; GADD45A; REST; H3F3A; H2AFZ;
double-stranded methylated DNA binding	3	5	0.091047	3.22917	0.0477431	1	0.324346	1	MECP2; WT1; H2AFY;
GTPase binding	19	34	0.576631	3.00426	1.31209e-06	0.0055147	8.48415e-05	0.00027316	RASA1; EPRS; IARS; CLTA; GNB2; BECN1; PREB; STOML2; GOLGA4; SPTBN1; FLNA; ENO1; BNIP3; GNB1; ATG16L1; PPP1R9A; YBX1; SH3GL1; LCP1;
neutral amino acid transmembrane transporter activity	3	11	0.091047	1.4694	0.336352	1	0.830022	1	SLC7A5; SLC3A2; SLC38A1;
citrate (Si)-synthase activity	1	1	0.030349	5.3748	0.186053	1	0.587073	1	CS;
single-stranded DNA-dependent ATPase activity	2	11	0.060698	0.98123	0.634982	1	1	1	RFC5; RFC3;
5'-deoxyribose-5-phosphate lyase activity	1	5	0.030349	1.08354	0.642789	1	1	1	HMGA2;
thyroid hormone receptor binding	14	29	0.424886	2.59569	0.000266893	1	0.00784441	0.0252562	TAF7; TRIP6; PRMT2; MED4; MED24; MED12; NSD1; FUS; NUP62; MED13; THRAP3; NCOA6; HMGN3; JMJD1C;
isomerase activity	5	12	0.151745	2.24211	0.0554032	1	0.367867	1	ITPK1; SPAST; ENOSF1; TXNDC5; HSD17B4;
microtubule-severing ATPase activity	2	8	0.060698	1.34873	0.455087	1	1	1	SPAST; KATNB1;
endoribonuclease activity	7	27	0.212443	1.39494	0.225045	1	0.70035	1	RNASET2; ZC3H12A; TSNAX; SND1; ERN1; TSN; SMG6;
ciliary neurotrophic factor receptor binding	3	5	0.091047	3.22917	0.0477431	1	0.324346	1	CNTF; LIFR; IL6ST;
protein-hormone receptor activity	1	4	0.030349	1.35375	0.561115	1	1	1	LGR4;
supercoiled DNA binding	1	6	0.030349	0.903252	0.709268	1	1	1	RPS3;
GO:1904929	3	6	0.091047	2.69187	0.0824632	1	0.504307	1	PTK7; GPC6; GPC4;
RS domain binding	4	6	0.121396	3.58618	0.0130231	1	0.152044	0.489529	LUC7L; SRSF1; U2AF1; SON;
histone methyltransferase activity (H3-K27 specific)	3	5	0.091047	3.22917	0.0477431	1	0.324346	1	EHMT2; EHMT1; EZH2;
GO:0097726	1	1	0.030349	5.3748	0.186053	1	0.587073	1	BANF1;
pre-miRNA binding	4	6	0.121396	3.58618	0.0130231	1	0.152044	0.489529	DHX36; TARBP2; RAN; XPO5;
translation release factor activity	1	5	0.030349	1.08354	0.642789	1	1	1	GSPT1;
GO:0098639	2	5	0.060698	2.15636	0.234418	1	0.705267	1	ITGB1; ITGA2;
low-density lipoprotein receptor activity	7	13	0.212443	2.89603	0.00458757	1	0.0730362	0.235151	LRP1; SORL1; LRP10; VLDLR; LRP6; CD36; LDLR;
enhancer binding	8	15	0.242792	2.86823	0.00262327	1	0.048571	0.156382	TCF12; AHR; SMAD3; SMAD2; SOX9; MSX1; ARNT; LEF1;
peptidoglycan receptor activity	1	5	0.030349	1.08354	0.642789	1	1	1	CD14;
lysophospholipase activity	3	24	0.091047	0.673808	0.850696	1	1	1	PNPLA6; ENPP2; MGLL;
palmitoyl-(protein) hydrolase activity	1	10	0.030349	0.542312	0.872442	1	1	1	PPT1;
rRNA binding	15	36	0.455235	2.24037	0.00113572	1	0.0253905	0.0817485	RPL37; KDM2B; ERAL1; MRPS27; RPL12; RPL8; RPS11; SBDS; ANG; EMG1; RPS5; RPS9; RPL9; PTCD3; RPL23A;
ATP-dependent helicase activity	4	6	0.121396	3.58618	0.0130231	1	0.152044	0.489529	SNRNP200; DDX23; DDX11; DDX1;
gamma-tubulin binding	11	25	0.333839	2.36611	0.00307722	1	0.0557481	0.179489	OFD1; PDE4B; NDRG1; RACGAP1; CDK5RAP2; TUBGCP2; TUBGCP4; CEP70; LYN; CEP57; NDN;
protein kinase activator activity	12	26	0.364188	2.48179	0.00120835	1	0.0261788	0.0842864	WNT11; RPLP1; MT3; EPO; DAXX; TAB1; RPTOR; NCKAP1L; TOM1L1; GPRC5B; PRKAG2; MARK2;
GO:1902936	2	5	0.060698	2.15636	0.234418	1	0.705267	1	KCNH1; LAPTM4B;
structural constituent of epidermis	2	16	0.060698	0.674787	0.827276	1	1	1	KRT1; FLG;
gap junction channel activity	2	9	0.060698	1.19904	0.520649	1	1	1	GJA1; GJB2;
acidic amino acid transmembrane transporter activity	2	2	0.060698	5.3748	0.0346072	1	0.262079	0.843803	SLC25A13; SLC25A12;
L-aspartate transmembrane transporter activity	2	6	0.060698	1.79756	0.310395	1	0.830022	1	SLC25A13; SLC25A12;
calcium-release channel activity	5	13	0.151745	2.06977	0.0766507	1	0.489609	1	RYR2; RYR1; TRPM2; ITPR1; ITPR3;
protein phosphatase 1 binding	7	20	0.212443	1.88292	0.0624848	1	0.410019	1	PPP1CC; SHOC2; PPP1R9A; LILRB1; FER; CDC5L; KCNQ1;
protein phosphatase activator activity	5	11	0.151745	2.44575	0.0380036	1	0.280227	0.902231	PPP2R5E; PPP2R5D; PPP2R5C; CALM1; B3GAT3;
carbonyl reductase (NADPH) activity	1	5	0.030349	1.08354	0.642789	1	1	1	CBR1;
NADPH binding	6	14	0.182094	2.30568	0.0316773	1	0.262079	0.843803	HMGCR; QDPR; MTRR; LBR; FASN; SRD5A1;
metalloexopeptidase activity	2	12	0.060698	0.899529	0.683595	1	1	1	ZMPSTE24; METAP2;
aldehyde dehydrogenase (NAD) activity	5	13	0.151745	2.06977	0.0766507	1	0.489609	1	ALDH3A2; ALDH1A3; ALDH1A1; ALDH9A1; ALDH7A1;
cyclin-dependent protein kinase activity	12	36	0.364188	1.79259	0.0253585	1	0.243861	0.785146	CCND1; CDK9; CDK5; CCND3; CDK6; CCNK; CDK2; CDK4; CDK16; CDKN1B; CDK13; CCNB1;
NAD+ kinase activity	3	17	0.091047	0.951096	0.637851	1	1	1	SPHK1; DGKI; DGKZ;
diacylglycerol kinase activity	2	11	0.060698	0.98123	0.634982	1	1	1	DGKI; DGKZ;
Ras GTPase binding	5	11	0.151745	2.44575	0.0380036	1	0.280227	0.902231	CIB1; RAPGEF6; DGKI; SH3BP4; MAPKAP1;
GO:0061665	4	6	0.121396	3.58618	0.0130231	1	0.152044	0.489529	ZNF451; PIAS4; EGR2; PIAS1;
serine-type carboxypeptidase activity	3	5	0.091047	3.22917	0.0477431	1	0.324346	1	PRCP; CPD; SCPEP1;
iron-sulfur cluster binding	3	8	0.091047	2.01974	0.173176	1	0.587073	1	ELP3; RPS3; GLRX3;
activating transcription factor binding	14	33	0.424886	2.28115	0.00133732	1	0.0281038	0.0904843	NPM1; PTMA; PRDM16; NEK6; GATA4; HDAC7; HCFC1; YAP1; MEF2D; SMAD2; MEF2C; MEF2A; HDAC4; WFS1;
acetylcholine receptor activity	3	16	0.091047	1.0105	0.594536	1	1	1	CHRNA7; CHRNB2; CHRFAM7A;
ATP-dependent peptidase activity	3	5	0.091047	3.22917	0.0477431	1	0.324346	1	YME1L1; LONP1; LONP2;
tropomyosin binding	5	15	0.151745	1.79399	0.130112	1	0.587073	1	NEBL; S100A6; PYCARD; TMOD1; TMOD3;
delta14-sterol reductase activity	1	2	0.030349	2.70077	0.337499	1	0.830022	1	LBR;
deoxyribonuclease activity	1	7	0.030349	0.7744	0.763378	1	1	1	DNASE1L1;
GO:0097718	14	32	0.424886	2.35242	0.000927277	1	0.0215323	0.0693264	HSPA2; GJA5; FYN; GAPDH; AP2A2; KEAP1; FN1; EZR; SMAD2; FKBP8; CLTC; CALM1; MYO5A; HSP90AB1;
carnitine transporter activity	1	3	0.030349	1.8035	0.460773	1	1	1	SLC22A5;
bicarbonate transmembrane transporter activity	3	14	0.091047	1.15476	0.498394	1	1	1	BEST1; SLC26A2; CFTR;
signal recognition particle binding	3	4	0.091047	4.03445	0.022153	1	0.221161	0.712061	SRP68; SRP72; SRP9;
7S RNA binding	5	7	0.151745	3.84133	0.00333893	1	0.0587177	0.18905	SRP68; SRP72; SRP9; SRP14; SRP54;
5'-3' exonuclease activity	2	11	0.060698	0.98123	0.634982	1	1	1	XRN2; FAN1;
GO:0099604	2	3	0.060698	3.58915	0.0909504	1	0.504307	1	P2RX4; TRPM2;
dimethylargininase activity	2	2	0.060698	5.3748	0.0346072	1	0.262079	0.843803	DDAH2; DDAH1;
bubble DNA binding	1	8	0.030349	0.677721	0.80742	1	1	1	XPC;
GO:0036310	2	7	0.060698	1.54113	0.384609	1	0.924778	1	RAD54L; SMARCAL1;
ATP-dependent 3'-5' DNA helicase activity	2	10	0.060698	1.07925	0.580685	1	1	1	DHX9; INO80;
GO:0061821	1	4	0.030349	1.35375	0.561115	1	1	1	POT1;
RNA polymerase II core binding	9	32	0.273141	1.51287	0.125534	1	0.587073	1	SMYD3; PAF1; RPRD1A; DHX9; HNRNPU; CDC73; ELP3; RPRD2; CTR9;
DNA helicase activity	4	17	0.121396	1.26707	0.392401	1	0.937081	1	CHD8; RUVBL1; SETX; RUVBL2;
galactosylgalactosylxylosylprotein 3-beta-glucuronosyltransferase activity	1	3	0.030349	1.8035	0.460773	1	1	1	B3GAT3;
3-chloroallyl aldehyde dehydrogenase activity	2	6	0.060698	1.79756	0.310395	1	0.830022	1	ALDH3A2; ALDH9A1;
retinal binding	2	10	0.060698	1.07925	0.580685	1	1	1	RBP4; STRA6;
protein kinase C activity	11	15	0.333839	3.94247	5.9172e-06	0.02487	0.000303292	0.000976495	PKN1; PKN2; PRKCI; PRKD2; PRKCB; PRKCE; PRKCQ; PRKCG; PRKCZ; PRKD1; PRKCH;
G-protein beta-subunit binding	3	10	0.091047	1.6162	0.280504	1	0.830022	1	F2R; OPRM1; F2RL1;
laminin-1 binding	3	6	0.091047	2.69187	0.0824632	1	0.504307	1	SLIT2; SHH; DAG1;
proteoglycan binding	7	14	0.212443	2.68932	0.00771349	1	0.0988408	0.318233	COL5A1; COL2A1; FN1; SLIT2; CTSS; CTSB; THBS1;
protein transmembrane transporter activity	2	18	0.060698	0.599852	0.874373	1	1	1	SEC61A1; TOMM20;
NADPH:sulfur oxidoreductase activity	1	1	0.030349	5.3748	0.186053	1	0.587073	1	MICAL2;
protein binding involved in heterotypic cell-cell adhesion	1	7	0.030349	0.7744	0.763378	1	1	1	CD47;
Rac guanyl-nucleotide exchange factor activity	8	17	0.242792	2.53099	0.00696383	1	0.0932133	0.300114	TIAM1; VAV1; ARHGEF2; DOCK2; ALS2; PREX1; FARP1; VAV3;
receptor antagonist activity	5	28	0.151745	0.961361	0.616736	1	1	1	LRPAP1; DKK1; ESR2; AGTR2; DKK3;
cell adhesion molecule binding	20	59	0.60698	1.82257	0.00373509	1	0.063732	0.205195	ITGB3; DSG2; ITGB1; JUP; ITGB2; TGFBI; NPTN; PTPRF; POSTN; PTPN6; DSP; PVR; VCAM1; EZR; MSN; NLGN1; CPE; ITGA4; FGB; FGA;
ubiquitin-ubiquitin ligase activity	5	13	0.151745	2.06977	0.0766507	1	0.489609	1	UBE2K; PRPF19; RBX1; PPIL2; AMFR;
X11-like protein binding	1	1	0.030349	5.3748	0.186053	1	0.587073	1	CLSTN1;
cyclin-dependent protein kinase inhibitor activity	5	12	0.151745	2.24211	0.0554032	1	0.367867	1	KAT2B; CDKN2C; CDKN1C; CDKN1B; CASP3;
snRNA binding	1	7	0.030349	0.7744	0.763378	1	1	1	HNRNPU;
outward rectifier potassium channel activity	4	13	0.121396	1.65664	0.211006	1	0.660849	1	PKD2; REST; KCNMA1; KCNQ1;
sphingosine-1-phosphate receptor activity	2	8	0.060698	1.34873	0.455087	1	1	1	SPHK1; S1PR1;
MAP kinase tyrosine/serine/threonine phosphatase activity	2	13	0.060698	0.830388	0.726761	1	1	1	DUSP6; DUSP1;
benzodiazepine receptor binding	1	5	0.030349	1.08354	0.642789	1	1	1	DBI;
phosphorylase kinase regulator activity	2	4	0.060698	2.6941	0.159748	1	0.587073	1	ELP3; PRKAG2;
ornithine decarboxylase inhibitor activity	2	3	0.060698	3.58915	0.0909504	1	0.504307	1	OAZ2; OAZ1;
Ran guanyl-nucleotide exchange factor activity	1	4	0.030349	1.35375	0.561115	1	1	1	RCC1;
calcium:hydrogen antiporter activity	1	1	0.030349	5.3748	0.186053	1	0.587073	1	LETM1;
lipid transporter activity	3	30	0.091047	0.539092	0.936564	1	1	1	PLTP; GM2A; APOD;
retinol binding	2	13	0.060698	0.830388	0.726761	1	1	1	RBP4; STRA6;
endodeoxyribonuclease activity	2	14	0.060698	0.771116	0.764822	1	1	1	SLX4; RPS3;
DNA N-glycosylase activity	1	10	0.030349	0.542312	0.872442	1	1	1	RPS3;
delayed rectifier potassium channel activity	2	33	0.060698	0.327275	0.990468	1	1	1	KCNH1; KCNQ1;
cyclic nucleotide binding	2	3	0.060698	3.58915	0.0909504	1	0.504307	1	CNP; KCNH1;
NAD+ ADP-ribosyltransferase activity	5	27	0.151745	0.996954	0.582341	1	1	1	TNKS2; ZC3HAV1; TNKS; SIRT2; PARP4;
GO:1990404	4	16	0.121396	1.34622	0.346197	1	0.849426	1	TNKS2; ZC3HAV1; TNKS; PARP4;
FFAT motif binding	2	2	0.060698	5.3748	0.0346072	1	0.262079	0.843803	VAPA; VAPB;
6-phosphogluconolactonase activity	1	2	0.030349	2.70077	0.337499	1	0.830022	1	H6PD;
transcription corepressor binding	8	14	0.242792	3.07296	0.00146165	1	0.029822	0.0960163	NEK6; SUMO2; RORA; HDGF; SIX3; PER1; PER2; CDC5L;
ubiquitin activating enzyme activity	3	4	0.091047	4.03445	0.022153	1	0.221161	0.712061	UBA1; ATG7; SAE1;
APG12 activating enzyme activity	1	1	0.030349	5.3748	0.186053	1	0.587073	1	ATG7;
phenylalanine-tRNA ligase activity	2	4	0.060698	2.6941	0.159748	1	0.587073	1	FARSB; FARSA;
histone acetyltransferase binding	14	29	0.424886	2.59569	0.000266893	1	0.00784441	0.0252562	TAF7; BCAS3; GLI3; ETS1; STAT1; MYOCD; SIRT2; EPAS1; FOXP3; PAX6; CITED2; EID1; MEF2A; NR4A3;
second spliceosomal transesterification activity	2	3	0.060698	3.58915	0.0909504	1	0.504307	1	SLU7; PRPF8;
pre-mRNA 3'-splice site binding	3	7	0.091047	2.30787	0.124859	1	0.587073	1	SLU7; U2AF1; U2AF2;
telethonin binding	1	7	0.030349	0.7744	0.763378	1	1	1	TTN;
receptor serine/threonine kinase binding	2	6	0.060698	1.79756	0.310395	1	0.830022	1	OPRK1; FADD;
phosphoglucomutase activity	1	5	0.030349	1.08354	0.642789	1	1	1	PGM1;
Rap guanyl-nucleotide exchange factor activity	4	5	0.121396	4.30198	0.00509282	1	0.0775548	0.249699	RAPGEF2; RAPGEF1; RAP1A; RAPGEF3;
mannose-ethanolamine phosphotransferase activity	1	2	0.030349	2.70077	0.337499	1	0.830022	1	PIGN;
adenyl-nucleotide exchange factor activity	8	11	0.242792	3.91027	0.000137144	0.576418	0.00464853	0.0149666	HSPH1; BAG3; PFN1; BAG2; BAG1; SIL1; BAG4; BAG5;
antioxidant activity	4	18	0.121396	1.19672	0.43807	1	1	1	PRDX2; S100A9; MT3; ALB;
nuclease activity	4	13	0.121396	1.65664	0.211006	1	0.660849	1	SND1; XRN2; PARN; DDX1;
cation binding	2	2	0.060698	5.3748	0.0346072	1	0.262079	0.843803	PARN; GBE1;
sphinganine-1-phosphate aldolase activity	2	3	0.060698	3.58915	0.0909504	1	0.504307	1	SGPL1; PDXDC1;
high-density lipoprotein particle binding	3	9	0.091047	1.79558	0.225618	1	0.70035	1	APOA1; CD36; SCARB1;
cholesterol transporter activity	4	18	0.121396	1.19672	0.43807	1	1	1	TSPO; APOA1; APOB; NPC2;
small GTPase binding	8	23	0.242792	1.87102	0.0494843	1	0.332772	1	TSC2; GDI2; PAK2; FLNA; RCC2; BRAF; ERRFI1; IQGAP1;
apolipoprotein A-I binding	1	4	0.030349	1.35375	0.561115	1	1	1	SCARB1;
glucose-6-phosphate dehydrogenase activity	1	2	0.030349	2.70077	0.337499	1	0.830022	1	H6PD;
glucose 1-dehydrogenase [NAD(P)] activity	1	1	0.030349	5.3748	0.186053	1	0.587073	1	H6PD;
D-glucose transmembrane transporter activity	2	9	0.060698	1.19904	0.520649	1	1	1	SLC2A3; SLC2A1;
RNA polymerase I activity	3	12	0.091047	1.34706	0.391913	1	0.937081	1	POLR2E; POLR1C; POLR1A;
adenylate cyclase binding	5	13	0.151745	2.06977	0.0766507	1	0.489609	1	ADRB2; AKAP6; AKAP12; CAP1; CALM1;
RNA polymerase II transcription coactivator binding	1	3	0.030349	1.8035	0.460773	1	1	1	NFATC1;
mitogen-activated protein kinase p38 binding	3	5	0.091047	3.22917	0.0477431	1	0.324346	1	PRMT1; NFATC1; TAB1;
G-protein coupled neurotensin receptor activity	1	2	0.030349	2.70077	0.337499	1	0.830022	1	NTSR1;
protein tyrosine kinase inhibitor activity	1	3	0.030349	1.8035	0.460773	1	1	1	IBTK;
dimethylallyltranstransferase activity	1	2	0.030349	2.70077	0.337499	1	0.830022	1	FDPS;
geranyltranstransferase activity	1	2	0.030349	2.70077	0.337499	1	0.830022	1	FDPS;
U6 snRNA binding	4	10	0.121396	2.15314	0.0975512	1	0.533864	1	PRPF4; PRPF8; EIF5A; SART3;
C-C chemokine receptor activity	7	23	0.212443	1.63743	0.119672	1	0.587073	1	CCR7; CX3CR1; CCR6; CCR2; CCR1; CXCR4; CCR5;
[heparan sulfate]-glucosamine N-sulfotransferase activity	1	4	0.030349	1.35375	0.561115	1	1	1	NDST1;
heparan sulfate N-acetylglucosaminyltransferase activity	2	6	0.060698	1.79756	0.310395	1	0.830022	1	NDST1; EXT1;
dynein intermediate chain binding	6	29	0.182094	1.1135	0.459961	1	1	1	DYNLL1; DYNC1H1; BICD1; PAFAH1B1; BAG3; DNAH11;
creatine kinase activity	1	5	0.030349	1.08354	0.642789	1	1	1	MAP4K4;
3'(2'),5'-bisphosphate nucleotidase activity	1	2	0.030349	2.70077	0.337499	1	0.830022	1	IMPAD1;
peptide disulfide oxidoreductase activity	3	8	0.091047	2.01974	0.173176	1	0.587073	1	P4HB; PDIA4; PDIA6;
MHC class I receptor activity	1	5	0.030349	1.08354	0.642789	1	1	1	LILRB1;
metalloendopeptidase inhibitor activity	2	15	0.060698	0.719743	0.798183	1	1	1	BST2; TIMP1;
inositol bisdiphosphate tetrakisphosphate diphosphatase activity	1	4	0.030349	1.35375	0.561115	1	1	1	NUDT3;
steroid hydroxylase activity	2	26	0.060698	0.415353	0.9672	1	1	1	CYP27A1; CYP19A1;
protein kinase B binding	9	12	0.273141	4.03222	3.36998e-05	0.14164	0.00140238	0.00451516	BCL10; SRSF1; RARA; PINK1; APPL1; CCDC88A; TRAF6; BAD; ARRB2;
kinase activator activity	3	6	0.091047	2.69187	0.0824632	1	0.504307	1	BCL10; ITSN1; MALT1;
protein serine/threonine phosphatase inhibitor activity	1	11	0.030349	0.493056	0.896188	1	1	1	PPP1R8;
Mo-molybdopterin synthase activity	1	2	0.030349	2.70077	0.337499	1	0.830022	1	MOCS2;
aspartic-type endopeptidase activity	4	22	0.121396	0.979234	0.606297	1	1	1	CTSD; BACE1; CASP3; PSEN2;
histone methyltransferase activity (H4-K20 specific)	1	5	0.030349	1.08354	0.642789	1	1	1	NSD1;
ubiquinol-cytochrome-c reductase activity	2	10	0.060698	1.07925	0.580685	1	1	1	UQCRQ; UQCRC1;
androgen binding	2	4	0.060698	2.6941	0.159748	1	0.587073	1	ALDH1A1; TSPO;
glutamate dehydrogenase (NAD+) activity	1	2	0.030349	2.70077	0.337499	1	0.830022	1	GLUD1;
glutamate dehydrogenase [NAD(P)+] activity	1	2	0.030349	2.70077	0.337499	1	0.830022	1	GLUD1;
NAD+ binding	5	16	0.151745	1.68193	0.161723	1	0.587073	1	ALDH1A3; ZC3HAV1; SIRT2; GLUD1; HADH;
leucine binding	2	7	0.060698	1.54113	0.384609	1	0.924778	1	GLUD1; SESN2;
translation repressor activity, nucleic acid binding	5	14	0.151745	1.92204	0.101636	1	0.549776	1	PURA; TYMS; RARA; SHMT1; PAIP2;
methotrexate binding	1	3	0.030349	1.8035	0.460773	1	1	1	FOLR1;
GO:1990825	5	11	0.151745	2.44575	0.0380036	1	0.280227	0.902231	TYMS; DHX9; FMR1; SRSF4; SRSF3;
cytochrome-b5 reductase activity	2	7	0.060698	1.54113	0.384609	1	0.924778	1	NQO1; POR;
AMP binding	7	13	0.212443	2.89603	0.00458757	1	0.0730362	0.235151	PFKP; PYGL; FBP1; PFKM; PFKL; PRKAG1; PRKAG2;
phenylalanine 4-monooxygenase activity	1	3	0.030349	1.8035	0.460773	1	1	1	PCBD1;
superoxide dismutase activity	1	5	0.030349	1.08354	0.642789	1	1	1	NQO1;
protein phosphatase 2B binding	4	7	0.121396	3.0746	0.0259352	1	0.243861	0.785146	SLC9A1; BAD; PPP3CB; ATP2B4;
amino acid binding	9	18	0.273141	2.68889	0.00252218	1	0.048185	0.155139	KARS; ASS1; DDAH2; TH; DDAH1; SHMT2; DDC; SHMT1; CASR;
purine base binding	2	2	0.060698	5.3748	0.0346072	1	0.262079	0.843803	PYGL; PNP;
purine-nucleoside phosphorylase activity	1	1	0.030349	5.3748	0.186053	1	0.587073	1	PNP;
hypoxanthine phosphoribosyltransferase activity	1	2	0.030349	2.70077	0.337499	1	0.830022	1	HPRT1;
guanine phosphoribosyltransferase activity	1	1	0.030349	5.3748	0.186053	1	0.587073	1	HPRT1;
L-aspartate:2-oxoglutarate aminotransferase activity	1	3	0.030349	1.8035	0.460773	1	1	1	GOT1;
GO:0038191	4	19	0.121396	1.13377	0.482679	1	1	1	SEMA3C; SEMA3E; PXN; SEMA3A;
GO:1990837	10	26	0.30349	2.0685	0.0142103	1	0.162465	0.523081	TARDBP; AHR; KDM5B; SUB1; HNRNPU; HCFC1; HEYL; HNRNPD; HEY2; ARNT;
transmembrane receptor protein tyrosine kinase activity	21	54	0.637329	2.09081	0.000392475	1	0.0107115	0.0344873	NTRK1; NTRK2; NTRK3; ERBB3; MET; MERTK; KIT; KDR; CSF1R; MUSK; AXL; ERBB4; EPHB1; TEK; EPHA2; FGFR4; TYRO3; FGFR2; FGFR3; EPHA4; DDR2;
nitric-oxide synthase regulator activity	3	10	0.091047	1.6162	0.280504	1	0.830022	1	DYNLL1; CALM1; HSP90AB1;
phosphoglycerate kinase activity	1	2	0.030349	2.70077	0.337499	1	0.830022	1	PGK1;
protein-disulfide reductase activity	1	3	0.030349	1.8035	0.460773	1	1	1	PGK1;
adenylate kinase activity	3	9	0.091047	1.79558	0.225618	1	0.70035	1	AK2; AK3; RAD50;
thrombospondin receptor activity	3	4	0.091047	4.03445	0.022153	1	0.221161	0.712061	F2; CD47; CD36;
hemoglobin binding	1	5	0.030349	1.08354	0.642789	1	1	1	CUBN;
GO:1904854	2	2	0.060698	5.3748	0.0346072	1	0.262079	0.843803	ALAD; PLG;
GO:1990405	3	8	0.091047	2.01974	0.173176	1	0.587073	1	PPP2R1A; PLG; ITGA4;
complement binding	1	5	0.030349	1.08354	0.642789	1	1	1	CD59;
purine nucleoside binding	1	3	0.030349	1.8035	0.460773	1	1	1	ADORA1;
arylesterase activity	2	6	0.060698	1.79756	0.310395	1	0.830022	1	PON2; CA2;
hydro-lyase activity	1	4	0.030349	1.35375	0.561115	1	1	1	SDS;
argininosuccinate synthase activity	1	1	0.030349	5.3748	0.186053	1	0.587073	1	ASS1;
toxin binding	5	11	0.151745	2.44575	0.0380036	1	0.280227	0.902231	CHRNA7; ASS1; ALB; EPHX2; AZU1;
2'-5'-oligoadenylate synthetase activity	1	4	0.030349	1.35375	0.561115	1	1	1	OAS1;
type 2 angiotensin receptor binding	1	1	0.030349	5.3748	0.186053	1	0.587073	1	AGT;
tumor necrosis factor binding	2	3	0.060698	3.58915	0.0909504	1	0.504307	1	TNFRSF1B; TNFRSF1A;
C5L2 anaphylatoxin chemotactic receptor binding	1	1	0.030349	5.3748	0.186053	1	0.587073	1	C3;
GMP binding	1	2	0.030349	2.70077	0.337499	1	0.830022	1	KRAS;
LRR domain binding	2	6	0.060698	1.79756	0.310395	1	0.830022	1	ROBO1; KRAS;
superoxide-generating NADPH oxidase activator activity	1	10	0.030349	0.542312	0.872442	1	1	1	SH3PXD2B;
platelet-derived growth factor binding	8	11	0.242792	3.91027	0.000137144	0.576418	0.00464853	0.0149666	COL5A1; COL2A1; PDGFA; COL1A2; COL3A1; COL1A1; COL4A1; COL6A1;
low-density lipoprotein particle binding	8	15	0.242792	2.86823	0.00262327	1	0.048571	0.156382	CRP; SORL1; CDH13; CD36; SCARB1; THBS1; LDLR; PCSK9;
very-low-density lipoprotein particle receptor activity	2	4	0.060698	2.6941	0.159748	1	0.587073	1	VLDLR; LDLR;
clathrin heavy chain binding	4	8	0.121396	2.69075	0.0443309	1	0.320142	1	CLTA; LRP1; PICALM; LDLR;
type II transforming growth factor beta receptor binding	5	7	0.151745	3.84133	0.00333893	1	0.0587177	0.18905	TGFB3; TGFBR1; TGFB2; TGFBR3; ENG;
transforming growth factor beta receptor binding	16	42	0.485584	2.04833	0.00241591	1	0.0472282	0.152058	TGFB3; FKBP1A; GDF5; NODAL; TGFB2; USP15; SMURF2; BMP7; SMAD3; BMP5; TGFBR3; BMP2; SMAD2; BMP4; BMP6; INHBA;
type III transforming growth factor beta receptor binding	2	3	0.060698	3.58915	0.0909504	1	0.504307	1	TGFB3; TGFB2;
hormone receptor binding	1	5	0.030349	1.08354	0.642789	1	1	1	NPPA;
neuropeptide receptor binding	1	1	0.030349	5.3748	0.186053	1	0.587073	1	NPPA;
neurohypophyseal hormone activity	1	2	0.030349	2.70077	0.337499	1	0.830022	1	AVP;
V1A vasopressin receptor binding	2	2	0.060698	5.3748	0.0346072	1	0.262079	0.843803	AVPR1A; AVP;
V1B vasopressin receptor binding	1	1	0.030349	5.3748	0.186053	1	0.587073	1	AVP;
type 3 melanocortin receptor binding	1	4	0.030349	1.35375	0.561115	1	1	1	POMC;
type 4 melanocortin receptor binding	1	4	0.030349	1.35375	0.561115	1	1	1	POMC;
type 1 melanocortin receptor binding	1	3	0.030349	1.8035	0.460773	1	1	1	POMC;
calcitonin receptor binding	1	2	0.030349	2.70077	0.337499	1	0.830022	1	CALCA;
growth hormone-releasing hormone activity	1	2	0.030349	2.70077	0.337499	1	0.830022	1	GHRL;
cytokine receptor binding	1	11	0.030349	0.493056	0.896188	1	1	1	IL15;
interferon-gamma receptor binding	1	1	0.030349	5.3748	0.186053	1	0.587073	1	IFNG;
erythropoietin receptor binding	2	3	0.060698	3.58915	0.0909504	1	0.504307	1	RNF41; EPO;
interleukin-2 receptor activity	1	3	0.030349	1.8035	0.460773	1	1	1	IL2RA;
immunoglobulin binding	3	3	0.091047	5.3748	0.00643559	1	0.0872542	0.280928	VWF; CD4; HRG;
interleukin-16 binding	1	1	0.030349	5.3748	0.186053	1	0.587073	1	CD4;
interleukin-16 receptor activity	1	1	0.030349	5.3748	0.186053	1	0.587073	1	CD4;
MHC class II protein binding	4	6	0.121396	3.58618	0.0130231	1	0.152044	0.489529	COL2A1; KRT17; CD74; CD4;
GO:1990782	8	18	0.242792	2.39046	0.0105171	1	0.129629	0.417361	CEACAM1; DUSP3; NEDD9; NOX4; CD4; CRK; CD247; EPHA4;
beta-2-microglobulin binding	2	7	0.060698	1.54113	0.384609	1	0.924778	1	HLA-A; HFE;
MHC class II protein complex binding	7	16	0.212443	2.35336	0.0182113	1	0.199849	0.643443	HLA-DRA; YWHAE; ANXA11; CD74; ATP1B1; CD81; HSP90AB1;
MHC class II receptor activity	4	10	0.121396	2.15314	0.0975512	1	0.533864	1	HLA-DQA1; HLA-DRA; HLA-DPA1; KRT17;
GO:1990254	1	6	0.030349	0.903252	0.709268	1	1	1	VIM;
apolipoprotein receptor binding	2	3	0.060698	3.58915	0.0909504	1	0.504307	1	APOA1; PCSK9;
apolipoprotein A-I receptor binding	1	4	0.030349	1.35375	0.561115	1	1	1	APOA1;
lipase inhibitor activity	3	6	0.091047	2.69187	0.0824632	1	0.504307	1	FAF2; APOC1; APOA1;
phosphatidylcholine-sterol O-acyltransferase activator activity	2	6	0.060698	1.79756	0.310395	1	0.830022	1	APOC1; APOA1;
high-density lipoprotein particle receptor binding	1	3	0.030349	1.8035	0.460773	1	1	1	APOA1;
very-low-density lipoprotein particle receptor binding	3	4	0.091047	4.03445	0.022153	1	0.221161	0.712061	LRPAP1; RELN; PCSK9;
lipoprotein particle binding	2	5	0.060698	2.15636	0.234418	1	0.705267	1	CDH13; CD36;
acetylcholine binding	4	17	0.121396	1.26707	0.392401	1	0.937081	1	CHRNA7; CHRNB2; CHRFAM7A; CHRM3;
chloride transmembrane transporter activity	2	14	0.060698	0.771116	0.764822	1	1	1	SLC26A2; CFTR;
anion:anion antiporter activity	1	23	0.030349	0.235921	0.991244	1	1	1	SLC26A2;
complement component C1q binding	3	8	0.091047	2.01974	0.173176	1	0.587073	1	CRP; CALR; C1QBP;
choline binding	2	4	0.060698	2.6941	0.159748	1	0.587073	1	CRP; CHKA;
virion binding	5	11	0.151745	2.44575	0.0380036	1	0.280227	0.902231	CRP; PPIA; ANXA2; TSG101; HIPK2;
retinol transporter activity	2	2	0.060698	5.3748	0.0346072	1	0.262079	0.843803	RBP4; STRA6;
calcium channel inhibitor activity	4	12	0.121396	1.79458	0.169666	1	0.587073	1	FKBP1A; PHPT1; ITPR1; CALM1;
vitamin D binding	1	6	0.030349	0.903252	0.709268	1	1	1	VDR;
glucose transmembrane transporter activity	2	11	0.060698	0.98123	0.634982	1	1	1	SLC2A3; SLC2A1;
cAMP-dependent protein kinase regulator activity	4	7	0.121396	3.0746	0.0259352	1	0.243861	0.785146	PRKAG1; PRKAR2B; PRKAG2; PRKAR1A;
transferrin receptor activity	1	2	0.030349	2.70077	0.337499	1	0.830022	1	TFRC;
transferrin transmembrane transporter activity	1	2	0.030349	2.70077	0.337499	1	0.830022	1	TFRC;
ferric iron binding	6	11	0.182094	2.93393	0.00808226	1	0.102178	0.328977	TH; RRM2; FXN; FTH1; TF; FTL;
ferric iron transmembrane transporter activity	1	1	0.030349	5.3748	0.186053	1	0.587073	1	TF;
iron chaperone activity	2	2	0.060698	5.3748	0.0346072	1	0.262079	0.843803	FXN; TF;
hydroxyapatite binding	1	4	0.030349	1.35375	0.561115	1	1	1	BGLAP;
structural constituent of bone	2	2	0.060698	5.3748	0.0346072	1	0.262079	0.843803	BGLAP; MGP;
TFIIB-class transcription factor binding	1	3	0.030349	1.8035	0.460773	1	1	1	TCF4;
estrogen receptor activity	3	5	0.091047	3.22917	0.0477431	1	0.324346	1	NKX3-1; ESR2; LEF1;
hydrogen ion transmembrane transporter activity	1	10	0.030349	0.542312	0.872442	1	1	1	ATP6V1B2;
hydroxymethylglutaryl-CoA reductase activity	1	1	0.030349	5.3748	0.186053	1	0.587073	1	HMGCR;
oxidoreductase activity, acting on peroxide as acceptor	2	5	0.060698	2.15636	0.234418	1	0.705267	1	PARK7; SESN2;
adenylate cyclase activator activity	2	5	0.060698	2.15636	0.234418	1	0.705267	1	GNAS; CALM1;
mitogen-activated protein kinase kinase binding	7	14	0.212443	2.68932	0.00771349	1	0.0988408	0.318233	ARRB1; BRAF; TRIB1; TRIB2; DLG1; DAB2IP; TRIB3;
bile acid binding	2	8	0.060698	1.34873	0.455087	1	1	1	PLA2G1B; PYGL;
calcium-dependent phospholipase A2 activity	1	16	0.030349	0.339072	0.962944	1	1	1	PLA2G1B;
glucosylceramidase activity	2	3	0.060698	3.58915	0.0909504	1	0.504307	1	GBA; GBA2;
scavenger receptor binding	1	4	0.030349	1.35375	0.561115	1	1	1	GBA;
glucosyltransferase activity	2	6	0.060698	1.79756	0.310395	1	0.830022	1	GBA; GBA2;
steryl-beta-glucosidase activity	2	2	0.060698	5.3748	0.0346072	1	0.262079	0.843803	GBA; GBA2;
fructose-bisphosphate aldolase activity	1	3	0.030349	1.8035	0.460773	1	1	1	ALDOA;
fructose binding	3	5	0.091047	3.22917	0.0477431	1	0.324346	1	ALDOA; PFKM; PFKL;
phospholipase A2 inhibitor activity	3	5	0.091047	3.22917	0.0477431	1	0.324346	1	ANXA3; ANXA2; ANXA1;
lipase binding	3	6	0.091047	2.69187	0.0824632	1	0.504307	1	LRPAP1; FAF2; APOB;
granulocyte macrophage colony-stimulating factor receptor binding	1	1	0.030349	5.3748	0.186053	1	0.587073	1	CSF2;
core promoter binding	2	12	0.060698	0.899529	0.683595	1	1	1	NPM1; PARK7;
glycosaminoglycan binding	12	24	0.364188	2.68852	0.000489105	1	0.0128482	0.0413666	BGN; SERPINE2; GNS; TGFBR2; LTBP4; TGFBR3; SULF2; SULF1; PRNP; ENG; DCN; SHH;
type 5 metabotropic glutamate receptor binding	3	5	0.091047	3.22917	0.0477431	1	0.324346	1	ADORA2A; FYN; PRNP;
GO:1903136	4	6	0.121396	3.58618	0.0130231	1	0.152044	0.489529	ATP7A; PRNP; SNCA; PARK7;
type 8 metabotropic glutamate receptor binding	1	1	0.030349	5.3748	0.186053	1	0.587073	1	PRNP;
ornithine-oxo-acid transaminase activity	1	1	0.030349	5.3748	0.186053	1	0.587073	1	OAT;
angiotensin type II receptor activity	1	4	0.030349	1.35375	0.561115	1	1	1	AGTR2;
macrophage migration inhibitory factor binding	2	2	0.060698	5.3748	0.0346072	1	0.262079	0.843803	CD74; COPS5;
MHC class II protein binding, via antigen binding groove	1	1	0.030349	5.3748	0.186053	1	0.587073	1	CD74;
RAGE receptor binding	2	11	0.060698	0.98123	0.634982	1	1	1	S100A9; S100A8;
aspartic-type endopeptidase inhibitor activity	1	4	0.030349	1.35375	0.561115	1	1	1	GAPDH;
peptidyl-cysteine S-nitrosylase activity	1	1	0.030349	5.3748	0.186053	1	0.587073	1	GAPDH;
cadmium ion binding	3	5	0.091047	3.22917	0.0477431	1	0.324346	1	MT3; SLC11A2; NOS1;
RNA polymerase I core binding	2	6	0.060698	1.79756	0.310395	1	0.830022	1	NOLC1; TCOF1;
ErbB-3 class receptor binding	1	4	0.030349	1.35375	0.561115	1	1	1	CDK5;
GPI-linked ephrin receptor activity	3	7	0.091047	2.30787	0.124859	1	0.587073	1	NTRK1; NTRK3; EPHA4;
neurotrophin p75 receptor binding	1	1	0.030349	5.3748	0.186053	1	0.587073	1	NTRK1;
nerve growth factor receptor activity	2	2	0.060698	5.3748	0.0346072	1	0.262079	0.843803	NTRK1; SORT1;
nerve growth factor binding	3	5	0.091047	3.22917	0.0477431	1	0.324346	1	NTRK1; FURIN; SORT1;
calcium-dependent cysteine-type endopeptidase activity	4	17	0.121396	1.26707	0.392401	1	0.937081	1	CAPN1; CAPNS1; CAPN2; CAPN3;
core promoter sequence-specific DNA binding	1	4	0.030349	1.35375	0.561115	1	1	1	KLF10;
chloride ion binding	2	13	0.060698	0.830388	0.726761	1	1	1	CTSC; CLCN3;
protein kinase C inhibitor activity	2	3	0.060698	3.58915	0.0909504	1	0.504307	1	YWHAG; HSPB1;
oxidoreductase activity, acting on diphenols and related substances as donors	1	1	0.030349	5.3748	0.186053	1	0.587073	1	CYP1A1;
flavonoid 3'-monooxygenase activity	1	1	0.030349	5.3748	0.186053	1	0.587073	1	CYP1A1;
vitamin D 24-hydroxylase activity	1	2	0.030349	2.70077	0.337499	1	0.830022	1	CYP1A1;
GO:0101020	1	5	0.030349	1.08354	0.642789	1	1	1	CYP1A1;
thymidylate synthase activity	1	1	0.030349	5.3748	0.186053	1	0.587073	1	TYMS;
dolichyl-diphosphooligosaccharide-protein glycotransferase activity	5	9	0.151745	2.98865	0.0143795	1	0.162465	0.523081	STT3A; STT3B; RPN2; RPN1; DDOST;
sodium:potassium-exchanging ATPase activity	5	11	0.151745	2.44575	0.0380036	1	0.280227	0.902231	ATP1A1; ATP1B3; ATP1A2; ATP1B1; ATP1A3;
receptor activator activity	1	2	0.030349	2.70077	0.337499	1	0.830022	1	PRKCE;
PTB domain binding	1	3	0.030349	1.8035	0.460773	1	1	1	NUP62;
arginase activity	1	2	0.030349	2.70077	0.337499	1	0.830022	1	ARG1;
aldehyde dehydrogenase [NAD(P)+] activity	1	5	0.030349	1.08354	0.642789	1	1	1	ALDH1A3;
glyceraldehyde-3-phosphate dehydrogenase (NAD+) (non-phosphorylating) activity	3	5	0.091047	3.22917	0.0477431	1	0.324346	1	ALDH3A2; ALDH9A1; ALDH7A1;
C-X3-C chemokine binding	5	5	0.151745	5.3748	0.000222388	0.934696	0.0068226	0.0219664	ITGB3; ITGB1; CX3CR1; ITGAV; ITGA4;
insulin-like growth factor I binding	5	12	0.151745	2.24211	0.0554032	1	0.367867	1	ITGB3; ITGA6; IGFBP4; ITGB4; ITGAV;
neuregulin binding	5	5	0.151745	5.3748	0.000222388	0.934696	0.0068226	0.0219664	ITGB3; ITGA6; ERBB3; ITGB4; ITGAV;
complement component C3b binding	2	5	0.060698	2.15636	0.234418	1	0.705267	1	ITGB2; PHB;
ICAM-3 receptor activity	1	3	0.030349	1.8035	0.460773	1	1	1	ITGB2;
cargo receptor activity	5	12	0.151745	2.24211	0.0554032	1	0.367867	1	ITGB2; LRP1; EPS15; CUBN; DAB2;
Toll-like receptor 4 binding	4	5	0.121396	4.30198	0.00509282	1	0.0775548	0.249699	S100A9; S100A8; TIRAP; DAB2IP;
arachidonic acid binding	3	5	0.091047	3.22917	0.0477431	1	0.324346	1	S100A9; S100A8; STX3;
inhibin binding	1	5	0.030349	1.08354	0.642789	1	1	1	INHBA;
interleukin-4 receptor binding	2	3	0.060698	3.58915	0.0909504	1	0.504307	1	PIBF1; IL4;
calcium-dependent protein kinase C activity	3	4	0.091047	4.03445	0.022153	1	0.221161	0.712061	CCL3; PRKCB; PRKCG;
adenine transmembrane transporter activity	3	3	0.091047	5.3748	0.00643559	1	0.0872542	0.280928	SLC25A6; SLC25A5; SLC25A4;
acrosin binding	1	5	0.030349	1.08354	0.642789	1	1	1	ZP3;
protein tag	6	11	0.182094	2.93393	0.00808226	1	0.102178	0.328977	UBC; SUMO2; SUMO3; NEDD8; UBL5; UBA52;
galactoside binding	2	4	0.060698	2.6941	0.159748	1	0.587073	1	LGALS2; GLB1;
propionyl-CoA carboxylase activity	2	2	0.060698	5.3748	0.0346072	1	0.262079	0.843803	PCCA; PCCB;
pyrophosphatase activity	1	4	0.030349	1.35375	0.561115	1	1	1	ALPL;
interleukin-6 receptor binding	4	7	0.121396	3.0746	0.0259352	1	0.243861	0.785146	PYCARD; CNTF; IL6R; IL6ST;
endothelin A receptor binding	1	1	0.030349	5.3748	0.186053	1	0.587073	1	EDN1;
endothelin B receptor binding	2	3	0.060698	3.58915	0.0909504	1	0.504307	1	EDN3; EDN1;
oleic acid binding	1	2	0.030349	2.70077	0.337499	1	0.830022	1	SCP2;
kringle domain binding	1	2	0.030349	2.70077	0.337499	1	0.830022	1	IGF2R;
histone kinase activity (H3-T6 specific)	1	2	0.030349	2.70077	0.337499	1	0.830022	1	PRKCB;
serine-type exopeptidase activity	1	3	0.030349	1.8035	0.460773	1	1	1	HPN;
uroporphyrinogen decarboxylase activity	1	1	0.030349	5.3748	0.186053	1	0.587073	1	UROD;
insulin-like growth factor II binding	2	8	0.060698	1.34873	0.455087	1	1	1	IGFBP4; IGF2R;
T cell receptor binding	4	7	0.121396	3.0746	0.0259352	1	0.243861	0.785146	FYN; DOCK2; CD3E; LCK;
CD8 receptor binding	2	3	0.060698	3.58915	0.0909504	1	0.504307	1	FYN; LCK;
cholinesterase activity	1	3	0.030349	1.8035	0.460773	1	1	1	CHKA;
hydrolase activity, acting on ester bonds	1	11	0.030349	0.493056	0.896188	1	1	1	ESD;
alpha-galactosidase activity	1	2	0.030349	2.70077	0.337499	1	0.830022	1	NAGA;
GO:0061676	3	5	0.091047	3.22917	0.0477431	1	0.324346	1	TPX2; DHX9; GOLGA2;
histone kinase activity	2	4	0.060698	2.6941	0.159748	1	0.587073	1	CDK2; CCNB1;
GO:0097472	1	3	0.030349	1.8035	0.460773	1	1	1	CDK2;
angiostatin binding	1	4	0.030349	1.35375	0.561115	1	1	1	AMOT;
ion transmembrane transporter activity	2	11	0.060698	0.98123	0.634982	1	1	1	S100A6; GJA1;
RNA 7-methylguanosine cap binding	4	12	0.121396	1.79458	0.169666	1	0.587073	1	EIF4E2; CYFIP2; CYFIP1; EIF4E;
eukaryotic initiation factor 4G binding	1	1	0.030349	5.3748	0.186053	1	0.587073	1	EIF4E;
IgE binding	2	5	0.060698	2.15636	0.234418	1	0.705267	1	LGALS3; FCER1G;
glucose binding	5	11	0.151745	2.44575	0.0380036	1	0.280227	0.902231	SLC2A3; GCK; PYGL; GYS1; UGP2;
glycogen phosphorylase activity	2	3	0.060698	3.58915	0.0909504	1	0.504307	1	PYGB; PYGL;
vitamin binding	1	2	0.030349	2.70077	0.337499	1	0.830022	1	PYGL;
GO:0102250	2	3	0.060698	3.58915	0.0909504	1	0.504307	1	PYGB; PYGL;
GO:0102499	2	3	0.060698	3.58915	0.0909504	1	0.504307	1	PYGB; PYGL;
DNA-(apurinic or apyrimidinic site) lyase activity	3	11	0.091047	1.4694	0.336352	1	0.830022	1	HMGA2; RPS3; HMGA1;
ribosomal large subunit binding	4	13	0.121396	1.65664	0.211006	1	0.660849	1	NPM1; CPSF6; RBM3; OLA1;
transforming growth factor beta binding	12	22	0.364188	2.93282	0.000169298	0.71156	0.00547354	0.0176229	TGFB3; TGFBR1; HYAL2; LTBP3; TGFBR2; LTBP4; TGFBR3; ENG; CD109; ITGAV; CD36; THBS1;
GO:1990430	1	5	0.030349	1.08354	0.642789	1	1	1	ITGAV;
opsonin binding	1	1	0.030349	5.3748	0.186053	1	0.587073	1	ITGAV;
corticotropin-releasing hormone receptor 1 binding	3	4	0.091047	4.03445	0.022153	1	0.221161	0.712061	CRH; GNAS; UCN;
corticotropin-releasing hormone receptor 2 binding	2	4	0.060698	2.6941	0.159748	1	0.587073	1	CRH; UCN;
lipoprotein lipase activity	1	7	0.030349	0.7744	0.763378	1	1	1	LPL;
triglyceride lipase activity	2	22	0.060698	0.490838	0.93505	1	1	1	DDHD2; LPL;
triglyceride binding	1	2	0.030349	2.70077	0.337499	1	0.830022	1	LPL;
beta-N-acetylhexosaminidase activity	1	3	0.030349	1.8035	0.460773	1	1	1	HEXB;
GO:0102148	1	3	0.030349	1.8035	0.460773	1	1	1	HEXB;
epoxide hydrolase activity	3	5	0.091047	3.22917	0.0477431	1	0.324346	1	EPHX1; LTA4H; EPHX2;
cis-stilbene-oxide hydrolase activity	1	1	0.030349	5.3748	0.186053	1	0.587073	1	EPHX1;
tyrosine 3-monooxygenase activity	1	1	0.030349	5.3748	0.186053	1	0.587073	1	TH;
tetrahydrobiopterin binding	3	4	0.091047	4.03445	0.022153	1	0.221161	0.712061	TH; NOS2; NOS1;
dopamine binding	5	13	0.151745	2.06977	0.0766507	1	0.489609	1	DRD4; DRD3; DRD1; TH; SLC6A3;
GO:0099184	1	3	0.030349	1.8035	0.460773	1	1	1	NEFL;
procollagen-proline 4-dioxygenase activity	2	5	0.060698	2.15636	0.234418	1	0.705267	1	P4HB; P4HA1;
AT DNA binding	5	10	0.151745	2.69008	0.024403	1	0.237972	0.766185	HMGA2; HNRNPD; MEF2C; H1F0; HMGA1;
macrophage colony-stimulating factor receptor activity	1	2	0.030349	2.70077	0.337499	1	0.830022	1	CSF1R;
GO:0098772	2	3	0.060698	3.58915	0.0909504	1	0.504307	1	ANXA2; SEC14L1;
nickel cation binding	1	2	0.030349	2.70077	0.337499	1	0.830022	1	SLC11A2;
beta2-adrenergic receptor activity	1	1	0.030349	5.3748	0.186053	1	0.587073	1	ADRB2;
norepinephrine binding	2	5	0.060698	2.15636	0.234418	1	0.705267	1	DRD4; ADRB2;
extracellular matrix structural constituent conferring compression resistance	4	16	0.121396	1.34622	0.346197	1	0.849426	1	BGN; HSPG2; LUM; DCN;
beta-galactosidase activity	2	6	0.060698	1.79756	0.310395	1	0.830022	1	GLB1; PSAP;
GO:1905573	1	2	0.030349	2.70077	0.337499	1	0.830022	1	PSAP;
GO:1905574	1	1	0.030349	5.3748	0.186053	1	0.587073	1	PSAP;
GO:1905575	1	1	0.030349	5.3748	0.186053	1	0.587073	1	PSAP;
GO:1905576	1	3	0.030349	1.8035	0.460773	1	1	1	PSAP;
GO:1905577	1	1	0.030349	5.3748	0.186053	1	0.587073	1	PSAP;
bisphosphoglycerate mutase activity	1	4	0.030349	1.35375	0.561115	1	1	1	BPGM;
phosphoglycerate mutase activity	1	4	0.030349	1.35375	0.561115	1	1	1	BPGM;
glutamate-tRNA ligase activity	1	2	0.030349	2.70077	0.337499	1	0.830022	1	EPRS;
proline-tRNA ligase activity	1	2	0.030349	2.70077	0.337499	1	0.830022	1	EPRS;
UDP-glucose:hexose-1-phosphate uridylyltransferase activity	1	1	0.030349	5.3748	0.186053	1	0.587073	1	GALT;
GO:1990247	3	7	0.091047	2.30787	0.124859	1	0.587073	1	HNRNPA2B1; HNRNPC; YTHDF2;
glycosphingolipid binding	2	5	0.060698	2.15636	0.234418	1	0.705267	1	SELP; LYN;
GO:0140031	3	3	0.091047	5.3748	0.00643559	1	0.0872542	0.280928	PTPN6; ANK2; LYN;
single-stranded DNA specific endodeoxyribonuclease activity	2	9	0.060698	1.19904	0.520649	1	1	1	RAD50; RBBP8;
GO:1990599	1	3	0.030349	1.8035	0.460773	1	1	1	XRCC1;
fibrinogen binding	3	4	0.091047	4.03445	0.022153	1	0.221161	0.712061	ITGB3; FBLN1; THBS1;
collagen V binding	1	2	0.030349	2.70077	0.337499	1	0.830022	1	THBS1;
insulin-like growth factor-activated receptor activity	1	3	0.030349	1.8035	0.460773	1	1	1	IGF2R;
ligand-gated ion channel activity	2	13	0.060698	0.830388	0.726761	1	1	1	CHRNB2; ANXA6;
neurotrophin binding	3	4	0.091047	4.03445	0.022153	1	0.221161	0.712061	NTRK1; NTRK2; NTRK3;
G-protein coupled acetylcholine receptor activity	1	7	0.030349	0.7744	0.763378	1	1	1	CHRM3;
GO:1990763	3	9	0.091047	1.79558	0.225618	1	0.70035	1	ARRB1; ITCH; ARRB2;
calcium:sodium antiporter activity	2	5	0.060698	2.15636	0.234418	1	0.705267	1	SLC8A1; SLC3A2;
beta-glucuronidase activity	1	4	0.030349	1.35375	0.561115	1	1	1	GUSB;
6-phosphofructokinase activity	3	3	0.091047	5.3748	0.00643559	1	0.0872542	0.280928	PFKP; PFKM; PFKL;
protein kinase regulator activity	6	10	0.182094	3.22703	0.00435602	1	0.0713491	0.229719	KIDINS220; FAF1; RAC2; CSNK2B; CDC37; HSP90AB1;
asparagine synthase (glutamine-hydrolyzing) activity	1	2	0.030349	2.70077	0.337499	1	0.830022	1	ASNS;
ethanol binding	1	3	0.030349	1.8035	0.460773	1	1	1	PRKCE;
exopeptidase activity	1	4	0.030349	1.35375	0.561115	1	1	1	MME;
oligopeptidase activity	2	3	0.060698	3.58915	0.0909504	1	0.504307	1	MME; NDEL1;
type II activin receptor binding	2	2	0.060698	5.3748	0.0346072	1	0.262079	0.843803	MAGI2; INHBA;
pyruvate dehydrogenase activity	2	2	0.060698	5.3748	0.0346072	1	0.262079	0.843803	PDHB; PDHA1;
pyruvate dehydrogenase (acetyl-transferring) activity	2	3	0.060698	3.58915	0.0909504	1	0.504307	1	PDHB; PDHA1;
opsonin receptor activity	1	1	0.030349	5.3748	0.186053	1	0.587073	1	CD14;
lipoteichoic acid binding	2	4	0.060698	2.6941	0.159748	1	0.587073	1	CD14; TREM2;
lipopeptide binding	1	9	0.030349	0.602502	0.843266	1	1	1	CD14;
electron transporter, transferring electrons from CoQH2-cytochrome c reductase complex and cytochrome c oxidase complex activity	2	2	0.060698	5.3748	0.0346072	1	0.262079	0.843803	CYC1; CYCS;
snRNP binding	2	2	0.060698	5.3748	0.0346072	1	0.262079	0.843803	SNRPB2; PRPF31;
alpha-2A adrenergic receptor binding	1	5	0.030349	1.08354	0.642789	1	1	1	APLP1;
U1 snRNA binding	5	7	0.151745	3.84133	0.00333893	1	0.0587177	0.18905	SNRPB2; PRPF8; SNRPC; SNRPA; SNRNP70;
interleukin-3 receptor binding	1	2	0.030349	2.70077	0.337499	1	0.830022	1	RNF41;
G-protein coupled serotonin receptor binding	2	4	0.060698	2.6941	0.159748	1	0.587073	1	GNAI3; GNAI1;
steryl-sulfatase activity	1	1	0.030349	5.3748	0.186053	1	0.587073	1	STS;
sulfuric ester hydrolase activity	4	6	0.121396	3.58618	0.0130231	1	0.152044	0.489529	GNS; STS; IDS; ARSA;
laminin receptor activity	1	2	0.030349	2.70077	0.337499	1	0.830022	1	RPSA;
interleukin-6 binding	2	2	0.060698	5.3748	0.0346072	1	0.262079	0.843803	IL6R; IL6ST;
ciliary neurotrophic factor binding	1	1	0.030349	5.3748	0.186053	1	0.587073	1	IL6R;
ciliary neurotrophic factor receptor activity	3	5	0.091047	3.22917	0.0477431	1	0.324346	1	LIFR; IL6R; IL6ST;
interleukin-6 receptor activity	2	2	0.060698	5.3748	0.0346072	1	0.262079	0.843803	IL6R; IL6ST;
serotonin receptor activity	4	34	0.121396	0.633723	0.900246	1	1	1	DRD4; HTR2B; HTR2A; CHRM3;
alpha-1B adrenergic receptor binding	2	3	0.060698	3.58915	0.0909504	1	0.504307	1	ARRB1; ARRB2;
alpha-2C adrenergic receptor binding	1	2	0.030349	2.70077	0.337499	1	0.830022	1	APLP1;
heterotrimeric G-protein binding	1	2	0.030349	2.70077	0.337499	1	0.830022	1	ADORA1;
epinephrine binding	2	8	0.060698	1.34873	0.455087	1	1	1	DRD4; ADRB2;
neuromedin B receptor binding	1	1	0.030349	5.3748	0.186053	1	0.587073	1	NMB;
GO:1990446	3	5	0.091047	3.22917	0.0477431	1	0.324346	1	SNRPC; SNRPA; RBM23;
acetyl-CoA C-acyltransferase activity	1	5	0.030349	1.08354	0.642789	1	1	1	HADHB;
dopamine beta-monooxygenase activity	1	3	0.030349	1.8035	0.460773	1	1	1	DBH;
JUN kinase binding	4	8	0.121396	2.69075	0.0443309	1	0.320142	1	MAPK8IP3; SPAG9; MAD2L2; KIF5B;
nitric oxide binding	1	2	0.030349	2.70077	0.337499	1	0.830022	1	CBS;
lysophosphatidic acid binding	1	5	0.030349	1.08354	0.642789	1	1	1	LPAR1;
6,7-dihydropteridine reductase activity	1	1	0.030349	5.3748	0.186053	1	0.587073	1	QDPR;
retinoid binding	1	7	0.030349	0.7744	0.763378	1	1	1	PTGDS;
monosaccharide binding	5	14	0.151745	1.92204	0.101636	1	0.549776	1	PFKP; TALDO1; FBP1; PFKM; PFKL;
heme oxygenase (decyclizing) activity	2	2	0.060698	5.3748	0.0346072	1	0.262079	0.843803	HMOX1; HMOX2;
macrophage colony-stimulating factor receptor binding	1	3	0.030349	1.8035	0.460773	1	1	1	CSF1;
platelet activating factor receptor activity	1	3	0.030349	1.8035	0.460773	1	1	1	PTAFR;
dihydrolipoyl dehydrogenase activity	1	1	0.030349	5.3748	0.186053	1	0.587073	1	DLD;
lipoamide binding	1	1	0.030349	5.3748	0.186053	1	0.587073	1	DLD;
miRNA binding	14	30	0.424886	2.50919	0.000415192	1	0.0112584	0.0362481	HNRNPA1; ZC3H12A; TARBP2; RBM4; ELAVL1; PUM1; HNRNPA2B1; PNPT1; PUM2; FMR1; RBM10; SOX2; POU5F1; MATR3;
GO:0098505	3	11	0.091047	1.4694	0.336352	1	0.830022	1	HNRNPA1; HNRNPA2B1; POT1;
HLA-A specific activating MHC class I receptor activity	1	1	0.030349	5.3748	0.186053	1	0.587073	1	CTSH;
thyroid hormone binding	4	7	0.121396	3.0746	0.0259352	1	0.243861	0.785146	ALDH1A3; TTR; THRA; CTSH;
Fc-gamma receptor I complex binding	2	2	0.060698	5.3748	0.0346072	1	0.262079	0.843803	FLNA; FGR;
leukotriene-A4 hydrolase activity	1	1	0.030349	5.3748	0.186053	1	0.587073	1	LTA4H;
m7G(5')pppN diphosphatase activity	1	11	0.030349	0.493056	0.896188	1	1	1	NUDT3;
acetylcholine receptor regulator activity	1	6	0.030349	0.903252	0.709268	1	1	1	FNTA;
sulfate binding	3	4	0.091047	4.03445	0.022153	1	0.221161	0.712061	RCC1; SMAD4; CD34;
G-protein coupled adenosine receptor activity	2	5	0.060698	2.15636	0.234418	1	0.705267	1	ADORA2A; ADORA1;
C3HC4-type RING finger domain binding	2	6	0.060698	1.79756	0.310395	1	0.830022	1	PINK1; DNAJA1;
cystathionine beta-synthase activity	1	2	0.030349	2.70077	0.337499	1	0.830022	1	CBS;
inositol-1,4,5-trisphosphate 3-kinase activity	2	5	0.060698	2.15636	0.234418	1	0.705267	1	ITPKB; CALM1;
type 3 metabotropic glutamate receptor binding	1	2	0.030349	2.70077	0.337499	1	0.830022	1	CALM1;
N-terminal myristoylation domain binding	1	3	0.030349	1.8035	0.460773	1	1	1	CALM1;
mediator complex binding	4	5	0.121396	4.30198	0.00509282	1	0.0775548	0.249699	NIPBL; GLI3; SMC3; SMC1A;
double-stranded telomeric DNA binding	2	9	0.060698	1.19904	0.520649	1	1	1	PURA; RAD50;
interleukin-8 receptor binding	1	2	0.030349	2.70077	0.337499	1	0.830022	1	YARS;
CCR1 chemokine receptor binding	2	5	0.060698	2.15636	0.234418	1	0.705267	1	CCL5; CCL3;
CCR5 chemokine receptor binding	4	7	0.121396	3.0746	0.0259352	1	0.243861	0.785146	CCL5; JAK1; STAT1; CCL3;
U2 snRNA binding	2	4	0.060698	2.6941	0.159748	1	0.587073	1	PRPF8; TROVE2;
GO:0090599	1	1	0.030349	5.3748	0.186053	1	0.587073	1	GAA;
dihydrolipoyllysine-residue acetyltransferase activity	1	1	0.030349	5.3748	0.186053	1	0.587073	1	DLAT;
chondroitin sulfate proteoglycan binding	3	3	0.091047	5.3748	0.00643559	1	0.0872542	0.280928	PTN; PTPRF; SEMA5A;
exo-alpha-sialidase activity	1	6	0.030349	0.903252	0.709268	1	1	1	GLB1;
dynactin binding	5	12	0.151745	2.24211	0.0554032	1	0.367867	1	SNX5; SNX6; BICD1; PAFAH1B1; BBS4;
GO:0099609	1	2	0.030349	2.70077	0.337499	1	0.830022	1	KIF5B;
cAMP-dependent protein kinase inhibitor activity	3	9	0.091047	1.79558	0.225618	1	0.70035	1	PRKAR2B; PRKAG2; PRKAR1A;
stem cell factor receptor activity	1	1	0.030349	5.3748	0.186053	1	0.587073	1	KIT;
uroporphyrinogen-III synthase activity	1	1	0.030349	5.3748	0.186053	1	0.587073	1	UROS;
S-formylglutathione hydrolase activity	1	1	0.030349	5.3748	0.186053	1	0.587073	1	ESD;
retinoid X receptor binding	9	16	0.273141	3.02479	0.000849825	1	0.0201797	0.0649717	RARB; NRIP1; NSD1; RARG; FUS; NCOA1; HMGA1; NCOA6; VDR;
myosin heavy chain binding	2	7	0.060698	1.54113	0.384609	1	0.924778	1	AXL; CORO1A;
myosin phosphatase activity	1	4	0.030349	1.35375	0.561115	1	1	1	PPP1CB;
phenylethanolamine N-methyltransferase activity	1	1	0.030349	5.3748	0.186053	1	0.587073	1	PNMT;
acid phosphatase activity	1	8	0.030349	0.677721	0.80742	1	1	1	ACP1;
dehydroascorbic acid transporter activity	2	4	0.060698	2.6941	0.159748	1	0.587073	1	SLC2A3; SLC2A1;
xenobiotic transporter activity	1	1	0.030349	5.3748	0.186053	1	0.587073	1	SLC2A1;
orotate phosphoribosyltransferase activity	1	1	0.030349	5.3748	0.186053	1	0.587073	1	UMPS;
orotidine-5'-phosphate decarboxylase activity	1	1	0.030349	5.3748	0.186053	1	0.587073	1	UMPS;
Edg-2 lysophosphatidic acid receptor binding	1	2	0.030349	2.70077	0.337499	1	0.830022	1	RALA;
fibroblast growth factor-activated receptor activity	4	5	0.121396	4.30198	0.00509282	1	0.0775548	0.249699	FGFR4; FGFRL1; FGFR2; FGFR3;
small conjugating protein ligase activity	4	8	0.121396	2.69075	0.0443309	1	0.320142	1	ATG3; ATG16L1; ITCH; ARIH1;
GO:0038186	1	1	0.030349	5.3748	0.186053	1	0.587073	1	VDR;
GO:1902098	1	1	0.030349	5.3748	0.186053	1	0.587073	1	VDR;
GO:1902121	1	1	0.030349	5.3748	0.186053	1	0.587073	1	VDR;
vitamin D response element binding	2	3	0.060698	3.58915	0.0909504	1	0.504307	1	RXRA; VDR;
pyruvate carboxylase activity	1	1	0.030349	5.3748	0.186053	1	0.587073	1	PC;
formate-tetrahydrofolate ligase activity	1	2	0.030349	2.70077	0.337499	1	0.830022	1	MTHFD1;
methenyltetrahydrofolate cyclohydrolase activity	2	3	0.060698	3.58915	0.0909504	1	0.504307	1	MTHFD1; MTHFD2;
methylenetetrahydrofolate dehydrogenase [NAD(P)+] activity	1	1	0.030349	5.3748	0.186053	1	0.587073	1	MTHFD1;
methylenetetrahydrofolate dehydrogenase (NAD+) activity	2	3	0.060698	3.58915	0.0909504	1	0.504307	1	MTHFD1; MTHFD2;
cyclin-dependent protein kinase regulator activity	12	32	0.364188	2.0166	0.0094311	1	0.117275	0.377584	CCNI; CCND1; CCND2; CCND3; CCNG1; CCNK; CCNY; CDK4; CCNC; CCNL1; CCNB1; CCNH;
serum response element binding	2	2	0.060698	5.3748	0.0346072	1	0.262079	0.843803	NKX2-5; SRF;
GO:0061629	2	5	0.060698	2.15636	0.234418	1	0.705267	1	MYOCD; SRF;
primary miRNA binding	7	8	0.212443	4.70379	5.14364e-05	0.216187	0.00196534	0.0063277	DROSHA; SMAD3; EZH2; DDX5; SMAD1; SMAD2; SRF;
ribose phosphate diphosphokinase activity	1	5	0.030349	1.08354	0.642789	1	1	1	PRPS1;
ornithine decarboxylase activity	2	3	0.060698	3.58915	0.0909504	1	0.504307	1	AZIN1; ODC1;
translation activator activity	3	13	0.091047	1.24352	0.446186	1	1	1	PABPC1; C1QBP; LARP1;
dinucleotide insertion or deletion binding	1	3	0.030349	1.8035	0.460773	1	1	1	MSH2;
MutLalpha complex binding	3	7	0.091047	2.30787	0.124859	1	0.587073	1	MSH6; MSH2; TREX1;
histidine-tRNA ligase activity	1	2	0.030349	2.70077	0.337499	1	0.830022	1	HARS;
GO:1904399	2	2	0.060698	5.3748	0.0346072	1	0.262079	0.843803	PTN; COL11A1;
ATP:ADP antiporter activity	3	4	0.091047	4.03445	0.022153	1	0.221161	0.712061	SLC25A6; SLC25A5; SLC25A4;
structural constituent of nuclear pore	7	28	0.212443	1.34514	0.255346	1	0.762772	1	UPF3B; NUP133; NUP85; NUTF2; TPR; NUP62; NUP54;
phosphatase activator activity	2	3	0.060698	3.58915	0.0909504	1	0.504307	1	GTF2F1; BMP2;
BMP receptor binding	6	9	0.182094	3.58519	0.00206767	1	0.0408002	0.131362	BMP7; BMP5; PYCARD; BMP2; BMP4; BMP6;
alpha-ketoacid dehydrogenase activity	1	2	0.030349	2.70077	0.337499	1	0.830022	1	BCKDHA;
histone deacetylase inhibitor activity	2	2	0.060698	5.3748	0.0346072	1	0.262079	0.843803	SKI; UCN;
connexin binding	3	5	0.091047	3.22917	0.0477431	1	0.324346	1	GJA5; SRC; CAV3;
metallocarboxypeptidase activity	3	30	0.091047	0.539092	0.936564	1	1	1	CPD; CPE; PEPD;
GO:0102009	1	1	0.030349	5.3748	0.186053	1	0.587073	1	PEPD;
uracil DNA N-glycosylase activity	1	4	0.030349	1.35375	0.561115	1	1	1	UNG;
5-aminolevulinate synthase activity	2	2	0.060698	5.3748	0.0346072	1	0.262079	0.843803	ALAS1; ALAS2;
ribonuclease inhibitor activity	1	1	0.030349	5.3748	0.186053	1	0.587073	1	RNH1;
CCR2 chemokine receptor binding	2	4	0.060698	2.6941	0.159748	1	0.587073	1	CCL2; CCR2;
receptor signaling protein tyrosine kinase activator activity	1	3	0.030349	1.8035	0.460773	1	1	1	CCL5;
CCR4 chemokine receptor binding	1	2	0.030349	2.70077	0.337499	1	0.830022	1	CCL5;
chemokine receptor antagonist activity	1	1	0.030349	5.3748	0.186053	1	0.587073	1	CCL5;
myosin light chain binding	3	6	0.091047	2.69187	0.0824632	1	0.504307	1	CXCR4; MYOC; MYO19;
channel-conductance-controlling ATPase activity	1	1	0.030349	5.3748	0.186053	1	0.587073	1	CFTR;
GO:0106138	1	1	0.030349	5.3748	0.186053	1	0.587073	1	CFTR;
GO:0099520	1	1	0.030349	5.3748	0.186053	1	0.587073	1	ATP1A3;
5S rRNA binding	2	11	0.060698	0.98123	0.634982	1	1	1	RPL3; RPL5;
bile acid transmembrane transporter activity	1	10	0.030349	0.542312	0.872442	1	1	1	CEACAM1;
porphobilinogen synthase activity	1	1	0.030349	5.3748	0.186053	1	0.587073	1	ALAD;
glycogen (starch) synthase activity	1	2	0.030349	2.70077	0.337499	1	0.830022	1	GYS1;
GO:0061547	1	2	0.030349	2.70077	0.337499	1	0.830022	1	GYS1;
methylenetetrahydrofolate dehydrogenase (NADP+) activity	2	4	0.060698	2.6941	0.159748	1	0.587073	1	MTHFD1; MTHFD2;
steroid delta-isomerase activity	1	3	0.030349	1.8035	0.460773	1	1	1	EBP;
oligosaccharide binding	3	11	0.091047	1.4694	0.336352	1	0.830022	1	SELP; CHID1; SELE;
GO:0061714	1	2	0.030349	2.70077	0.337499	1	0.830022	1	FOLR1;
dopamine receptor activity, coupled via Gi/Go	2	8	0.060698	1.34873	0.455087	1	1	1	DRD4; DRD3;
L-glucuronate reductase activity	1	1	0.030349	5.3748	0.186053	1	0.587073	1	AKR1A1;
glucuronolactone reductase activity	1	1	0.030349	5.3748	0.186053	1	0.587073	1	AKR1A1;
patched binding	5	7	0.151745	3.84133	0.00333893	1	0.0587177	0.18905	BBS1; CAV1; SHH; PTCH1; CCNB1;
GO:0061575	4	9	0.121396	2.39211	0.0682919	1	0.441586	1	MNAT1; CCNK; CCNB1; CKS1B;
histone pre-mRNA DCP binding	1	4	0.030349	1.35375	0.561115	1	1	1	SNRPB;
beta-endorphin binding	1	1	0.030349	5.3748	0.186053	1	0.587073	1	IDE;
GO:0140036	3	7	0.091047	2.30787	0.124859	1	0.587073	1	FAN1; IDE; DNAJB2;
interleukin-2 binding	1	3	0.030349	1.8035	0.460773	1	1	1	IL2RA;
general RNA polymerase II transcription factor activity	1	12	0.030349	0.452002	0.915514	1	1	1	GTF2F1;
pre-mRNA intronic binding	4	9	0.121396	2.39211	0.0682919	1	0.441586	1	PRPF8; RBM4; HNRNPA2B1; SOX9;
structural constituent of cell wall	1	1	0.030349	5.3748	0.186053	1	0.587073	1	JUP;
cell adhesive protein binding involved in bundle of His cell-Purkinje myocyte communication	4	5	0.121396	4.30198	0.00509282	1	0.0775548	0.249699	DSG2; JUP; DSP; PKP2;
leukemia inhibitory factor receptor binding	1	2	0.030349	2.70077	0.337499	1	0.830022	1	LIF;
glucocorticoid receptor binding	7	14	0.212443	2.68932	0.00771349	1	0.0988408	0.318233	YWHAH; NRIP1; FKBP4; SMAD3; GRIP1; NR4A1; NR4A3;
glutamate-ammonia ligase activity	1	2	0.030349	2.70077	0.337499	1	0.830022	1	GLUL;
dynein light chain binding	7	25	0.212443	1.50649	0.168739	1	0.587073	1	DYNC1I2; DYNC1H1; DYNC1I1; WDR34; WDR60; GLUL; DNAH11;
glyceraldehyde oxidoreductase activity	1	1	0.030349	5.3748	0.186053	1	0.587073	1	AKR1B1;
interferon-gamma receptor activity	1	2	0.030349	2.70077	0.337499	1	0.830022	1	IFNGR1;
arylsulfatase activity	4	12	0.121396	1.79458	0.169666	1	0.587073	1	ARSB; SULF2; SULF1; ARSA;
cerebroside-sulfatase activity	1	1	0.030349	5.3748	0.186053	1	0.587073	1	ARSA;
UDP-galactosyltransferase activity	2	2	0.060698	5.3748	0.0346072	1	0.262079	0.843803	B3GALT6; B4GALT1;
5'-nucleotidase activity	1	14	0.030349	0.387476	0.944046	1	1	1	NT5C2;
NEDD8-specific protease activity	2	7	0.060698	1.54113	0.384609	1	0.924778	1	COPS5; OTUB1;
voltage-gated potassium channel activity involved in cardiac muscle cell action potential repolarization	2	7	0.060698	1.54113	0.384609	1	0.924778	1	KCNJ2; KCNQ1;
GO:1902282	1	12	0.030349	0.452002	0.915514	1	1	1	KCNQ1;
prostaglandin E receptor activity	1	5	0.030349	1.08354	0.642789	1	1	1	PTGER4;
extracellular matrix constituent conferring elasticity	3	8	0.091047	2.01974	0.173176	1	0.587073	1	FBN1; FBLN5; FBN2;
N-acetylglucosamine-6-sulfatase activity	3	3	0.091047	5.3748	0.00643559	1	0.0872542	0.280928	GNS; SULF2; SULF1;
phosphorylase kinase activity	1	5	0.030349	1.08354	0.642789	1	1	1	PHKG2;
N-acetylgalactosamine-4-sulfatase activity	1	2	0.030349	2.70077	0.337499	1	0.830022	1	ARSB;
beta-galactoside alpha-2,6-sialyltransferase activity	1	2	0.030349	2.70077	0.337499	1	0.830022	1	ST6GAL1;
C2H2 zinc finger domain binding	9	15	0.273141	3.22631	0.000445235	1	0.0119957	0.0386218	EHMT2; EHMT1; HMGA2; GATA1; WT1; GATA2; SRRM2; U2AF2; LEF1;
hepoxilin-epoxide hydrolase activity	1	2	0.030349	2.70077	0.337499	1	0.830022	1	ALOX12;
hepoxilin A3 synthase activity	1	3	0.030349	1.8035	0.460773	1	1	1	ALOX12;
fructose-2,6-bisphosphate 2-phosphatase activity	1	5	0.030349	1.08354	0.642789	1	1	1	PFKFB3;
fructose-6-phosphate binding	3	5	0.091047	3.22917	0.0477431	1	0.324346	1	PFKP; PFKM; PFKL;
15-hydroxyprostaglandin dehydrogenase (NADP+) activity	1	1	0.030349	5.3748	0.186053	1	0.587073	1	CBR1;
prostaglandin-E2 9-reductase activity	1	1	0.030349	5.3748	0.186053	1	0.587073	1	CBR1;
antiporter activity	1	20	0.030349	0.271292	0.98375	1	1	1	CLCN7;
calmodulin-dependent protein phosphatase activity	5	5	0.151745	5.3748	0.000222388	0.934696	0.0068226	0.0219664	PPM1A; PPP3CA; PPP3CB; PPP3CC; PPM1F;
eukaryotic initiation factor eIF2 binding	2	2	0.060698	5.3748	0.0346072	1	0.262079	0.843803	EIF5; NCK1;
NADPH-hemoprotein reductase activity	4	6	0.121396	3.58618	0.0130231	1	0.152044	0.489529	NOS2; MTRR; POR; NOS1;
nitric oxide dioxygenase activity	1	2	0.030349	2.70077	0.337499	1	0.830022	1	POR;
iron-cytochrome-c reductase activity	1	1	0.030349	5.3748	0.186053	1	0.587073	1	POR;
dipeptidyl-peptidase activity	2	14	0.060698	0.771116	0.764822	1	1	1	PRCP; DPP4;
modified amino acid binding	4	6	0.121396	3.58618	0.0130231	1	0.152044	0.489529	MTHFR; MUT; NOX4; CBS;
DNA-methyltransferase activity	4	4	0.121396	5.3748	0.00119647	1	0.0261788	0.0842864	DNMT1; MGMT; DNMT3A; DNMT3B;
prolactin receptor activity	1	1	0.030349	5.3748	0.186053	1	0.587073	1	PRLR;
thyroid-stimulating hormone receptor activity	2	2	0.060698	5.3748	0.0346072	1	0.262079	0.843803	TSHR; PAX8;
lutropin-choriogonadotropic hormone receptor binding	1	1	0.030349	5.3748	0.186053	1	0.587073	1	ATP2A2;
calcium-transporting ATPase activity involved in regulation of cardiac muscle cell membrane potential	1	1	0.030349	5.3748	0.186053	1	0.587073	1	ATP2A2;
lipoteichoic acid receptor activity	1	1	0.030349	5.3748	0.186053	1	0.587073	1	CD36;
GO:0150025	1	1	0.030349	5.3748	0.186053	1	0.587073	1	CD36;
phospholipase C activity	3	10	0.091047	1.6162	0.280504	1	0.830022	1	PLCB4; PLCB1; PLCG1;
GO:1905538	1	6	0.030349	0.903252	0.709268	1	1	1	DHX9;
alpha-N-acetylgalactosaminidase activity	1	1	0.030349	5.3748	0.186053	1	0.587073	1	NAGA;
structural constituent of chromatin	1	1	0.030349	5.3748	0.186053	1	0.587073	1	HMGA1;
peroxisome proliferator activated receptor binding	5	11	0.151745	2.44575	0.0380036	1	0.280227	0.902231	IKBKG; PRMT2; NFATC4; ASXL1; HMGA1;
phosphatidylserine decarboxylase activity	1	2	0.030349	2.70077	0.337499	1	0.830022	1	GOT1;
L-cysteine:2-oxoglutarate aminotransferase activity	1	1	0.030349	5.3748	0.186053	1	0.587073	1	GOT1;
collagen receptor activity	1	3	0.030349	1.8035	0.460773	1	1	1	ITGA2;
gap junction hemi-channel activity	2	5	0.060698	2.15636	0.234418	1	0.705267	1	GJA5; GJA1;
gap junction channel activity involved in cardiac conduction electrical coupling	2	3	0.060698	3.58915	0.0909504	1	0.504307	1	GJA5; GJA1;
GO:1903763	1	2	0.030349	2.70077	0.337499	1	0.830022	1	GJA1;
sphingomyelin phosphodiesterase activity	1	7	0.030349	0.7744	0.763378	1	1	1	SMPD1;
GO:0061750	1	1	0.030349	5.3748	0.186053	1	0.587073	1	SMPD1;
RNA polymerase I CORE element sequence-specific DNA binding	4	8	0.121396	2.69075	0.0443309	1	0.320142	1	PIH1D1; SMARCA4; BAZ2A; SMARCB1;
RNA polymerase I upstream control element sequence-specific DNA binding	1	2	0.030349	2.70077	0.337499	1	0.830022	1	PIH1D1;
cAMP-dependent protein kinase activity	5	7	0.151745	3.84133	0.00333893	1	0.0587177	0.18905	PRKAA1; AKAP13; PRKAG1; PRKACA; PRKACB;
non-membrane spanning protein tyrosine phosphatase activity	2	8	0.060698	1.34873	0.455087	1	1	1	ACP1; PTPN2;
adenosylmethionine decarboxylase activity	1	1	0.030349	5.3748	0.186053	1	0.587073	1	AMD1;
transforming growth factor beta receptor, cytoplasmic mediator activity	2	2	0.060698	5.3748	0.0346072	1	0.262079	0.843803	ENG; CDKN1B;
MH2 domain binding	2	2	0.060698	5.3748	0.0346072	1	0.262079	0.843803	HMGA2; DDX5;
sphingolipid activator protein activity	1	1	0.030349	5.3748	0.186053	1	0.587073	1	GM2A;
beta-N-acetylgalactosaminidase activity	1	1	0.030349	5.3748	0.186053	1	0.587073	1	GM2A;
NFAT protein binding	3	5	0.091047	3.22917	0.0477431	1	0.324346	1	GATA4; FOXP3; SPI1;
GO:0036402	6	6	0.182094	5.3748	4.13248e-05	0.173688	0.00163857	0.00527561	PSMC2; PSMC4; PSMC6; PSMC1; PSMC5; PSMC3;
GO:0044729	1	3	0.030349	1.8035	0.460773	1	1	1	WT1;
3-oxo-5-alpha-steroid 4-dehydrogenase activity	1	3	0.030349	1.8035	0.460773	1	1	1	SRD5A1;
amide binding	2	2	0.060698	5.3748	0.0346072	1	0.262079	0.843803	PHB2; SRD5A1;
cholestenone 5-alpha-reductase activity	1	3	0.030349	1.8035	0.460773	1	1	1	SRD5A1;
interleukin-1, Type I receptor binding	1	2	0.030349	2.70077	0.337499	1	0.830022	1	IL1RN;
interleukin-1, Type II receptor binding	1	2	0.030349	2.70077	0.337499	1	0.830022	1	IL1RN;
interleukin-1 receptor antagonist activity	2	3	0.060698	3.58915	0.0909504	1	0.504307	1	PXDN; IL1RN;
interleukin-1 Type I receptor antagonist activity	1	1	0.030349	5.3748	0.186053	1	0.587073	1	IL1RN;
interleukin-1 Type II receptor antagonist activity	1	1	0.030349	5.3748	0.186053	1	0.587073	1	IL1RN;
DNA ligase activity	3	4	0.091047	4.03445	0.022153	1	0.221161	0.712061	LIG4; XRCC1; LIG3;
oxidized DNA binding	1	1	0.030349	5.3748	0.186053	1	0.587073	1	XRCC1;
neurotrophin TRKA receptor binding	2	6	0.060698	1.79756	0.310395	1	0.830022	1	PLCG1; EFNA5;
DNA topoisomerase binding	1	5	0.030349	1.08354	0.642789	1	1	1	SRSF1;
glucokinase activity	1	5	0.030349	1.08354	0.642789	1	1	1	GCK;
tumor necrosis factor-activated receptor activity	3	9	0.091047	1.79558	0.225618	1	0.70035	1	TNFRSF14; TNFRSF1B; TNFRSF1A;
eukaryotic translation initiation factor 2alpha kinase activity	4	4	0.121396	5.3748	0.00119647	1	0.0261788	0.0842864	EIF2AK1; EIF2AK4; EIF2AK3; EIF2AK2;
sodium:hydrogen antiporter activity	1	13	0.030349	0.417259	0.931244	1	1	1	SLC9A1;
sodium:hydrogen antiporter activity involved in regulation of cardiac muscle cell membrane potential	1	1	0.030349	5.3748	0.186053	1	0.587073	1	SLC9A1;
DBD domain binding	2	3	0.060698	3.58915	0.0909504	1	0.504307	1	RXRA; PROX1;
LBD domain binding	4	7	0.121396	3.0746	0.0259352	1	0.243861	0.785146	CITED1; RXRA; CITED2; PROX1;
calcium ion transmembrane transporter activity	3	4	0.091047	4.03445	0.022153	1	0.221161	0.712061	ATP2B1; ITPR1; ITPR2;
GO:1905056	2	3	0.060698	3.58915	0.0909504	1	0.504307	1	ATP2B1; ATP2B2;
L-serine ammonia-lyase activity	1	3	0.030349	1.8035	0.460773	1	1	1	SDS;
guanine/thymine mispair binding	2	6	0.060698	1.79756	0.310395	1	0.830022	1	MSH6; MSH2;
mismatched DNA binding	2	7	0.060698	1.54113	0.384609	1	0.924778	1	MSH6; MSH2;
single guanine insertion binding	2	3	0.060698	3.58915	0.0909504	1	0.504307	1	MSH6; MSH2;
dinucleotide repeat insertion binding	1	2	0.030349	2.70077	0.337499	1	0.830022	1	MSH2;
GO:1905394	3	4	0.091047	4.03445	0.022153	1	0.221161	0.712061	M6PR; RAB7A; TBC1D5;
aromatic-L-amino-acid decarboxylase activity	1	1	0.030349	5.3748	0.186053	1	0.587073	1	DDC;
GO:0036468	1	1	0.030349	5.3748	0.186053	1	0.587073	1	DDC;
ligase regulator activity	1	1	0.030349	5.3748	0.186053	1	0.587073	1	CAPN3;
N4-(beta-N-acetylglucosaminyl)-L-asparaginase activity	1	2	0.030349	2.70077	0.337499	1	0.830022	1	AGA;
structural constituent of myelin sheath	1	10	0.030349	0.542312	0.872442	1	1	1	PLP1;
mu-type opioid receptor binding	2	4	0.060698	2.6941	0.159748	1	0.587073	1	GNAS; FLNA;
3 iron, 4 sulfur cluster binding	1	3	0.030349	1.8035	0.460773	1	1	1	SDHB;
phosphatidylcholine transporter activity	2	8	0.060698	1.34873	0.455087	1	1	1	PLTP; PITPNA;
sphingolipid binding	2	3	0.060698	3.58915	0.0909504	1	0.504307	1	S1PR1; TRAF2;
GO:0099635	3	4	0.091047	4.03445	0.022153	1	0.221161	0.712061	CDK5; CACNB2; CACNA1D;
syntaxin-3 binding	1	3	0.030349	1.8035	0.460773	1	1	1	SYT1;
stem cell factor receptor binding	3	3	0.091047	5.3748	0.00643559	1	0.0872542	0.280928	SPRED2; SPRED1; KITLG;
diamine N-acetyltransferase activity	2	4	0.060698	2.6941	0.159748	1	0.587073	1	KAT2B; SAT1;
GO:0061628	1	3	0.030349	1.8035	0.460773	1	1	1	TAF7;
glycerol-3-phosphate dehydrogenase [NAD+] activity	2	3	0.060698	3.58915	0.0909504	1	0.504307	1	GPD1; GPD1L;
transmembrane-ephrin receptor activity	3	17	0.091047	0.951096	0.637851	1	1	1	EPHB1; EPHA2; EPHA4;
dopamine receptor activity, coupled via Gs	1	2	0.030349	2.70077	0.337499	1	0.830022	1	DRD1;
dopamine receptor activity	2	3	0.060698	3.58915	0.0909504	1	0.504307	1	DRD4; DRD1;
structural constituent of egg coat	1	2	0.030349	2.70077	0.337499	1	0.830022	1	ZP3;
ryanodine-sensitive calcium-release channel activity	2	4	0.060698	2.6941	0.159748	1	0.587073	1	RYR2; RYR1;
calcium-induced calcium release activity	3	4	0.091047	4.03445	0.022153	1	0.221161	0.712061	RYR2; PKD2; RYR1;
protein tyrosine kinase activator activity	4	10	0.121396	2.15314	0.0975512	1	0.533864	1	ERBB3; GAS6; PAK2; GHRL;
succinate dehydrogenase (ubiquinone) activity	3	5	0.091047	3.22917	0.0477431	1	0.324346	1	SDHD; SDHB; SDHA;
methylmalonyl-CoA mutase activity	1	1	0.030349	5.3748	0.186053	1	0.587073	1	MUT;
oxysterol binding	1	5	0.030349	1.08354	0.642789	1	1	1	RORA;
GO:1990259	1	2	0.030349	2.70077	0.337499	1	0.830022	1	FBL;
phosphoribosylamine-glycine ligase activity	1	1	0.030349	5.3748	0.186053	1	0.587073	1	GART;
phosphoribosylformylglycinamidine cyclo-ligase activity	1	1	0.030349	5.3748	0.186053	1	0.587073	1	GART;
phosphoribosylglycinamide formyltransferase activity	1	1	0.030349	5.3748	0.186053	1	0.587073	1	GART;
GO:0098633	1	2	0.030349	2.70077	0.337499	1	0.830022	1	TNXB;
phosphoribosylaminoimidazole carboxylase activity	1	1	0.030349	5.3748	0.186053	1	0.587073	1	PAICS;
phosphoribosylaminoimidazolesuccinocarboxamide synthase activity	1	1	0.030349	5.3748	0.186053	1	0.587073	1	PAICS;
5-amino-4-imidazole carboxylate lyase activity	1	1	0.030349	5.3748	0.186053	1	0.587073	1	PAICS;
interleukin-10 receptor binding	1	1	0.030349	5.3748	0.186053	1	0.587073	1	IL10;
iduronate-2-sulfatase activity	1	1	0.030349	5.3748	0.186053	1	0.587073	1	IDS;
propanoyl-CoA C-acyltransferase activity	1	1	0.030349	5.3748	0.186053	1	0.587073	1	SCP2;
propionyl-CoA C2-trimethyltridecanoyltransferase activity	1	1	0.030349	5.3748	0.186053	1	0.587073	1	SCP2;
selenium binding	1	8	0.030349	0.677721	0.80742	1	1	1	GPX3;
G-quadruplex DNA binding	4	9	0.121396	2.39211	0.0682919	1	0.441586	1	DHX36; RAD50; LONP1; DDX11;
exonuclease activity	2	12	0.060698	0.899529	0.683595	1	1	1	DDX1; ENPP1;
3'-phosphoadenosine 5'-phosphosulfate binding	1	6	0.030349	0.903252	0.709268	1	1	1	ENPP1;
voltage-gated potassium channel activity involved in atrial cardiomyocyte action potential repolarization	1	4	0.030349	1.35375	0.561115	1	1	1	KCNQ1;
type 1 galanin receptor binding	1	1	0.030349	5.3748	0.186053	1	0.587073	1	GAL;
type 2 galanin receptor binding	1	1	0.030349	5.3748	0.186053	1	0.587073	1	GAL;
type 3 galanin receptor binding	1	1	0.030349	5.3748	0.186053	1	0.587073	1	GAL;
single-stranded telomeric DNA binding	3	5	0.091047	3.22917	0.0477431	1	0.324346	1	RAD50; HNRNPA2B1; POT1;
GO:0036312	4	10	0.121396	2.15314	0.0975512	1	0.533864	1	PTPN13; DNM2; CBL; DAB2IP;
AMP deaminase activity	1	3	0.030349	1.8035	0.460773	1	1	1	AMPD2;
malic enzyme activity	1	4	0.030349	1.35375	0.561115	1	1	1	MDH1;
tryptophan-tRNA ligase activity	1	2	0.030349	2.70077	0.337499	1	0.830022	1	WARS;
oxidized pyrimidine DNA binding	1	1	0.030349	5.3748	0.186053	1	0.587073	1	RPS3;
small protein conjugating enzyme binding	3	6	0.091047	2.69187	0.0824632	1	0.504307	1	RPS3; PARK7; RNF185;
SSU rRNA binding	4	11	0.121396	1.95758	0.131578	1	0.587073	1	RPS13; RBM3; RPS3; RPS14;
chromo shadow domain binding	6	6	0.182094	5.3748	4.13248e-05	0.173688	0.00163857	0.00527561	NIPBL; TRIM28; ATRX; SP100; LBR; CHAF1A;
adenosylhomocysteinase activity	2	3	0.060698	3.58915	0.0909504	1	0.504307	1	AHCY; AHCYL1;
adenyl nucleotide binding	1	1	0.030349	5.3748	0.186053	1	0.587073	1	AHCY;
GO:0036487	1	1	0.030349	5.3748	0.186053	1	0.587073	1	ATP2B4;
calmodulin-dependent protein kinase activity	5	24	0.151745	1.12152	0.470304	1	1	1	PHKG2; CAMKK2; MKNK2; CAMK2G; DAPK1;
interleukin-2 receptor binding	2	5	0.060698	2.15636	0.234418	1	0.705267	1	ECM1; GATA3;
carnitine O-palmitoyltransferase activity	1	4	0.030349	1.35375	0.561115	1	1	1	CPT1A;
nucleoside phosphate kinase activity	2	6	0.060698	1.79756	0.310395	1	0.830022	1	CMPK1; PNKP;
ribonucleoside-diphosphate reductase activity, thioredoxin disulfide as acceptor	2	3	0.060698	3.58915	0.0909504	1	0.504307	1	RRM2; RRM2B;
neurotransmitter:sodium symporter activity	2	12	0.060698	0.899529	0.683595	1	1	1	SLC6A8; SLC6A3;
monoamine transmembrane transporter activity	2	6	0.060698	1.79756	0.310395	1	0.830022	1	SLC6A4; SLC6A3;
GO:0099507	1	3	0.030349	1.8035	0.460773	1	1	1	GRIK2;
Rab geranylgeranyltransferase activity	1	4	0.030349	1.35375	0.561115	1	1	1	FNTA;
corticotropin-releasing hormone binding	1	2	0.030349	2.70077	0.337499	1	0.830022	1	CRHBP;
KDEL sequence binding	1	2	0.030349	2.70077	0.337499	1	0.830022	1	KDELR1;
interleukin-4 receptor activity	1	2	0.030349	2.70077	0.337499	1	0.830022	1	IL4R;
endothelin receptor activity	2	2	0.060698	5.3748	0.0346072	1	0.262079	0.843803	EDNRB; EDNRA;
translation elongation factor activity	8	21	0.242792	2.04913	0.0289993	1	0.262079	0.843803	EEF1A2; TUFM; EEF1G; EEF1D; GFM1; EIF5A; EEF1B2; HBS1L;
thromboxane-A synthase activity	1	1	0.030349	5.3748	0.186053	1	0.587073	1	TBXAS1;
12-hydroxyheptadecatrienoic acid synthase activity	1	1	0.030349	5.3748	0.186053	1	0.587073	1	TBXAS1;
acetyl-CoA C-acetyltransferase activity	1	4	0.030349	1.35375	0.561115	1	1	1	HADHA;
G-protein coupled receptor kinase activity	1	7	0.030349	0.7744	0.763378	1	1	1	GRK5;
beta-adrenergic receptor kinase activity	1	4	0.030349	1.35375	0.561115	1	1	1	GRK5;
DNA (cytosine-5-)-methyltransferase activity	3	3	0.091047	5.3748	0.00643559	1	0.0872542	0.280928	DNMT1; DNMT3A; DNMT3B;
isovaleryl-CoA dehydrogenase activity	1	1	0.030349	5.3748	0.186053	1	0.587073	1	IVD;
alpha-1,3-mannosylglycoprotein 2-beta-N-acetylglucosaminyltransferase activity	1	1	0.030349	5.3748	0.186053	1	0.587073	1	MGAT1;
poly-pyrimidine tract binding	2	2	0.060698	5.3748	0.0346072	1	0.262079	0.843803	U2AF2; PTBP1;
C-C chemokine binding	8	24	0.242792	1.79309	0.0625321	1	0.410019	1	CCR7; ZFP36; CX3CR1; CCR6; CCR2; CCR1; CXCR4; CCR5;
mRNA 3'-UTR AU-rich region binding	8	14	0.242792	3.07296	0.00146165	1	0.029822	0.0960163	ZFP36L1; ZC3H12A; DHX36; ZFP36; ZFP36L2; ELAVL1; HNRNPD; CPSF1;
ATPase inhibitor activity	2	5	0.060698	2.15636	0.234418	1	0.705267	1	TSC1; PLN;
GO:0098821	2	7	0.060698	1.54113	0.384609	1	0.924778	1	BMPR1A; BMPR2;
nucleoside triphosphate adenylate kinase activity	1	2	0.030349	2.70077	0.337499	1	0.830022	1	AK3;
GO:0102007	1	3	0.030349	1.8035	0.460773	1	1	1	PON2;
phosphoric diester hydrolase activity	1	11	0.030349	0.493056	0.896188	1	1	1	SMPD1;
serotonin binding	3	10	0.091047	1.6162	0.280504	1	0.830022	1	SLC6A4; HTR2B; HTR2A;
1-(4-iodo-2,5-dimethoxyphenyl)propan-2-amine binding	1	2	0.030349	2.70077	0.337499	1	0.830022	1	HTR2A;
protein-lysine 6-oxidase activity	1	5	0.030349	1.08354	0.642789	1	1	1	LOX;
protein tyrosine/threonine phosphatase activity	1	4	0.030349	1.35375	0.561115	1	1	1	DUSP1;
NAD+ nucleosidase activity	1	2	0.030349	2.70077	0.337499	1	0.830022	1	CD38;
NAD(P)+ nucleosidase activity	1	2	0.030349	2.70077	0.337499	1	0.830022	1	CD38;
GO:0061809	1	2	0.030349	2.70077	0.337499	1	0.830022	1	CD38;
glycolipid binding	1	4	0.030349	1.35375	0.561115	1	1	1	HSPA2;
axon guidance receptor activity	4	9	0.121396	2.39211	0.0682919	1	0.441586	1	ROBO1; L1CAM; EPHB1; ROBO2;
histone demethylase activity (H3-trimethyl-K4 specific)	2	5	0.060698	2.15636	0.234418	1	0.705267	1	KDM5B; KDM5A;
transketolase activity	1	3	0.030349	1.8035	0.460773	1	1	1	TKT;
interleukin-12 beta subunit binding	1	1	0.030349	5.3748	0.186053	1	0.587073	1	IL12A;
interleukin-27 binding	1	1	0.030349	5.3748	0.186053	1	0.587073	1	IL12A;
interleukin-12 alpha subunit binding	2	2	0.060698	5.3748	0.0346072	1	0.262079	0.843803	IL6R; IL12B;
interleukin-23 receptor binding	2	3	0.060698	3.58915	0.0909504	1	0.504307	1	IL6R; IL12B;
nitric-oxide synthase activity	2	3	0.060698	3.58915	0.0909504	1	0.504307	1	NOS2; NOS1;
FMN binding	5	15	0.151745	1.79399	0.130112	1	0.587073	1	NOS2; MTRR; NDUFV1; POR; NOS1;
CD40 receptor binding	2	2	0.060698	5.3748	0.0346072	1	0.262079	0.843803	CD40LG; TRAF2;
intracellular cGMP activated cation channel activity	1	7	0.030349	0.7744	0.763378	1	1	1	AQP1;
ammonium transmembrane transporter activity	2	7	0.060698	1.54113	0.384609	1	0.924778	1	AQP1; SLC12A2;
potassium ion transmembrane transporter activity	1	2	0.030349	2.70077	0.337499	1	0.830022	1	AQP1;
glycerol transmembrane transporter activity	1	2	0.030349	2.70077	0.337499	1	0.830022	1	AQP1;
nitric oxide transmembrane transporter activity	1	1	0.030349	5.3748	0.186053	1	0.587073	1	AQP1;
carbon dioxide transmembrane transporter activity	1	2	0.030349	2.70077	0.337499	1	0.830022	1	AQP1;
peroxiredoxin activity	2	3	0.060698	3.58915	0.0909504	1	0.504307	1	PARK7; PRDX6;
RNA polymerase III regulatory region DNA binding	1	4	0.030349	1.35375	0.561115	1	1	1	PRDX5;
thioredoxin peroxidase activity	4	5	0.121396	4.30198	0.00509282	1	0.0775548	0.249699	PRDX2; PRDX3; PRDX4; PRDX5;
alkyl hydroperoxide reductase activity	1	1	0.030349	5.3748	0.186053	1	0.587073	1	PRDX3;
enoyl-CoA hydratase activity	4	8	0.121396	2.69075	0.0443309	1	0.320142	1	HADHA; AUH; ECHS1; HADHB;
cytidylate kinase activity	1	4	0.030349	1.35375	0.561115	1	1	1	CMPK1;
uridine kinase activity	1	2	0.030349	2.70077	0.337499	1	0.830022	1	CMPK1;
uridylate kinase activity	1	3	0.030349	1.8035	0.460773	1	1	1	CMPK1;
WW domain binding	10	32	0.30349	1.68078	0.059745	1	0.394824	1	ENAH; RAPGEF2; DAZAP2; TNK2; PMEPA1; LITAF; WBP1; TRAF4; DNM2; TREX1;
myristoyltransferase activity	1	1	0.030349	5.3748	0.186053	1	0.587073	1	NMT1;
vasopressin receptor activity	3	7	0.091047	2.30787	0.124859	1	0.587073	1	INPP5K; OXTR; AVPR1A;
adenylosuccinate synthase activity	1	2	0.030349	2.70077	0.337499	1	0.830022	1	ADSS;
benzodiazepine receptor activity	1	11	0.030349	0.493056	0.896188	1	1	1	TSPO;
G-protein beta/gamma-subunit complex binding	8	18	0.242792	2.39046	0.0105171	1	0.129629	0.417361	GNAS; ADORA1; GNAI2; GNAI3; GNA12; GNAQ; GNAI1; GNA13;
GO:0099582	1	1	0.030349	5.3748	0.186053	1	0.587073	1	ADORA1;
N6-(1,2-dicarboxyethyl)AMP AMP-lyase (fumarate-forming) activity	1	1	0.030349	5.3748	0.186053	1	0.587073	1	ADSL;
GTP cyclohydrolase I activity	1	1	0.030349	5.3748	0.186053	1	0.587073	1	GCH1;
benzaldehyde dehydrogenase (NAD+) activity	1	2	0.030349	2.70077	0.337499	1	0.830022	1	ALDH1A1;
Rab GDP-dissociation inhibitor activity	2	2	0.060698	5.3748	0.0346072	1	0.262079	0.843803	GDI1; GDI2;
methionine adenosyltransferase activity	1	2	0.030349	2.70077	0.337499	1	0.830022	1	MAT2A;
testosterone dehydrogenase [NAD(P)] activity	1	3	0.030349	1.8035	0.460773	1	1	1	HSD17B10;
serotonin:sodium symporter activity	1	3	0.030349	1.8035	0.460773	1	1	1	SLC6A4;
cocaine binding	1	1	0.030349	5.3748	0.186053	1	0.587073	1	SLC6A4;
IMP cyclohydrolase activity	1	1	0.030349	5.3748	0.186053	1	0.587073	1	ATIC;
phosphoribosylaminoimidazolecarboxamide formyltransferase activity	1	1	0.030349	5.3748	0.186053	1	0.587073	1	ATIC;
phosphoserine binding	3	4	0.091047	4.03445	0.022153	1	0.221161	0.712061	YWHAE; NEDD4; YWHAB;
alpha-1A adrenergic receptor binding	2	2	0.060698	5.3748	0.0346072	1	0.262079	0.843803	ARRB1; ARRB2;
angiotensin receptor binding	2	2	0.060698	5.3748	0.0346072	1	0.262079	0.843803	ARRB1; ARRB2;
D1 dopamine receptor binding	5	9	0.151745	2.98865	0.0143795	1	0.162465	0.523081	SNX5; DRD3; GNAS; VPS35; ARRB2;
follicle-stimulating hormone receptor binding	2	2	0.060698	5.3748	0.0346072	1	0.262079	0.843803	ARRB1; ARRB2;
type 2A serotonin receptor binding	2	3	0.060698	3.58915	0.0909504	1	0.504307	1	GNAQ; ARRB2;
platelet activating factor receptor binding	1	1	0.030349	5.3748	0.186053	1	0.587073	1	ARRB2;
1-phosphatidylinositol-3-kinase regulator activity	4	14	0.121396	1.5384	0.254754	1	0.761545	1	PIK3R2; PIK3R3; SOCS5; SOCS3;
melanocortin receptor activity	1	5	0.030349	1.08354	0.642789	1	1	1	MC1R;
melanocyte-stimulating hormone receptor activity	1	3	0.030349	1.8035	0.460773	1	1	1	MC1R;
chemokine (C-C motif) ligand 7 binding	2	2	0.060698	5.3748	0.0346072	1	0.262079	0.843803	CCR2; CCR1;
chemokine (C-C motif) ligand 5 binding	2	2	0.060698	5.3748	0.0346072	1	0.262079	0.843803	CCR1; CCR5;
chemokine (C-C motif) ligand 19 binding	1	1	0.030349	5.3748	0.186053	1	0.587073	1	CCR7;
chemokine (C-C motif) ligand 21 binding	1	1	0.030349	5.3748	0.186053	1	0.587073	1	CCR7;
C-C motif chemokine 19 receptor activity	1	1	0.030349	5.3748	0.186053	1	0.587073	1	CCR7;
C-C motif chemokine 21 receptor activity	1	1	0.030349	5.3748	0.186053	1	0.587073	1	CCR7;
dCMP deaminase activity	1	2	0.030349	2.70077	0.337499	1	0.830022	1	DCTD;
GO:0099580	1	2	0.030349	2.70077	0.337499	1	0.830022	1	SLC8A1;
dUTP diphosphatase activity	1	1	0.030349	5.3748	0.186053	1	0.587073	1	DUT;
cobalamin-transporting ATPase activity	1	3	0.030349	1.8035	0.460773	1	1	1	LMBRD1;
kinetochore binding	3	6	0.091047	2.69187	0.0824632	1	0.504307	1	CLASP1; TTK; CENPE;
glycine hydroxymethyltransferase activity	2	2	0.060698	5.3748	0.0346072	1	0.262079	0.843803	SHMT2; SHMT1;
L-allo-threonine aldolase activity	2	2	0.060698	5.3748	0.0346072	1	0.262079	0.843803	SHMT2; SHMT1;
serine binding	2	4	0.060698	2.6941	0.159748	1	0.587073	1	SHMT2; SHMT1;
10-hydroxy-9-(phosphonooxy)octadecanoate phosphatase activity	1	1	0.030349	5.3748	0.186053	1	0.587073	1	EPHX2;
mannose-6-phosphate isomerase activity	1	1	0.030349	5.3748	0.186053	1	0.587073	1	MPI;
interleukin-13 receptor binding	1	1	0.030349	5.3748	0.186053	1	0.587073	1	IL13;
complement component C3a binding	1	1	0.030349	5.3748	0.186053	1	0.587073	1	PHB;
proteinase activated receptor binding	3	3	0.091047	5.3748	0.00643559	1	0.0872542	0.280928	BICD1; PHB; PDCD6IP;
DNA clamp loader activity	3	8	0.091047	2.01974	0.173176	1	0.587073	1	RFC1; RFC5; RFC3;
GO:0061860	1	2	0.030349	2.70077	0.337499	1	0.830022	1	RFC1;
sepiapterin reductase activity	1	1	0.030349	5.3748	0.186053	1	0.587073	1	SPR;
adrenomedullin receptor binding	1	1	0.030349	5.3748	0.186053	1	0.587073	1	ADM;
beta-endorphin receptor activity	1	1	0.030349	5.3748	0.186053	1	0.587073	1	OPRM1;
morphine receptor activity	1	1	0.030349	5.3748	0.186053	1	0.587073	1	OPRM1;
GO:0098531	1	2	0.030349	2.70077	0.337499	1	0.830022	1	RORA;
L-iduronidase activity	1	1	0.030349	5.3748	0.186053	1	0.587073	1	IDUA;
nitrite reductase (NO-forming) activity	1	1	0.030349	5.3748	0.186053	1	0.587073	1	CBS;
carbon monoxide binding	1	1	0.030349	5.3748	0.186053	1	0.587073	1	CBS;
GO:1904047	3	9	0.091047	1.79558	0.225618	1	0.70035	1	PRMT1; METTL3; CBS;
voltage-gated chloride channel activity	3	12	0.091047	1.34706	0.391913	1	0.937081	1	CLCN7; ANO6; CLCN3;
phosphoenolpyruvate carboxykinase (GTP) activity	1	2	0.030349	2.70077	0.337499	1	0.830022	1	PCK2;
glycogen debranching enzyme activity	1	1	0.030349	5.3748	0.186053	1	0.587073	1	AGL;
4-alpha-glucanotransferase activity	1	1	0.030349	5.3748	0.186053	1	0.587073	1	AGL;
amylo-alpha-1,6-glucosidase activity	1	1	0.030349	5.3748	0.186053	1	0.587073	1	AGL;
polyubiquitin binding	10	28	0.30349	1.9208	0.024597	1	0.239309	0.77049	BAG6; AGL; OPTN; HDAC6; RAD23B; EPS15; PSMD4; UBQLN1; UBQLN4; UBXN1;
GO:0102500	1	1	0.030349	5.3748	0.186053	1	0.587073	1	AGL;
glucose-6-phosphatase activity	1	3	0.030349	1.8035	0.460773	1	1	1	G6PC3;
thyroid hormone receptor coactivator activity	1	4	0.030349	1.35375	0.561115	1	1	1	NCOA2;
copper-exporting ATPase activity	2	2	0.060698	5.3748	0.0346072	1	0.262079	0.843803	ATP7B; ATP7A;
copper-transporting ATPase activity	2	2	0.060698	5.3748	0.0346072	1	0.262079	0.843803	ATP7B; ATP7A;
glutathione disulfide oxidoreductase activity	1	4	0.030349	1.35375	0.561115	1	1	1	GLRX3;
choline kinase activity	1	2	0.030349	2.70077	0.337499	1	0.830022	1	CHKA;
ethanolamine kinase activity	1	4	0.030349	1.35375	0.561115	1	1	1	CHKA;
hydroxymethylglutaryl-CoA lyase activity	1	2	0.030349	2.70077	0.337499	1	0.830022	1	HMGCL;
thyroid hormone transmembrane transporter activity	1	5	0.030349	1.08354	0.642789	1	1	1	SLC16A2;
chitin binding	2	8	0.060698	1.34873	0.455087	1	1	1	CHI3L1; CHID1;
chitinase activity	1	6	0.030349	0.903252	0.709268	1	1	1	CHI3L1;
gap junction channel activity involved in SA node cell-atrial cardiomyocyte electrical coupling	1	2	0.030349	2.70077	0.337499	1	0.830022	1	GJA5;
gap junction channel activity involved in atrial cardiomyocyte-AV node cell electrical coupling	1	1	0.030349	5.3748	0.186053	1	0.587073	1	GJA5;
gap junction channel activity involved in AV node cell-bundle of His cell electrical coupling	1	3	0.030349	1.8035	0.460773	1	1	1	GJA5;
gap junction channel activity involved in bundle of His cell-Purkinje myocyte electrical coupling	1	1	0.030349	5.3748	0.186053	1	0.587073	1	GJA5;
gap junction channel activity involved in Purkinje myocyte-ventricular cardiac muscle cell electrical coupling	1	1	0.030349	5.3748	0.186053	1	0.587073	1	GJA5;
hydrogen-exporting ATPase activity, phosphorylative mechanism	5	14	0.151745	1.92204	0.101636	1	0.549776	1	ATP6V1G1; ATP2C1; ATP6V0D1; ATP2A2; ATP6V1E1;
mitochondrial RNA polymerase regulatory region DNA binding	1	3	0.030349	1.8035	0.460773	1	1	1	LONP1;
transforming growth factor beta-activated receptor activity	7	15	0.212443	2.51015	0.0121674	1	0.148662	0.478639	BMPR1A; BMPR1B; TGFBR1; BMPR2; TGFBR2; LTBP4; TGFBR3;
transforming growth factor beta receptor activity, type I	3	7	0.091047	2.30787	0.124859	1	0.587073	1	BMPR1A; BMPR1B; TGFBR1;
sterol response element binding	1	2	0.030349	2.70077	0.337499	1	0.830022	1	SREBF1;
dihydrolipoyllysine-residue succinyltransferase activity	1	1	0.030349	5.3748	0.186053	1	0.587073	1	DLST;
endoplasmic reticulum signal peptide binding	3	3	0.091047	5.3748	0.00643559	1	0.0872542	0.280928	SRP68; SRP14; SRP54;
UDP-glycosyltransferase activity	1	22	0.030349	0.24664	0.98924	1	1	1	PIGA;
phosphatidylinositol N-acetylglucosaminyltransferase activity	1	6	0.030349	0.903252	0.709268	1	1	1	PIGA;
sedoheptulose-7-phosphate:D-glyceraldehyde-3-phosphate glyceronetransferase activity	1	1	0.030349	5.3748	0.186053	1	0.587073	1	TALDO1;
phospholipase D inhibitor activity	1	1	0.030349	5.3748	0.186053	1	0.587073	1	SNCA;
selenocysteine insertion sequence binding	1	4	0.030349	1.35375	0.561115	1	1	1	EIF4A3;
RNA-dependent ATPase activity	2	5	0.060698	2.15636	0.234418	1	0.705267	1	DDX11; DDX17;
ATP-dependent 5'-3' RNA helicase activity	1	2	0.030349	2.70077	0.337499	1	0.830022	1	MOV10;
ATP-dependent 5'-3' DNA helicase activity	2	6	0.060698	1.79756	0.310395	1	0.830022	1	RUVBL1; RUVBL2;
kainate selective glutamate receptor activity	1	5	0.030349	1.08354	0.642789	1	1	1	GRIK2;
oligosaccharyl transferase activity	1	3	0.030349	1.8035	0.460773	1	1	1	DDOST;
5'-flap endonuclease activity	2	7	0.060698	1.54113	0.384609	1	0.924778	1	SLX4; FAN1;
GO:1902379	2	2	0.060698	5.3748	0.0346072	1	0.262079	0.843803	GDNF; WNT5A;
interleukin-11 receptor activity	1	2	0.030349	2.70077	0.337499	1	0.830022	1	IL6ST;
interleukin-11 binding	1	2	0.030349	2.70077	0.337499	1	0.830022	1	IL6ST;
interleukin-27 receptor activity	1	2	0.030349	2.70077	0.337499	1	0.830022	1	IL6ST;
leukemia inhibitory factor receptor activity	2	2	0.060698	5.3748	0.0346072	1	0.262079	0.843803	LIFR; IL6ST;
oncostatin-M receptor activity	2	3	0.060698	3.58915	0.0909504	1	0.504307	1	LIFR; IL6ST;
high molecular weight B cell growth factor receptor binding	1	1	0.030349	5.3748	0.186053	1	0.587073	1	TXLNA;
WD40-repeat domain binding	3	4	0.091047	4.03445	0.022153	1	0.221161	0.712061	CCT6A; DDB1; CDC5L;
MutSalpha complex binding	1	7	0.030349	0.7744	0.763378	1	1	1	TREX1;
peroxisome membrane class-1 targeting sequence binding	1	1	0.030349	5.3748	0.186053	1	0.587073	1	PEX19;
diiodophenylpyruvate reductase activity	1	1	0.030349	5.3748	0.186053	1	0.587073	1	MDH1;
malate dehydrogenase (NADP+) activity	1	1	0.030349	5.3748	0.186053	1	0.587073	1	MDH2;
3-hydroxyacyl-CoA dehydrogenase activity	5	8	0.151745	3.36176	0.0075396	1	0.0981082	0.315874	HSD17B10; HADHA; HADH; HADHB; HSD17B4;
long-chain-enoyl-CoA hydratase activity	3	4	0.091047	4.03445	0.022153	1	0.221161	0.712061	HADHA; HADHB; HSD17B4;
opioid receptor activity	2	7	0.060698	1.54113	0.384609	1	0.924778	1	SIGMAR1; OPRK1;
dynorphin receptor activity	1	1	0.030349	5.3748	0.186053	1	0.587073	1	OPRK1;
DEAD/H-box RNA helicase binding	5	8	0.151745	3.36176	0.0075396	1	0.0981082	0.315874	DROSHA; SMAD3; AKAP8L; SMAD1; POT1;
intronic transcription regulatory region sequence-specific DNA binding	1	3	0.030349	1.8035	0.460773	1	1	1	BCL6;
receptor tyrosine kinase-like orphan receptor binding	1	1	0.030349	5.3748	0.186053	1	0.587073	1	WNT5A;
peptide alpha-N-acetyltransferase activity	1	11	0.030349	0.493056	0.896188	1	1	1	NAA10;
N-acetyltransferase activity	4	11	0.121396	1.95758	0.131578	1	0.587073	1	SAT1; NAA10; ESCO2; SMARCE1;
acetyltransferase activity	5	17	0.151745	1.58305	0.196035	1	0.615795	1	KAT2B; KAT5; ELP3; NAA10; ESCO2;
bis(5'-nucleosyl)-tetraphosphatase (asymmetrical) activity	1	2	0.030349	2.70077	0.337499	1	0.830022	1	GARS;
glycine-tRNA ligase activity	1	1	0.030349	5.3748	0.186053	1	0.587073	1	GARS;
isoleucine-tRNA ligase activity	2	2	0.060698	5.3748	0.0346072	1	0.262079	0.843803	IARS; IARS2;
chemokine (C-C motif) ligand 2 binding	1	1	0.030349	5.3748	0.186053	1	0.587073	1	CCR2;
chemokine (C-C motif) ligand 12 binding	1	1	0.030349	5.3748	0.186053	1	0.587073	1	CCR2;
purine-rich negative regulatory element binding	1	4	0.030349	1.35375	0.561115	1	1	1	PURA;
alpha-amino-3-hydroxy-5-methyl-4-isoxazole propionate selective glutamate receptor activity	1	4	0.030349	1.35375	0.561115	1	1	1	GRIA1;
RNA polymerase III type 1 promoter DNA binding	1	3	0.030349	1.8035	0.460773	1	1	1	RPTOR;
RNA polymerase III type 2 promoter DNA binding	1	3	0.030349	1.8035	0.460773	1	1	1	RPTOR;
RNA polymerase III type 3 promoter DNA binding	1	4	0.030349	1.35375	0.561115	1	1	1	RPTOR;
TFIIIC-class transcription factor binding	1	3	0.030349	1.8035	0.460773	1	1	1	RPTOR;
1-phosphatidylinositol 4-kinase activity	1	6	0.030349	0.903252	0.709268	1	1	1	PI4KA;
phospholipase A2 activator activity	1	2	0.030349	2.70077	0.337499	1	0.830022	1	CASP3;
cysteine-type endopeptidase activity involved in apoptotic process	7	15	0.212443	2.51015	0.0121674	1	0.148662	0.478639	PYCARD; CASP7; CFLAR; CASP8; CASP9; CASP3; CASP2;
[truncated: 608 more rows]

## Sheet: Biological process
Analysis: Biological process
Dataset name: 3531
						Corrected p-values
[truncated: 8,908 more rows]
