# Supplementary material for: Genome-wide prediction and prioritization of human aging genes by data fusion: a machine learning approach
Source: BMC Genomics. 2019 Nov 9;20:832. doi: 10.1186/s12864-019-6140-0 (PMC6842548; doi:10.1186/s12864-019-6140-0)
Supplement: Supplementary file 5 — Additional file 5: A list of all biological pathways of the candidate genes extracted by FUNRICH. [file 12864_2019_6140_MOESM5_ESM.xlsx]

## Sheet: Pathway
Analysis: Pathway
						Corrected p-values
Pathway	No. of genes in the dataset	No. of genes in the background dataset	Percentage of genes	Fold enrichment	P-value (Hypergeometric test)	Bonferroni method	BH method	Q-value (Storey-Tibshirani method)	genes mapped (from input data set)
Activation of BAD and translocation to mitochondria	11	15	0.410601	2.93623	0.000113134	0.20285	0.00136141	0.0026438	YWHAG; YWHAH; YWHAQ; YWHAE; BID; YWHAB; BAD; AKT3; AKT2; PPP3CC; PPP3R1;
Translocation of SLC2A4 (GLUT4) to the plasma membrane	33	71	1.2318	1.86084	6.60833e-05	0.118487	0.000848693	0.00164812	YWHAG; MYH9; YWHAH; YWHAQ; YWHAE; RAB13; KIFAP3; STXBP3; EXOC4; KIF3A; SNAP23; TUBA1B; RAB11A; TUBB3; KIF3B; RAB14; TBC1D1; PRKAA2; YWHAB; PRKAB1; RAB10; TUBB1; STX4; PRKAB2; VAMP2; AKT2; PRKAG1; TUBA4A; CALM1; TUBA1A; PRKAG2; MYO5A; RALA;
mTOR signalling	4	17	0.149309	0.943676	0.646487	1	0.979841	1	RHEB; RPTOR; YWHAB; MLST8;
mTORC1-mediated signalling	8	23	0.298619	1.39347	0.195483	1	0.509063	0.988577	RHEB; RPS6; EEF2K; RPTOR; YWHAB; EIF4E; EIF4G1; MLST8;
Frs2-mediated activation	6	8	0.223964	3.00348	0.00419557	1	0.0266761	0.0518037	NTRK1; RAPGEF1; CRKL; BRAF; RAP1A; YWHAB;
ARMS-mediated activation	6	7	0.223964	3.43194	0.00133205	1	0.0110063	0.0213737	NTRK1; KIDINS220; BRAF; RAP1A; YWHAB; CRK;
Signaling by Hippo	13	20	0.485256	2.60263	0.000179535	0.321907	0.00196285	0.00381176	WWC1; STK4; YWHAE; DVL2; AMOTL2; STK3; TJP1; YAP1; YWHAB; WWTR1; TJP2; AMOT; CASP3;
Rap1 signalling	8	16	0.298619	2.00274	0.0269177	1	0.121458	0.235865	RASGRP1; RAP1A; YWHAB; RAPGEF3; RAP1B; PRKACA; PRKACB; PRKG1;
Butyrate Response Factor 1 (BRF1) binds and destabilizes mRNA	3	17	0.111982	0.708345	0.836086	1	1	1	ZFP36L1; EXOSC8; YWHAB;
Tristetraprolin (TTP, ZFP36) binds and destabilizes mRNA	4	17	0.149309	0.943676	0.646487	1	0.979841	1	ZFP36; TNPO1; EXOSC8; YWHAB;
RHO GTPases activate PKNs	19	28	0.70922	2.71676	2.10977e-06	0.00378282	4.20313e-05	8.1623e-05	YWHAG; PPP1CB; PPP1R12A; MYH9; YWHAH; PKN1; PPP1R12B; YWHAQ; PKN2; YWHAE; MYH14; RHOA; MYH11; RHOC; MYH10; YWHAB; MYL12B; RHOB; PAK1;
TP53 Regulates Metabolic Genes	34	86	1.26913	1.58285	0.00198929	1	0.0155755	0.030247	PRDX2; TSC2; YWHAG; COX7B; YWHAH; LRPPRC; YWHAQ; RHEB; PRDX5; YWHAE; COX6B1; TSC1; RPTOR; GLS; TNRC6B; PRKAA2; COX6A1; SCO1; CYCS; YWHAB; PRKAB1; MOV10; PRKAB2; AKT3; RRM2B; AKT2; SCO2; COX4I1; PRKAA1; MLST8; PRKAG1; PRKAG2; NDUFA4; SESN2;
RAF activation	17	25	0.634565	2.72254	7.08814e-06	0.012709	0.000122202	0.000237311	PPP2CB; PPP2CA; SRC; ARAF; PPP2R5E; PPP2R5D; PPP2R5C; PPP2R1A; MAP2K1; BRAF; YWHAB; PHB; PPP2R1B; NRAS; KRAS; MAP2K2; MARK3;
MAP2K and MAPK activation	23	40	0.858529	2.30214	1.16582e-05	0.0209032	0.000191773	0.000372414	ITGB3; VCL; CSK; SRC; ARAF; ARRB1; FN1; MAP2K1; BRAF; RAP1A; PEBP1; YWHAB; VWF; RAP1B; NRAS; IQGAP1; KRAS; MAP2K2; FGB; FGA; MARK3; ARRB2; MAPK1;
Negative regulation of MAPK pathway	19	38	0.70922	2.00201	0.000757128	1	0.00707047	0.0137305	PPP2CB; PPP2CA; UBC; ARAF; PPP2R5E; PPP2R5D; DUSP6; PPP2R5C; PPP2R1A; DUSP1; BRAF; PEBP1; YWHAB; UBA52; PPP2R1B; NRAS; KRAS; MARK3; MAPK1;
Signaling by moderate kinase activity BRAF mutants	24	40	0.895857	2.40219	2.65754e-06	0.00476497	5.17931e-05	0.00010058	ITGB3; VCL; CSK; SRC; ARAF; ARRB1; FN1; MAP2K1; BRAF; RAP1A; PEBP1; YWHAB; VWF; PHB; RAP1B; NRAS; IQGAP1; KRAS; MAP2K2; FGB; FGA; MARK3; ARRB2; MAPK1;
Signaling by high-kinase activity BRAF mutants	23	36	0.858529	2.55786	8.9091e-07	0.0015974	1.93685e-05	3.76128e-05	ITGB3; VCL; CSK; SRC; ARAF; ARRB1; FN1; MAP2K1; BRAF; RAP1A; PEBP1; YWHAB; VWF; RAP1B; NRAS; IQGAP1; KRAS; MAP2K2; FGB; FGA; MARK3; ARRB2; MAPK1;
Signaling by RAS mutants	29	53	1.08249	2.19065	3.39677e-06	0.0060904	6.41095e-05	0.000124498	RASA1; ITGB3; VCL; CSK; SRC; SPRED2; ARAF; SPRED1; NF1; ARRB1; FN1; MAP2K1; BRAF; RAP1A; PEBP1; YWHAB; VWF; PHB; RAP1B; NRAS; IQGAP1; KRAS; MAP2K2; FGB; FGA; DAB2IP; MARK3; ARRB2; MAPK1;
Signaling by BRAF and RAF fusions	34	60	1.26913	2.26864	1.58456e-07	0.000284111	3.73831e-06	7.25963e-06	ITGB3; QKI; TRIM24; VCL; CSK; SRC; SND1; ARAF; ZC3HAV1; ARRB1; FN1; MAP2K1; AP3B1; BRAF; RAP1A; ATG7; FXR1; PEBP1; YWHAB; BCL2L11; VWF; MPRIP; AKAP9; RAP1B; PAPSS1; NRAS; IQGAP1; KRAS; MAP2K2; FGB; FGA; MARK3; ARRB2; MAPK1;
Paradoxical activation of RAF signaling by kinase inactive BRAF	24	40	0.895857	2.40219	2.65754e-06	0.00476497	5.17931e-05	0.00010058	ITGB3; VCL; CSK; SRC; ARAF; ARRB1; FN1; MAP2K1; BRAF; RAP1A; PEBP1; YWHAB; VWF; PHB; RAP1B; NRAS; IQGAP1; KRAS; MAP2K2; FGB; FGA; MARK3; ARRB2; MAPK1;
Chk1/Chk2(Cds1) mediated inactivation of Cyclin B:Cdk1 complex	7	13	0.261292	2.15687	0.0241201	1	0.111462	0.216455	YWHAG; YWHAH; YWHAQ; YWHAE; CHEK1; YWHAB; CCNB1;
NADE modulates death signalling	3	6	0.111982	2.00482	0.169083	1	0.45114	0.876094	YWHAE; CASP3; CASP2;
Regulation of PLK1 Activity at G2/M Transition	47	87	1.75439	2.16274	5.80889e-09	1.04153e-05	1.4879e-07	2.88944e-07	CETN2; ODF2; DYNLL1; YWHAG; PPP1CB; PPP1R12A; BTRC; ALMS1; DYNC1I2; NEK2; DYNC1H1; PCM1; UBC; PPP1R12B; OPTN; CLASP1; YWHAE; CEP290; PLK4; PPP2R1A; PAFAH1B1; OFD1; DCTN1; CENPJ; CEP164; MAPRE1; FBXW11; AURKA; TUBG1; CDK5RAP2; UBA52; AKAP9; PCNT; DCTN2; SKP1; CEP70; CUL1; PLK1; PRKACA; TUBA4A; CEP57; TUBA1A; PRKAR2B; CEP63; CKAP5; CCNB1; SDCCAG8;
Regulation of HSF1-mediated heat shock response	22	70	0.821202	1.25847	0.134002	1	0.399112	0.775057	HSPA2; HSPA4; RPA3; SEH1L; NUP133; NUP85; YWHAE; HSPH1; BAG3; BAG2; TPR; NUP62; DNAJB1; DNAJB6; RANBP2; BAG1; BAG4; BAG5; NUP54; DNAJC7; HSPA5; MAPK1;
HSF1 activation	6	12	0.223964	2.00315	0.0541217	1	0.204647	0.397416	HSBP1; RPA3; PTGES3; HDAC6; YWHAE; HSP90AB1;
Loss of Nlp from mitotic centrosomes	35	69	1.30646	2.03078	3.52269e-06	0.00631618	6.51153e-05	0.000126451	CETN2; ODF2; DYNLL1; YWHAG; ALMS1; DYNC1I2; NEK2; DYNC1H1; PCM1; CLASP1; YWHAE; CEP290; PLK4; PPP2R1A; PAFAH1B1; OFD1; DCTN1; CENPJ; CEP164; MAPRE1; TUBG1; CDK5RAP2; AKAP9; PCNT; DCTN2; CEP70; PLK1; PRKACA; TUBA4A; CEP57; TUBA1A; PRKAR2B; CEP63; CKAP5; SDCCAG8;
Recruitment of mitotic centrosome proteins and complexes	38	81	1.41844	1.8782	1.45788e-05	0.0261399	0.000233392	0.000453236	CETN2; ODF2; DYNLL1; YWHAG; ALMS1; DYNC1I2; NEK2; DYNC1H1; PCM1; CLASP1; YWHAE; CEP290; PLK4; PPP2R1A; PAFAH1B1; OFD1; DCTN1; CENPJ; CEP164; MAPRE1; TUBG1; CDK5RAP2; TUBGCP2; TUBGCP4; AKAP9; PCNT; DCTN2; CEP70; PLK1; PRKACA; TUBA4A; MZT2B; CEP57; TUBA1A; PRKAR2B; CEP63; CKAP5; SDCCAG8;
Loss of proteins required for interphase microtubule organization from the centrosome	35	69	1.30646	2.03078	3.52269e-06	0.00631618	6.51153e-05	0.000126451	CETN2; ODF2; DYNLL1; YWHAG; ALMS1; DYNC1I2; NEK2; DYNC1H1; PCM1; CLASP1; YWHAE; CEP290; PLK4; PPP2R1A; PAFAH1B1; OFD1; DCTN1; CENPJ; CEP164; MAPRE1; TUBG1; CDK5RAP2; AKAP9; PCNT; DCTN2; CEP70; PLK1; PRKACA; TUBA4A; CEP57; TUBA1A; PRKAR2B; CEP63; CKAP5; SDCCAG8;
Recruitment of NuMA to mitotic centrosomes	41	94	1.53042	1.74622	5.78525e-05	0.103729	0.000762717	0.00148116	CETN2; ODF2; DYNLL1; YWHAG; ALMS1; DYNC1I2; NEK2; DYNC1H1; PCM1; CLASP1; YWHAE; CEP290; PLK4; PPP2R1A; PAFAH1B1; OFD1; DCTN1; CENPJ; CEP164; MAPRE1; TUBA1B; TUBB3; TUBG1; CDK5RAP2; TUBB1; TUBGCP2; TUBGCP4; AKAP9; PCNT; DCTN2; CEP70; PLK1; PRKACA; TUBA4A; MZT2B; CEP57; TUBA1A; PRKAR2B; CEP63; CKAP5; SDCCAG8;
Anchoring of the basal body to the plasma membrane	45	97	1.67973	1.85727	3.57213e-06	0.00640484	6.53555e-05	0.000126917	CETN2; ODF2; DYNLL1; YWHAG; TCTN1; ALMS1; IQCB1; DYNC1I2; NEK2; RPGRIP1L; DYNC1H1; PCM1; CLASP1; YWHAE; CEP290; PLK4; PPP2R1A; PAFAH1B1; OFD1; DCTN1; CENPJ; CEP164; MAPRE1; RAB11A; TUBG1; CDK5RAP2; NPHP1; AHI1; AKAP9; MKS1; PCNT; TCTN3; DCTN2; TMEM67; CEP70; PLK1; PRKACA; TUBA4A; CEP57; CC2D2A; TUBA1A; PRKAR2B; CEP63; CKAP5; SDCCAG8;
AURKA Activation by TPX2	37	72	1.38111	2.05735	1.23879e-06	0.00222114	2.55304e-05	4.95788e-05	TPX2; CETN2; ODF2; DYNLL1; YWHAG; ALMS1; DYNC1I2; NEK2; DYNC1H1; PCM1; CLASP1; YWHAE; CEP290; PLK4; PPP2R1A; PAFAH1B1; OFD1; DCTN1; CENPJ; CEP164; MAPRE1; AURKA; TUBG1; CDK5RAP2; AKAP9; PCNT; DCTN2; CEP70; PLK1; PRKACA; TUBA4A; CEP57; TUBA1A; PRKAR2B; CEP63; CKAP5; SDCCAG8;
Deregulated CDK5 triggers multiple neurodegenerative pathways in Alzheimer's disease models	11	23	0.410601	1.91537	0.0146806	1	0.0769658	0.149464	PRDX2; YWHAE; CDK5; STAT4; CAPN1; CDC25B; BCL2L11; CAPNS1; GOLGA2; CAPN2; FASLG;
RAB GEFs exchange GTP for GDP on RABs	25	90	0.933184	1.11226	0.305718	1	0.642618	1	GDI1; RAB8B; GDI2; YWHAE; RAB7A; RAB13; RABGEF1; RAB5A; ALS2; RAB27A; ST5; RAB5B; RAB14; RAB1B; RAB6A; RAB10; RAB18; RAB3GAP2; AKT3; AKT2; RAB35; RAB31; RAB3GAP1; RAB1A; RAB21;
TP53 Regulates Transcription of Genes Involved in G2 Cell Cycle Arrest	7	18	0.261292	1.55807	0.138369	1	0.408052	0.792419	PRMT1; RBL2; E2F4; AURKA; CARM1; GADD45A; CCNB1;
Deactivation of the beta-catenin transactivating complex	18	42	0.671892	1.71611	0.00840708	1	0.0494226	0.0959765	BTRC; UBC; CHD8; ASH2L; MEN1; TCF7L2; XPO1; SOX17; SOX4; TLE1; CTBP1; SOX2; UBA52; SOX9; CTNNBIP1; XIAP; AKT2; LEF1;
GP1b-IX-V activation signalling	6	12	0.223964	2.00315	0.0541217	1	0.204647	0.397416	SRC; GP1BB; FLNA; COL1A2; VWF; COL1A1;
KSRP (KHSRP) binds and destabilizes mRNA	3	17	0.111982	0.708345	0.836086	1	1	1	EXOSC8; MAPK11; PARN;
Interleukin-3, Interleukin-5 and GM-CSF signaling	7	24	0.261292	1.16872	0.391706	1	0.758454	1	PIK3CD; VAV1; PIK3R2; CSF2; PIK3R3; PTPN6; PRKACA;
NOTCH4 Activation and Transmission of Signal to the Nucleus	5	11	0.186637	1.82152	0.114215	1	0.345341	0.670636	APH1A; DLL4; NCSTN; JAG1; PSEN2;
Negative regulation of NOTCH4 signaling	40	53	1.49309	3.0213	1.50887e-14	2.70541e-11	6.4877e-13	1.25988e-12	PSMB2; PSMF1; UBC; PSMA1; RBX1; PSMA2; PSME3; PSME1; PSMA3; FBXW7; PSMD1; PSMB6; PSMC2; PSMA5; PSMB1; PSMA6; UBA52; PSMA4; PSMB7; PSMB5; PSMC4; PSME2; PSMD4; PSMD8; PSMB8; SKP1; CUL1; PSMA7; PSMC6; PSMD6; PSMC1; PSMC5; PSMC3; PSMD9; PSMD3; PSMD10; PSMD14; PSMD13; PSMD2; PSMB4;
ER-Phagosome pathway	58	83	2.16499	2.7974	7.7875e-18	1.3963e-14	1.07408e-15	2.08581e-15	PSMB2; PSMF1; TAP2; UBC; IKBKG; PSMA1; BTK; VAMP3; TLR4; SEC61A1; PSMA2; PSME3; SNAP23; PSME1; PSMA3; PSME4; PSMD1; CHUK; PSMB6; MYD88; HLA-A; HLA-C; PSMC2; PSMA5; TAPBP; PSMB1; PSMA6; UBA52; CALR; STX4; TAP1; PSMA4; TLR2; PSMB7; PSMB5; PSMC4; PSME2; PSMD4; CD14; TIRAP; PSMD8; CD36; PSMB8; PSMA7; PSMC6; PSMD6; PSMC1; PSMC5; PSMC3; B2M; PSMD9; PSMD3; PSMD10; PSMD14; PSMD13; PSMD2; HLA-B; PSMB4;
Endosomal/Vacuolar pathway	5	12	0.186637	1.66985	0.157138	1	0.43547	0.845663	HLA-A; HLA-C; CTSS; B2M; HLA-B;
Immunoregulatory interactions between a Lymphoid and a non-Lymphoid cell	25	225	0.933184	0.444933	1	1	1	1	COL2A1; ITGB1; ITGB2; PVR; VCAM1; COL1A2; CD40LG; COL3A1; HLA-A; HLA-C; ICAM1; CD3E; COL1A1; ITGA4; CD96; CD34; LILRB1; CD40; IFITM1; CD247; B2M; CD81; C3; HLA-B; TREM2;
Interferon gamma signaling	36	88	1.34378	1.63785	0.000714502	1	0.00674265	0.0130939	IFNGR1; TRIM25; TRIM21; HLA-DQA1; IRF4; JAK1; STAT1; HLA-DRA; MID1; OAS1; GBP2; PTAFR; IRF7; IRF1; IRF5; TRIM8; GBP1; HLA-DPB1; PTPN6; VCAM1; HLA-DPA1; HLA-DRB5; SP100; HLA-A; HLA-C; HLA-DRB4; NCAM1; ICAM1; IRF3; IFNG; TRIM2; B2M; SOCS3; CAMK2G; CD44; HLA-B;
Interferon alpha/beta signaling	23	68	0.858529	1.35434	0.0639285	1	0.226529	0.43991	IRF4; JAK1; STAT1; OAS1; GBP2; IRF7; IRF1; IRF5; PTPN6; BST2; IFIT1; MX1; HLA-A; HLA-C; IRF3; IFI27; TYK2; PSMB8; IFITM1; STAT2; SOCS3; IFITM3; HLA-B;
Antigen Presentation: Folding, assembly and peptide loading of class I MHC	17	26	0.634565	2.61786	1.57059e-05	0.0281606	0.000242764	0.000471436	SEC23A; BCAP31; TAP2; SEC24C; SEC24B; SEC13; SEC24D; HLA-A; SEC31A; HLA-C; TAPBP; CALR; TAP1; SAR1B; B2M; HLA-B; HSPA5;
Nef mediated downregulation of MHC class I complex cell surface expression	4	10	0.149309	1.60359	0.223608	1	0.555038	1	AP1G1; HLA-A; AP1M1; B2M;
E3 ubiquitin ligases ubiquitinate target proteins	17	60	0.634565	1.13465	0.318769	1	0.658452	1	PEX14; DERL1; PAF1; PEX2; UBC; BCL10; CDC73; UBE2A; UBE2D1; UBE2D3; HLA-A; RNF40; UBA52; CTR9; UBE2L3; UBE2N; HLA-B;
Neutrophil degranulation	194	478	7.24151	1.62469	1.24925e-14	2.2399e-11	5.89448e-13	1.14468e-12	CCT2; PYGB; KRT1; DYNLL1; RNASET2; HUWE1; CCT8; SNAP29; LGALS3; PRCP; ATP6V0A1; S100A9; VCL; PLAUR; QSOX1; PTPRC; ARPC5; DYNC1H1; CHI3L1; VAT1; SERPINA3; JUP; CEACAM1; DYNC1LI1; AGL; FAF2; ITGB2; GDI2; ANO6; PPIE; SNAP25; S100A8; CPNE1; PRDX4; SLC2A3; PA2G4; PTPRJ; PTGES2; TTR; ALAD; VAPA; NCSTN; GNS; RAB7A; LTA4H; CEP290; DOCK2; PPIA; UBR4; PTAFR; AP2A2; RHOA; ARSB; CTSD; MGST1; PDXK; GM2A; PTPN…
DAP12 interactions	4	22	0.149309	0.729302	0.837397	1	1	1	HLA-C; B2M; HLA-B; TREM2;
Amplification of signal from unattached kinetochores via a MAD2 inhibitory signal	40	94	1.49309	1.70364	0.000136961	0.245572	0.00154448	0.0029993	PPP2CB; DYNLL1; PPP2CA; RANGAP1; PPP1CC; DYNC1I2; DYNC1H1; NUDC; SEH1L; DYNC1LI1; DYNC1I1; PPP2R5E; NUP133; NUP85; CLASP1; PPP2R5D; CLASP2; PPP2R5C; PPP2R1A; PAFAH1B1; SEC13; RPS27; XPO1; MAPRE1; RCC2; AURKB; DYNC1LI2; BIRC5; NDEL1; PPP2R1B; RANBP2; CENPE; NDC80; PLK1; CENPL; CENPF; CDC20; CKAP5; CLIP1; BUB1;
Degradation of beta-catenin by the destruction complex	50	67	1.86637	2.98745	1.65477e-17	2.96701e-14	1.56158e-15	3.03252e-15	PPP2CB; PSMB2; PSMF1; PPP2CA; BTRC; UBC; PSMA1; PPP2R5E; PPP2R5D; PPP2R5C; RBX1; PPP2R1A; PSMA2; PSME3; CSNK1A1; PSME1; PSMA3; PSME4; PSMD1; PSMB6; PSMC2; PSMA5; PSMB1; PSMA6; UBA52; PSMA4; PPP2R1B; PSMB7; PSMB5; PSMC4; PSME2; PSMD4; PSMD8; PSMB8; SKP1; CUL1; PSMA7; PSMC6; PSMD6; AXIN1; PSMC1; PSMC5; PSMC3; PSMD9; PSMD3; PSMD10; PSMD14; PSMD13; PSMD2; PSMB4;
Beta-catenin phosphorylation cascade	9	17	0.335946	2.12033	0.0122605	1	0.0676401	0.131354	PPP2CB; PPP2CA; PPP2R5E; PPP2R5D; PPP2R5C; PPP2R1A; CSNK1A1; PPP2R1B; AXIN1;
Separation of Sister Chromatids	94	188	3.50877	2.00159	8.48119e-14	1.52068e-10	3.30582e-12	6.41976e-12	PPP2CB; PSMB2; DYNLL1; PSMF1; PDS5A; PPP2CA; RANGAP1; PPP1CC; DYNC1I2; DYNC1H1; NUDC; UBC; PSMA1; SEH1L; DYNC1LI1; DYNC1I1; PPP2R5E; NUP133; NUP85; CLASP1; PPP2R5D; CLASP2; PPP2R5C; HDAC8; PPP2R1A; PAFAH1B1; RAD21; PSMA2; SEC13; PSME3; RPS27; XPO1; MAPRE1; RCC2; TUBA1B; UBE2D1; AURKB; PSME1; PSMA3; TUBB3; PSME4; PSMD1; PSMB6; DYNC1LI2; BIRC5; PSMC2; PSMA5; PSMB1; PSMA6; UBA52; NDEL1; TUBB1; STAG2…
Resolution of Sister Chromatid Cohesion	53	125	1.97835	1.69745	1.37379e-05	0.024632	0.000223927	0.000434857	PPP2CB; DYNLL1; PDS5A; PPP2CA; RANGAP1; PPP1CC; DYNC1I2; DYNC1H1; NUDC; SEH1L; DYNC1LI1; DYNC1I1; PPP2R5E; NUP133; NUP85; CLASP1; PPP2R5D; CLASP2; PPP2R5C; HDAC8; PPP2R1A; PAFAH1B1; RAD21; SEC13; RPS27; XPO1; MAPRE1; RCC2; TUBA1B; AURKB; TUBB3; DYNC1LI2; BIRC5; NDEL1; TUBB1; STAG2; PPP2R1B; RANBP2; CENPE; NDC80; PLK1; STAG1; CENPL; TUBA4A; SMC3; TUBA1A; CENPF; CDC20; CKAP5; CCNB1; CLIP1; SMC1A; B…
CTLA4 inhibitory signaling	16	21	0.597238	3.05034	1.19693e-06	0.00214609	2.49546e-05	4.84606e-05	PPP2CB; PPP2CA; FYN; SRC; PPP2R5E; PPP2R5D; PPP2R5C; PPP2R1A; YES1; CD86; AKT3; PPP2R1B; AKT2; CTLA4; LYN; LCK;
Platelet sensitization by LDL	10	17	0.373274	2.35566	0.00305941	1	0.0218547	0.0424408	PPP2CB; PPP2CA; PPP2R5E; PPP2R5D; PPP2R5C; PPP2R1A; PTPN6; APOB; PPP2R1B; FGR;
Disassembly of the destruction complex and recruitment of AXIN to the membrane	19	31	0.70922	2.45394	1.93598e-05	0.0347121	0.000294171	0.000571266	FZD5; PPP2CB; WNT1; WNT3A; DVL3; PPP2CA; PPP2R5E; LRP5; DVL2; PPP2R5D; PPP2R5C; PPP2R1A; CSNK1A1; DVL1; PPP2R1B; LRP6; CAV1; AXIN1; FZD1;
Misspliced GSK3beta mutants stabilize beta-catenin	9	15	0.335946	2.40285	0.00414472	1	0.0266761	0.0518037	PPP2CB; PPP2CA; PPP2R5E; PPP2R5D; PPP2R5C; PPP2R1A; CSNK1A1; PPP2R1B; AXIN1;
S33 mutants of beta-catenin aren't phosphorylated	9	15	0.335946	2.40285	0.00414472	1	0.0266761	0.0518037	PPP2CB; PPP2CA; PPP2R5E; PPP2R5D; PPP2R5C; PPP2R1A; CSNK1A1; PPP2R1B; AXIN1;
S37 mutants of beta-catenin aren't phosphorylated	9	15	0.335946	2.40285	0.00414472	1	0.0266761	0.0518037	PPP2CB; PPP2CA; PPP2R5E; PPP2R5D; PPP2R5C; PPP2R1A; CSNK1A1; PPP2R1B; AXIN1;
S45 mutants of beta-catenin aren't phosphorylated	9	15	0.335946	2.40285	0.00414472	1	0.0266761	0.0518037	PPP2CB; PPP2CA; PPP2R5E; PPP2R5D; PPP2R5C; PPP2R1A; CSNK1A1; PPP2R1B; AXIN1;
T41 mutants of beta-catenin aren't phosphorylated	9	15	0.335946	2.40285	0.00414472	1	0.0266761	0.0518037	PPP2CB; PPP2CA; PPP2R5E; PPP2R5D; PPP2R5C; PPP2R1A; CSNK1A1; PPP2R1B; AXIN1;
APC truncation mutants have impaired AXIN binding	9	14	0.335946	2.57436	0.00212767	1	0.0161649	0.0313915	PPP2CB; PPP2CA; PPP2R5E; PPP2R5D; PPP2R5C; PPP2R1A; CSNK1A1; PPP2R1B; AXIN1;
AXIN missense mutants destabilize the destruction complex	9	14	0.335946	2.57436	0.00212767	1	0.0161649	0.0313915	PPP2CB; PPP2CA; PPP2R5E; PPP2R5D; PPP2R5C; PPP2R1A; CSNK1A1; PPP2R1B; AXIN1;
Truncations of AMER1 destabilize the destruction complex	9	14	0.335946	2.57436	0.00212767	1	0.0161649	0.0313915	PPP2CB; PPP2CA; PPP2R5E; PPP2R5D; PPP2R5C; PPP2R1A; CSNK1A1; PPP2R1B; AXIN1;
RHO GTPases Activate Formins	58	139	2.16499	1.67047	9.93131e-06	0.0178068	0.000167989	0.000326227	PPP2CB; DYNLL1; DVL3; PPP2CA; RANGAP1; PPP1CC; DYNC1I2; SRC; DYNC1H1; NUDC; ITGB1; SEH1L; DYNC1LI1; DYNC1I1; PPP2R5E; NUP133; NUP85; CLASP1; DVL2; PPP2R5D; CLASP2; PPP2R5C; PPP2R1A; PAFAH1B1; RHOA; PFN2; SEC13; RPS27; XPO1; MAPRE1; RCC2; RHOC; TUBA1B; AURKB; DVL1; TUBB3; PFN1; DYNC1LI2; BIRC5; DIAPH1; NDEL1; TUBB1; PPP2R1B; RANBP2; CENPE; NDC80; RHOB; PLK1; CENPL; TUBA4A; EVL; TUBA1A; CENPF; CDC2…
PI5P, PP2A and IER3 Regulate PI3K/AKT Signaling	42	98	1.56775	1.71579	7.74053e-05	0.138788	0.000984311	0.00191149	PIP4K2A; PPP2CB; PIK3CD; HBEGF; PPP2CA; GAB1; FYN; SRC; ERBB3; PDGFA; MET; VAV1; PPP2R5E; PIK3R2; KIT; PIP4K2B; PPP2R5D; KITLG; PPP2R5C; ESR2; PPP2R1A; PIK3R3; RAC2; ERBB4; CD86; TRAF6; IRAK1; MYD88; CD28; FGF8; FGF10; PPP2R1B; HGF; FGFR4; FGF1; IL33; FGF9; FGFR2; LCK; FGFR3; EREG; MAPK1;
Mitotic Prometaphase	45	112	1.67973	1.60855	0.000268736	0.481844	0.00285114	0.00553679	PPP2CB; DYNLL1; PPP2CA; RANGAP1; PPP1CC; DYNC1I2; DYNC1H1; NUDC; SEH1L; DYNC1LI1; DYNC1I1; PPP2R5E; NUP133; NUP85; CLASP1; PPP2R5D; CLASP2; PPP2R5C; PPP2R1A; PAFAH1B1; SEC13; RPS27; XPO1; MAPRE1; RCC2; TUBA1B; AURKB; TUBB3; DYNC1LI2; BIRC5; NDEL1; TUBB1; PPP2R1B; RANBP2; CENPE; NDC80; PLK1; CENPL; TUBA4A; TUBA1A; CENPF; CDC20; CKAP5; CLIP1; BUB1;
XBP1(S) activates chaperone genes	20	55	0.746547	1.45609	0.039789	1	0.160952	0.312562	HYOU1; SSR1; CUL7; PREB; DCTN1; SEC61A1; HDGF; ATP6V0D1; CTDSP2; TPP1; GOSR2; SEC31A; ASNA1; PDIA6; DDX11; SERP1; KLHDC3; WFS1; DNAJC3; DNAJB11;
Integration of energy metabolism	5	5	0.186637	4.00297	0.000970203	1	0.00853774	0.0165799	PPP2CB; PPP2CA; PPP2R5D; PPP2R1A; PPP2R1B;
PP2A-mediated dephosphorylation of key metabolic factors	6	7	0.223964	3.43194	0.00133205	1	0.0110063	0.0213737	PPP2CB; PPP2CA; MLXIPL; PPP2R5D; PPP2R1A; PPP2R1B;
DARPP-32 events	17	24	0.634565	2.83593	2.9582e-06	0.00530404	5.6426e-05	0.000109577	PPP2CB; PPP2CA; PPP2R5D; PDE4D; PPP2R1A; PDE4B; CDK5; PPP3CA; PPP2R1B; PPP3CB; PPP3CC; PRKACA; CALM1; PPP3R1; PRKAR2B; PRKACB; PRKAR1A;
ERK/MAPK targets	10	17	0.373274	2.35566	0.00305941	1	0.0218547	0.0424408	PPP2CB; PPP2CA; PPP2R5D; PPP2R1A; MAPK11; MAPK7; MEF2C; PPP2R1B; MEF2A; MAPK1;
ERKs are inactivated	10	13	0.373274	3.07992	0.000123992	0.222317	0.00142811	0.00277332	PPP2CB; PPP2CA; PPP2R5D; DUSP6; DUSP3; PPP2R1A; VRK3; MAPK7; PPP2R1B; MAPK1;
Glycolysis	19	41	0.70922	1.85556	0.00237725	1	0.0177601	0.0344892	PPP2CB; PPP2CA; BPGM; PGK1; PPP2R5D; GAPDH; PPP2R1A; PFKP; ENO1; GCK; TPI1; ALDOA; PFKM; PFKL; PFKFB3; ENO2; PPP2R1B; PRKACA; PRKACB;
Regulation of TP53 Degradation	18	35	0.671892	2.05923	0.000675095	1	0.00640447	0.0124372	PPP2CB; PPP2CA; UBC; PPP2R5C; DAXX; PPP2R1A; USP7; RNF34; CCNG1; SGK1; PHF20; UBA52; CDK2; AKT3; PPP2R1B; AKT2; MLST8; MAPKAP1;
Inhibition of replication initiation of damaged DNA by RB1/E2F1	4	13	0.149309	1.23381	0.415121	1	0.773794	1	PPP2CB; PPP2CA; PPP2R1A; PPP2R1B;
Spry regulation of FGF signaling	10	16	0.373274	2.5028	0.00162114	1	0.0130345	0.0253124	PPP2CB; PPP2CA; SRC; UBC; PPP2R1A; BRAF; UBA52; CBL; SPRY2; MAPK1;
MASTL Facilitates Mitotic Progression	6	10	0.223964	2.40338	0.0196054	1	0.0939906	0.182525	PPP2CB; PPP2CA; ARPP19; PPP2R1A; PPP2R1B; CCNB1;
Initiation of Nuclear Envelope Reformation	7	12	0.261292	2.33646	0.0141445	1	0.0750325	0.14571	PPP2CA; LEMD2; BANF1; PPP2R1A; VRK1; LEMD3; PPP2R2A;
Cyclin D associated events in G1	25	43	0.933184	2.3277	3.68848e-06	0.00661345	6.54797e-05	0.000127159	PPP2CB; CCND1; PPP2CA; SRC; UBC; RBL2; MNAT1; PPP2R1A; E2F4; CCND2; CDKN2C; CCND3; CDK6; E2F3; UBA52; CDK4; PPP2R1B; CDKN1C; CDKN1B; SKP1; CUL1; LYN; CCNH; PPP2R2A; CKS1B;
Cyclin A/B1/B2 associated events during G2/M transition	13	25	0.485256	2.08232	0.00331129	1	0.0234669	0.0455717	PPP2CB; PPP2CA; MNAT1; PPP2R1A; XPO1; CDC25B; CDK2; PPP2R1B; PLK1; CCNB1; CCNH; PPP2R2A; PPME1;
Nonsense Mediated Decay (NMD) enhanced by the Exon Junction Complex (EJC)	83	119	3.09817	2.79209	7.01783e-25	1.2583e-21	1.79757e-22	3.49079e-22	RPL37; RPL3; RPL26; RPL37A; RPL27; RPL29; RPL38; RPL39; PPP2CA; RPS21; RPS2; UPF3B; SMG1; RPL12; RPL10A; RPL30; RPS29; RPS3A; RPLP1; RPL27A; RPL23; RPL32; RNPS1; RPS7; RPS16; RPS12; PPP2R1A; PABPC1; RPS6; RPL8; RPL7A; RPL21; RPS11; RPS28; RPLP2; RPS13; RPS27; RPS25; RPL17; RPL5; RPS20; RPS15A; RPLP0; RPS26; RPS19; RPL18; RPL4; RPL10; FAU; RPS8; RPL31; RPL15; RPL18A; MAGOH; RPS17; RPS15; RPS5; RPL…
Downstream TCR signaling	64	103	2.38895	2.48743	1.25718e-15	2.25412e-12	7.27135e-14	1.41206e-13	PSMB2; PSMF1; INPP5D; BTRC; HLA-DQA1; UBC; BCL10; IKBKG; PSMA1; MAP3K7; PIK3R2; HLA-DRA; TAB2; HLA-DPB1; MALT1; PSMA2; PSME3; FBXW11; UBE2D1; HLA-DPA1; PSME1; PSMA3; HLA-DRB5; PSME4; PSMD1; CHUK; PSMB6; TRAF6; HLA-DRB4; PSMC2; PSMA5; PSMB1; PSMA6; UBA52; CD3E; PSMA4; PSMB7; RIPK2; PSMB5; PSMC4; PSME2; CD4; PSMD4; PSMD8; PSMB8; SKP1; CUL1; PSMA7; PSMC6; PSMD6; PSMC1; PSMC5; CD247; PSMC3; PSMD9; PR…
Phosphorylation of CD3 and TCR zeta chains	15	29	0.55991	2.07117	0.00174496	1	0.0138194	0.0268367	CSK; PTPRC; HLA-DQA1; PTPRJ; HLA-DRA; PTPN22; HLA-DPB1; HLA-DPA1; HLA-DRB5; HLA-DRB4; CD3E; PAG1; CD4; CD247; LCK;
Translocation of ZAP-70 to Immunological synapse	12	26	0.447928	1.84836	0.0152681	1	0.0771533	0.149828	HLA-DQA1; HLA-DRA; PTPN22; ZAP70; HLA-DPB1; HLA-DPA1; HLA-DRB5; HLA-DRB4; CD3E; CD4; CD247; LCK;
Generation of second messenger molecules	20	40	0.746547	2.00199	0.000553028	0.991579	0.00533107	0.0103527	ENAH; HLA-DQA1; PLCG1; HLA-DRA; PAK2; ZAP70; NCK1; HLA-DPB1; VASP; HLA-DPA1; HLA-DRB5; PAK3; HLA-DRB4; CD3E; CD4; PAK1; CD247; EVL; LCK; LCP2;
MHC class II antigen presentation	57	126	2.12766	1.81104	5.34158e-07	0.000957746	1.19718e-05	2.32487e-05	AP2A1; AP1G1; SEC23A; DYNLL1; AP2S1; AP2M1; KIF11; CLTA; DYNC1I2; DYNC1H1; AP2B1; HLA-DQA1; DYNC1LI1; DYNC1I1; HLA-DRA; SEC24C; SEC24B; RAB7A; KIFAP3; KIF3A; AP2A2; DCTN1; CTSD; HLA-DPB1; SEC13; SPTBN2; TUBA1B; HLA-DPA1; HLA-DRB5; TUBB3; SEC24D; KIF3B; DYNC1LI2; CD74; SEC31A; KIF5A; RACGAP1; HLA-DRB4; LGMN; CTSH; TUBB1; DNM1; AP1M1; CAPZB; SAR1B; CTSS; CTSB; DNM2; CENPE; DCTN2; CLTC; CTSC; TUBA4A…
PD-1 signaling	12	30	0.447928	1.60199	0.0501551	1	0.194026	0.376789	CSK; HLA-DQA1; HLA-DRA; HLA-DPB1; PTPN6; HLA-DPA1; HLA-DRB5; HLA-DRB4; CD3E; CD4; CD247; LCK;
Androgen biosynthesis	3	11	0.111982	1.09436	0.544293	1	0.900293	1	HSD17B12; POMC; SRD5A1;
Glucocorticoid biosynthesis	1	9	0.0373274	0.448724	0.924831	1	1	1	POMC;
Synthesis of bile acids and bile salts via 7alpha-hydroxycholesterol	7	24	0.261292	1.16872	0.391706	1	0.758454	1	AMACR; SCP2; CYP27A1; RXRA; NCOA2; NCOA1; HSD17B4;
Synthesis of bile acids and bile salts via 24-hydroxycholesterol	2	14	0.0746547	0.574303	0.898914	1	1	1	AMACR; CYP27A1;
Synthesis of bile acids and bile salts via 27-hydroxycholesterol	4	15	0.149309	1.06942	0.538125	1	0.894215	1	CYP27A1; RXRA; NCOA2; NCOA1;
Tryptophan catabolism	2	14	0.0746547	0.574303	0.898914	1	1	1	SLC7A5; SLC3A2;
Branched-chain amino acid catabolism	7	19	0.261292	1.47611	0.174176	1	0.461297	0.895819	MCCC1; HSD17B10; DLD; ALDH6A1; IVD; BCKDHA; AUH;
Recognition and association of DNA glycosylase with site containing an affected purine	1	3	0.0373274	1.34319	0.57785	1	0.912046	1	OGG1;
Cleavage of the damaged purine	1	3	0.0373274	1.34319	0.57785	1	0.912046	1	OGG1;
Displacement of DNA glycosylase by APEX1	2	9	0.0746547	0.893006	0.699325	1	1	1	OGG1; UNG;
Neurexins and neuroligins	16	54	0.597238	1.18659	0.25827	1	0.563974	1	DLGAP4; SYT7; SHANK3; EPB41L3; EPB41; PDLIM5; SYT1; EPB41L2; GRIN1; NLGN1; DBNL; STXBP1; SYT12; GRIN2A; CASK; EPB41L1;
Activation of the mRNA upon binding of the cap-binding complex and eIFs, and subsequent binding to 43S	4	7	0.149309	2.28986	0.0703201	1	0.243405	0.472682	EIF4A1; EIF4H; EIF4E; EIF4G1;
Basigin interactions	14	25	0.522583	2.24237	0.000895849	1	0.00815359	0.0158339	ITGA6; ITGB1; ATP1B3; SLC7A7; PPIA; PPIL2; L1CAM; SLC7A5; ATP1B1; BSG; SLC3A2; ITGA3; CAV1; SLC16A1;
Amino acid transport across the plasma membrane	6	33	0.223964	0.728806	0.86768	1	1	1	SLC3A1; SLC7A7; SLC7A5; SLC38A2; SLC3A2; SLC38A1;
Serotonin receptors	2	12	0.0746547	0.66994	0.841423	1	1	1	HTR2B; HTR2A;
G alpha (i) signalling events	35	259	1.30646	0.541076	0.999998	1	1	1	CCR7; AGT; DRD4; DRD3; GNB2; GAL; CCL5; CX3CR1; CCL19; CCL21; CCR6; CCR2; CCR1; ADORA1; GNAI2; OPRK1; GNB5; RGS14; AGTR2; CXCL12; GNAI3; GNB1; OPRM1; CXCR4; S1PR1; ANXA1; GNG12; LPAR1; CCR5; C5; GNAI1; PSAP; POMC; CASR; C3;
G alpha (q) signalling events	37	169	1.38111	0.876576	0.847386	1	1	1	EDN3; RGS3; EDNRB; PLCB4; AGT; EDNRA; PLCB1; GNB2; EDN1; F2R; KALRN; PIK3R2; F2; GRK5; GNRH1; PTAFR; PIK3R3; GNB5; NTSR1; GNB1; HTR2B; HTR2A; ANXA1; GNG12; GNAQ; LPAR1; CHRM3; TAC1; TRIO; OXTR; AVPR1A; AVP; P2RY1; CASR; F2RL1; GHRL; NMB;
G alpha (s) signalling events	25	143	0.933184	0.700052	0.987931	1	1	1	PTH1R; ADORA2A; CRH; GNB2; TSHR; PDE7A; ADM; MC1R; GRK5; PTGER4; PDE4D; ADRB2; GNAI2; ARRB1; PDE2A; DRD1; PDE4B; GNB5; GNAI3; GNB1; GNG12; GNAI1; POMC; AVP; ARRB2;
Purine catabolism	4	11	0.149309	1.45794	0.286118	1	0.60354	1	ITPA; NT5C2; PNP; XDH;
mRNA decay by 3' to 5' exoribonuclease	3	16	0.111982	0.752589	0.802627	1	1	1	EXOSC8; TTC37; HBS1L;
Abacavir metabolism	2	5	0.0746547	1.60598	0.366794	1	0.722705	1	NT5C2; GUK1;
Nicotinate metabolism	1	12	0.0373274	0.336637	0.968294	1	1	1	CD38;
Pentose phosphate pathway	3	12	0.111982	1.00324	0.608855	1	0.949285	1	TALDO1; PGD; TKT;
Macroautophagy	33	68	1.2318	1.94292	2.20146e-05	0.0394723	0.0003317	0.000644146	CHMP4B; TSC2; DYNLL1; PIK3R4; ATG3; CHMP2A; BECN1; RB1CC1; RHEB; CHMP2B; GABARAPL1; GABARAP; TSC1; ATG12; ATG5; PIK3C3; WIPI2; ATG9A; ATG7; RPTOR; ATG16L1; PRKAA2; GABARAPL2; PRKAB1; PRKAB2; MAP1LC3A; ATG4B; UVRAG; PRKAA1; MLST8; PRKAG1; MAP1LC3B; PRKAG2;
Platelet degranulation	55	128	2.053	1.72021	5.89655e-06	0.0105725	0.000102646	0.000199333	ITGB3; SPARC; PLEK; TGFB3; VCL; QSOX1; SERPINA3; PDGFA; F5; LGALS3BP; GAS6; TGFB2; F13A1; MAGED2; TAGLN2; PPIA; ECM1; SERPING1; VEGFC; SELP; CHID1; FLNA; FN1; SRGN; WDR1; PFN1; APOA1; TTN; TIMP1; ALDOA; CD109; CD63; APLP2; LAMP2; PLG; ALB; VWF; SERPINA1; TMSB4X; HGF; TF; PSAP; CD36; CD9; OLA1; HRG; CAP1; TUBA4A; CALM1; THBS1; ANXA5; FGB; FGA; CALU; HSPA5;
COPII-mediated vesicle transport	34	68	1.26913	2.00178	7.28723e-06	0.013066	0.000124438	0.000241653	SEC23A; NSF; FOLR1; ANKRD28; F5; PREB; TGFA; SEC24C; USO1; SEC24B; GRIA1; SEC13; TMED10; SCFD1; SEC24D; GOSR2; TMED2; TFG; SEC31A; RAB1B; SEC16A; COL7A1; LMAN2; NAPA; SERPINA1; YKT6; PPP6R3; SAR1B; GOLGA2; LMAN1; RAB1A; CTSC; CD59; TBC1D20;
Regulation of Insulin-like Growth Factor (IGF) transport and uptake by Insulin-like Growth Factor Binding Proteins (IGFBPs)	46	124	1.71706	1.48518	0.00174959	1	0.0138194	0.0268367	P4HB; HSP90B1; IGFBP7; QSOX1; MBTPS1; F5; SPARCL1; GAS6; FSTL1; F2; MEN1; CYR61; FBN1; CP; RCN1; STC2; IGFBP4; FN1; LGALS1; MFGE8; APOA1; GPC3; KTN1; TIMP1; APLP2; APOB; FAM20C; BMP4; PLG; ALB; CDH2; PDIA6; SERPINA1; SHISA5; CST3; TF; WFS1; CSF1; GOLM1; DNAJC3; SDC2; CKAP4; FGA; C3; PCSK9; CALU;
Cargo concentration in the ER	19	32	0.70922	2.37727	3.65156e-05	0.0654725	0.000513417	0.000997033	SEC23A; FOLR1; F5; PREB; TGFA; SEC24C; SEC24B; GRIA1; TMED10; SEC24D; GOSR2; TMED2; COL7A1; LMAN2; SERPINA1; SAR1B; LMAN1; CTSC; CD59;
Post-translational protein phosphorylation	44	107	1.6424	1.6463	0.00016863	0.302354	0.00186638	0.00362443	P4HB; HSP90B1; IGFBP7; QSOX1; MBTPS1; F5; SPARCL1; GAS6; FSTL1; MEN1; CYR61; FBN1; CP; RCN1; STC2; IGFBP4; FN1; LGALS1; MFGE8; APOA1; GPC3; KTN1; TIMP1; APLP2; APOB; FAM20C; BMP4; ALB; CDH2; PDIA6; SERPINA1; SHISA5; CST3; TF; WFS1; CSF1; GOLM1; DNAJC3; SDC2; CKAP4; FGA; C3; PCSK9; CALU;
Dissolution of Fibrin Clot	7	13	0.261292	2.15687	0.0241201	1	0.111462	0.216455	SERPINE2; PLAT; PLAUR; S100A10; ANXA2; PLG; HRG;
Intrinsic Pathway of Fibrin Clot Formation	8	22	0.298619	1.45678	0.160782	1	0.443511	0.861277	SERPINE2; PRCP; F2; F10; GP1BB; SERPING1; VWF; C1QBP;
Degradation of the extracellular matrix	21	81	0.783875	1.03817	0.464374	1	0.80512	1	HSPG2; BMP1; NCSTN; HTRA1; FBN1; FN1; CAPN1; BSG; PLG; MMP9; FBN2; LAMA3; CAPNS1; DCN; CTSS; LAMA5; CAPN2; CD44; CASP3; CAPN3; ELANE;
Rho GTPase cycle	36	141	1.34378	1.02225	0.472103	1	0.810754	1	ECT2; ARHGEF12; ARHGEF11; ARHGAP32; GDI1; DLC1; TIAM1; OPHN1; KALRN; VAV1; SOS2; GDI2; ITSN1; PIK3R2; ARHGEF2; RHOA; PREX1; MYO9B; ARHGEF7; RAC2; RHOC; ARHGDIA; VAV2; RACGAP1; SOS1; TRIO; VAV3; ARAP1; RHOB; ARHGDIB; AKAP13; ARHGAP21; OCRL; ARHGEF10; GNA13; RALBP1;
HDL assembly	4	8	0.149309	2.00399	0.113477	1	0.345341	0.670636	BMP1; APOA1; PRKACA; PRKACB;
O-linked glycosylation of mucins	2	57	0.0746547	0.141133	0.999999	1	1	1	GALNT1; MUC1;
ECM proteoglycans	34	76	1.26913	1.7911	0.000132543	0.237649	0.00150411	0.00292091	ITGB3; BGN; COL5A1; SPARC; AGRN; COL2A1; COL5A2; TGFB3; HSPG2; ITGB1; LUM; TGFB2; LRP4; MUSK; FN1; COL1A2; TNXB; COL6A2; VTN; COL6A3; COL3A1; ITGA8; COL4A2; ITGAV; NCAM1; COL1A1; LAMA3; DCN; ITGA2; LAMA2; LAMA5; COL4A1; COL6A1; DAG1;
Lysosome Vesicle Biogenesis	13	35	0.485256	1.48754	0.0748592	1	0.25664	0.498382	AP1G1; M6PR; CLTA; CHMP2A; GNS; ARRB1; VAMP7; HGS; VAMP2; AP1M1; TXNDC5; DNM2; CLTC;
Formyl peptide receptors bind formyl peptides and many other ligands	1	9	0.0373274	0.448724	0.924831	1	1	1	ANXA1;
TAK1 activates NFkB by phosphorylation and activation of IKKs complex	15	32	0.55991	1.87706	0.00585052	1	0.0356802	0.0692894	UBC; IKBKG; NOD2; MAP3K7; NOD1; TAB2; TAB1; CHUK; TRAF6; IRAK1; AGER; UBA52; NFKBIB; RIPK2; UBE2N;
The NLRP3 inflammasome	7	15	0.261292	1.86948	0.056287	1	0.209383	0.406613	MEFV; TXNIP; SUGT1; NLRP3; PYCARD; P2RX7; HSP90AB1;
Advanced glycosylation endproduct receptor signaling	6	13	0.223964	1.84918	0.0798374	1	0.265582	0.515748	LGALS3; AGER; CAPZA2; CAPZA1; DDOST; MAPK1;
TRAF6 mediated NF-kB activation	11	24	0.410601	1.8356	0.0210996	1	0.0998197	0.193845	TRIM25; IKBKG; CHUK; TRAF6; MAP3K1; AGER; NFKBIB; IFIH1; MAVS; TRAF2; DDX58;
Amyloid fiber formation	24	108	0.895857	0.889838	0.779344	1	1	1	GGA1; HSPG2; APH1A; UBC; TTR; FURIN; NCSTN; TGFBI; SORL1; MFGE8; APOA1; SNCA; UBA52; NPPA; CST3; LTF; GSN; H3F3B; BACE1; B2M; H3F3A; USP9X; FGA; H2AFZ;
Adenosine P1 receptors	2	3	0.0746547	2.67308	0.156014	1	0.43547	0.845663	ADORA2A; ADORA1;
NGF-independant TRKA activation	3	5	0.111982	2.40498	0.10327	1	0.328303	0.637549	ADORA2A; NTRK1; NTRK2;
Surfactant metabolism	4	30	0.149309	0.534886	0.962562	1	1	1	ADORA2A; GATA6; CTSH; CKAP4;
Phase I - Functionalization of compounds	5	20	0.186637	1.00224	0.584545	1	0.920183	1	AHR; ARNT2; EPHX1; ARNT; CYB5B;
ISG15 antiviral mechanism	33	73	1.2318	1.80986	0.000129494	0.232183	0.00147887	0.00287191	TRIM25; EIF4E2; UBC; SEH1L; JAK1; PLCG1; NUP133; STAT1; NUP85; KPNA3; PPM1B; KPNA4; EIF4G3; NEDD4; EIF4A1; FLNB; IFIT1; MX1; EIF2AK2; TPR; UBA52; NUP62; IRF3; EIF4E; EIF4G2; EIF4G1; RANBP2; KPNB1; EIF4A3; ARIH1; DDX58; NUP54; UBE2N;
Transport of the SLBP independent Mature mRNA	8	34	0.298619	0.942777	0.642328	1	0.976012	1	SEH1L; NUP133; NUP85; TPR; NUP62; EIF4E; RANBP2; NUP54;
Transport of the SLBP Dependant Mature mRNA	8	35	0.298619	0.915848	0.67715	1	1	1	SEH1L; NUP133; NUP85; TPR; NUP62; EIF4E; RANBP2; NUP54;
Transport of Mature mRNA Derived from an Intronless Transcript	10	41	0.373274	0.977073	0.594584	1	0.932712	1	SEH1L; NUP133; NUP85; TPR; SYMPK; NUP62; EIF4E; RANBP2; CPSF1; NUP54;
Transport of Mature mRNA derived from an Intron-Containing Transcript	27	74	1.00784	1.46089	0.018098	1	0.088419	0.171706	SRSF11; SRSF6; SLU7; SRSF2; UPF3B; SEH1L; ZC3H11A; NUP133; GLE1; NUP85; SRSF1; U2AF1; RNPS1; SRRM1; POLDIP3; SARNP; THOC2; MAGOH; TPR; SRSF4; NUP62; RANBP2; SRSF3; THOC5; U2AF2; EIF4A3; NUP54;
Rev-mediated nuclear export of HIV RNA	12	34	0.447928	1.41358	0.118418	1	0.357448	0.694149	RANGAP1; RCC1; SEH1L; RANBP1; NUP133; NUP85; XPO1; RAN; TPR; NUP62; RANBP2; NUP54;
Transport of Ribonucleoproteins into the Host Nucleus	8	31	0.298619	1.03398	0.526427	1	0.884614	1	SEH1L; NUP133; NUP85; TPR; NUP62; RANBP2; KPNB1; NUP54;
NS1 Mediated Effects on Host Pathways	10	37	0.373274	1.08267	0.448636	1	0.788632	1	SEH1L; NUP133; NUP85; KPNA3; KPNA4; TPR; NUP62; RANBP2; KPNB1; NUP54;
Viral Messenger RNA Synthesis	12	43	0.447928	1.11778	0.384233	1	0.747213	1	POLR2A; POLR2E; POLR2C; SEH1L; NUP133; GTF2F1; NUP85; POLR2G; TPR; NUP62; RANBP2; NUP54;
NEP/NS2 Interacts with the Cellular Export Machinery	9	31	0.335946	1.16307	0.365191	1	0.722705	1	SEH1L; NUP133; NUP85; XPO1; RAN; TPR; NUP62; RANBP2; NUP54;
Regulation of Glucokinase by Glucokinase Regulatory Protein	8	31	0.298619	1.03398	0.526427	1	0.884614	1	SEH1L; NUP133; NUP85; GCK; TPR; NUP62; RANBP2; NUP54;
Nuclear import of Rev protein	11	33	0.410601	1.33513	0.180018	1	0.475364	0.923134	NPM1; RCC1; SEH1L; NUP133; NUP85; RAN; TPR; NUP62; RANBP2; KPNB1; NUP54;
Vpr-mediated nuclear import of PICs	9	33	0.335946	1.0926	0.445756	1	0.784338	1	SEH1L; NUP133; NUP85; BANF1; TPR; NUP62; RANBP2; HMGA1; NUP54;
snRNP Assembly	16	53	0.597238	1.20897	0.232284	1	0.555038	1	SEH1L; NUP133; NUP85; WDR77; SMN2; DDX20; TPR; PRMT5; NUP62; SNRPD2; RANBP2; GEMIN4; CLNS1A; SMN1; SNRPB; NUP54;
SUMOylation of DNA damage response and repair proteins	25	75	0.933184	1.33468	0.0645438	1	0.228258	0.443268	CETN2; PIAS4; PCGF2; SEH1L; SUMO2; NUP133; NUP85; PHC2; SUMO3; HDAC7; RAD21; HERC2; SP100; XRCC4; TPR; STAG2; NUP62; PIAS1; RANBP2; STAG1; CBX8; SMC3; XPC; SMC1A; NUP54;
SUMOylation of ubiquitinylation proteins	11	38	0.410601	1.1595	0.343037	1	0.699733	1	PIAS4; SEH1L; NUP133; NUP85; VHL; TRIM27; TPR; NUP62; PIAS1; RANBP2; NUP54;
Nuclear Pore Complex (NPC) Disassembly	9	35	0.335946	1.03019	0.524803	1	0.883541	1	NEK6; SEH1L; NUP133; NUP85; TPR; NUP62; RANBP2; CCNB1; NUP54;
SUMOylation of SUMOylation proteins	9	34	0.335946	1.06048	0.485657	1	0.820719	1	PIAS4; SEH1L; SUMO2; NUP133; NUP85; TPR; NUP62; RANBP2; NUP54;
SUMOylation of chromatin organization proteins	19	70	0.70922	1.08694	0.381561	1	0.744533	1	PCGF2; SEH1L; SUMO2; NUP133; NUP85; PHC2; SUMO3; SATB2; SATB1; CHD3; TPR; NUP62; PIAS1; RANBP2; HDAC4; L3MBTL2; CBX8; CBX5; NUP54;
SUMOylation of RNA binding proteins	14	46	0.522583	1.2189	0.24189	1	0.555038	1	PCGF2; SEH1L; SUMO2; NUP133; NUP85; PHC2; HNRNPK; HNRNPC; NOP58; TPR; NUP62; RANBP2; CBX8; NUP54;
SUMOylation of DNA replication proteins	15	45	0.55991	1.33492	0.131535	1	0.392417	0.762057	RANGAP1; PIAS4; SEH1L; SUMO2; NUP133; NUP85; SUMO3; PIAS3; AURKB; AURKA; BIRC5; TPR; NUP62; RANBP2; NUP54;
Transcriptional regulation by small RNAs	16	106	0.597238	0.604543	0.995325	1	1	1	POLR2A; POLR2E; POLR2C; SEH1L; NUP133; NUP85; H2AFV; RAN; POLR2G; TPR; NUP62; RANBP2; H3F3B; H3F3A; NUP54; H2AFZ;
tRNA processing in the nucleus	12	57	0.447928	0.843286	0.797495	1	1	1	XPOT; SEH1L; NUP133; NUP85; RAN; TPR; ELAC2; NUP62; RANBP2; CPSF1; DDX1; NUP54;
Synthesis of Ketone Bodies	3	8	0.111982	1.50424	0.320963	1	0.658452	1	BDH2; BDH1; HMGCL;
Lysine catabolism	5	12	0.186637	1.66985	0.157138	1	0.43547	0.845663	GCDH; DLD; ALDH7A1; OGDH; DLST;
Cargo recognition for clathrin-mediated endocytosis	47	99	1.75439	1.90061	9.62062e-07	0.00172498	2.05355e-05	3.98789e-05	AP2A1; AP2S1; SCARB2; AP2M1; M6PR; ITSN2; CLTA; AP2B1; UBC; ITSN1; AGFG1; WNT5A; DVL2; TOR1A; VAMP3; AP2A2; ADRB2; ARRB1; SYT1; VAMP7; NEDD8; EPS15; COPS5; CFTR; SH3KBP1; COPS2; HGS; APOB; COPS8; IGF2R; UBA52; PICALM; VAMP2; GPS1; COPS6; CD4; TF; UBQLN1; CBL; CLTC; AVP; SH3GL1; DAB2; TFRC; LDLR; ARRB2; FZD4;
Clathrin-mediated endocytosis	60	123	2.23964	1.95284	8.83318e-09	1.58379e-05	2.23069e-07	4.3319e-07	AP2A1; AP2S1; SCARB2; AP2M1; M6PR; ITSN2; CLTA; ARPC5; AP2B1; UBC; ARPC4; ARPC2; ITSN1; AGFG1; ARPC3; WNT5A; DVL2; GAK; VAMP3; CTTN; AP2A2; ADRB2; ARRB1; RAB5A; SYT1; VAMP7; PIK3C2A; RAB5B; SNX9; EPS15; BIN1; WASL; FNBP1; PACSIN2; CFTR; ARF6; SH3KBP1; HGS; APOB; IGF2R; UBA52; DNM1; PICALM; VAMP2; HIP1; DNM2; CD4; TF; HIP1R; CBL; CLTC; AVP; OCRL; SH3GL1; ARPC1A; DAB2; TFRC; LDLR; ARRB2; FZD4;
Activation of PPARGC1A (PGC-1alpha) by phosphorylation	6	10	0.223964	2.40338	0.0196054	1	0.0939906	0.182525	MAPK11; PRKAA2; PRKAB1; PRKAB2; PRKAG1; PRKAG2;
Energy dependent regulation of mTOR by LKB1-AMPK	12	29	0.447928	1.65721	0.0386171	1	0.158445	0.307693	TSC2; RHEB; PPM1A; TSC1; RPTOR; PRKAA2; PRKAB1; PRKAB2; PRKAA1; MLST8; PRKAG1; PRKAG2;
Regulation of TP53 Activity through Phosphorylation	33	92	1.2318	1.43613	0.0127682	1	0.06876	0.133529	TPX2; RPA3; TAF7; TAF10; UBC; KAT5; CSNK2A2; TAF15; TAF2; SSRP1; RAD50; RBBP8; CSNK2A1; MAPK11; CDK5; AURKB; SUPT16H; AURKA; BARD1; CSNK2B; PRKAA2; CHEK1; RFC5; PRKAB1; UBA52; CDK2; PRKAB2; RFC3; PRKAA1; PRKAG1; PRKAG2; HIPK1; HIPK2;
AMPK inhibits chREBP transcriptional activation activity	6	8	0.223964	3.00348	0.00419557	1	0.0266761	0.0518037	MLXIPL; ADIPOR2; ADIPOQ; PRKAA2; PRKAB2; PRKAG2;
Import of palmitoyl-CoA into the mitochondrial matrix	7	14	0.261292	2.00292	0.0380247	1	0.156372	0.303668	SLC22A5; PPARD; RXRA; PRKAA2; CPT1A; PRKAB2; PRKAG2;
Methionine salvage pathway	1	6	0.0373274	0.672713	0.821839	1	1	1	GOT1;
Gluconeogenesis	18	34	0.671892	2.11978	0.000426833	0.765312	0.00425173	0.00825667	PCK2; SLC25A13; PGK1; GAPDH; SLC25A1; GOT1; ENO1; G6PC3; SLC37A4; MDH1; FBP1; SLC25A12; TPI1; ALDOA; SLC25A11; ENO2; MDH2; PC;
Amino acid synthesis and interconversion (transamination)	7	25	0.261292	1.12199	0.438037	1	0.773794	1	ALDH18A1; GOT1; ASNS; GLS; OAT; GLUD1; GLUL;
NRAGE signals death through JNK	21	59	0.783875	1.42522	0.0448412	1	0.179465	0.348512	ECT2; ARHGEF12; ARHGEF11; TIAM1; KALRN; VAV1; SOS2; ITSN1; ARHGEF2; PREX1; ARHGEF7; VAV2; BCL2L11; BAD; SOS1; TRIO; VAV3; AKAP13; ARHGEF10; GNA13; MAGED1;
Degradation of cysteine and homocysteine	1	9	0.0373274	0.448724	0.924831	1	1	1	TXN2;
Glyoxylate metabolism and glycine degradation	8	29	0.298619	1.10527	0.442297	1	0.779016	1	DLD; BCKDHA; DLAT; PDHB; PDHA1; PDHX; OGDH; DLST;
Integrin alphaIIb beta3 signaling	12	23	0.447928	2.08934	0.00457485	1	0.0288828	0.056089	ITGB3; CSK; SRC; SYK; FN1; RASGRP1; RAP1A; RAPGEF3; VWF; RAP1B; FGB; FGA;
GRB2:SOS provides linkage to MAPK signaling for Integrins	9	15	0.335946	2.40285	0.00414472	1	0.0266761	0.0518037	ITGB3; SRC; FN1; RAP1A; VWF; SOS1; RAP1B; FGB; FGA;
p130Cas linkage to MAPK signaling for integrins	10	15	0.373274	2.66954	0.000782975	1	0.00719935	0.0139808	ITGB3; BCAR1; SRC; FN1; RAP1A; VWF; RAP1B; CRK; FGB; FGA;
Vif-mediated degradation of APOBEC3G	39	53	1.45577	2.94578	1.32741e-13	2.38004e-10	4.85722e-12	9.4325e-12	PSMB2; PSMF1; UBC; PSMA1; RBX1; PSMA2; PSME3; CUL5; PSME1; PSMA3; PSME4; PSMD1; PSMB6; PSMC2; PSMA5; PSMB1; PSMA6; UBA52; PSMA4; PSMB7; PSMB5; PSMC4; PSME2; PSMD4; PSMD8; PSMB8; PSMA7; PSMC6; PSMD6; PSMC1; PSMC5; PSMC3; PSMD9; PSMD3; PSMD10; PSMD14; PSMD13; PSMD2; PSMB4;
APOBEC3G mediated resistance to HIV-1 infection	3	5	0.111982	2.40498	0.10327	1	0.328303	0.637549	PPIA; BANF1; HMGA1;
PPARA activates gene expression	33	117	1.2318	1.12929	0.238447	1	0.555038	1	AGT; AHR; ARNT2; FADS1; RORA; MED4; FHL2; HMGCR; GPS2; ALAS1; RXRB; MED24; RXRA; CARM1; NCOA2; APOA1; CPT1A; TBL1X; MED12; TBL1XR1; TNFRSF21; NCOA1; MED15; MED13; CCNC; CD36; SREBF1; THRAP3; NCOA6; ARNT; SREBF2; CYP1A1; TRIB3;
ABC transporters in lipid homeostasis	2	18	0.0746547	0.446751	0.960509	1	1	1	PEX19; APOA1;
Retinoid cycle disease events	3	12	0.111982	1.00324	0.608855	1	0.949285	1	RBP4; STRA6; TTR;
The canonical retinoid cycle in rods (twilight vision)	4	22	0.149309	0.729302	0.837397	1	1	1	RBP4; STRA6; TTR; MYO7A;
ABC-family proteins mediated transport	46	80	1.71706	2.30192	5.4348e-10	9.7446e-07	1.47645e-08	2.86721e-08	PSMB2; PSMF1; DERL1; ERLEC1; UBC; EIF2S2; PSMA1; EIF2S1; KCNJ11; EIF2S3; PSMA2; PSME3; PSME1; PSMA3; PSME4; PSMD1; PSMB6; CFTR; PSMC2; PSMA5; PSMB1; PSMA6; UBA52; PSMA4; PSMB7; PSMB5; PSMC4; PSME2; PSMD4; PSMD8; PSMB8; PSMA7; PSMC6; PSMD6; PSMC1; PSMC5; PSMC3; OS9; PSMD9; RNF185; PSMD3; PSMD10; PSMD14; PSMD13; PSMD2; PSMB4;
Cytosolic iron-sulfur cluster assembly	4	13	0.149309	1.23381	0.415121	1	0.773794	1	MMS19; CIAPIN1; CIAO1; RTEL1;
Recycling of bile acids and salts	4	16	0.149309	1.00262	0.594466	1	0.932712	1	RXRA; NCOA2; NCOA1; ALB;
ATP sensitive Potassium channels	1	4	0.0373274	1.00823	0.683338	1	1	1	KCNJ11;
Regulation of insulin secretion	21	32	0.783875	2.62738	1.40255e-06	0.00251478	2.8577e-05	5.54953e-05	SNAP25; KCNJ11; SLC2A1; GNAI2; CACNA1C; SLC25A6; AHCYL1; CACNB2; SLC25A5; RAPGEF3; VAMP2; GNAI1; CACNA1D; ITPR1; STXBP1; PRKACA; SLC25A4; PRKACB; ITPR2; ITPR3; ARL2;
Defective ABCC8 can cause hypoglycemias and hyperglycemias	1	2	0.0373274	2.01145	0.437238	1	0.773794	1	KCNJ11;
Ion homeostasis	26	54	0.970511	1.92774	0.000188915	0.338725	0.00205288	0.0039866	STIM1; ATP1A1; ATP2B1; RYR2; SRI; ATP1B3; SLC8A1; ASPH; KCNJ11; ATP1A2; ATP2B2; DMPK; AHCYL1; ATP1B1; RYR1; ATP1A3; ATP2A2; PLN; ITPR1; ATP2B4; PRKACA; NOS1; CALM1; CAMK2G; ITPR2; ITPR3;
Linoleic acid (LA) metabolism	2	8	0.0746547	1.00449	0.632542	1	0.961957	1	ELOVL5; FADS1;
alpha-linolenic acid (ALA) metabolism	4	13	0.149309	1.23381	0.415121	1	0.773794	1	ELOVL5; SCP2; FADS1; HSD17B4;
Beta-oxidation of very long chain fatty acids	1	11	0.0373274	0.367212	0.957722	1	1	1	HSD17B4;
Cobalamin (Cbl, vitamin B12) transport and metabolism	5	21	0.186637	0.954541	0.632022	1	0.961957	1	MTR; MTRR; CUBN; MMADHC; LMBRD1;
OAS antiviral response	3	9	0.111982	1.33729	0.3988	1	0.762311	1	OAS1; FLNA; DDX58;
HDL remodeling	3	10	0.111982	1.20369	0.473882	1	0.810754	1	PLTP; APOA1; ALB;
Iron uptake and transport	15	28	0.55991	2.14511	0.0010927	1	0.00951074	0.0184694	HMOX1; UBC; CP; NEDD8; UBA52; SLC11A2; FTH1; TF; GLRX3; SKP1; HMOX2; CUL1; FTL; LCN2; CAND1;
Arachidonate production from DAG	1	5	0.0373274	0.806987	0.762474	1	1	1	MGLL;
Synthesis of PC	7	28	0.261292	1.00182	0.57141	1	0.912046	1	LPIN2; LPIN1; CSNK2A2; CSNK2A1; CSNK2B; STARD7; CHKA;
Acyl chain remodelling of PE	2	29	0.0746547	0.277352	0.997468	1	1	1	PLA2G6; PLA2G1B;
Triglyceride catabolism	7	24	0.261292	1.16872	0.391706	1	0.758454	1	PPP1CB; PPP1CC; FABP5; CAV1; PRKACA; PRKACB; MGLL;
Cytosolic sulfonation of small molecules	1	18	0.0373274	0.224487	0.994364	1	1	1	IMPAD1;
Regulation of actin dynamics for phagocytic cup formation	31	148	1.15715	0.838675	0.893813	1	1	1	WIPF1; MYH9; ARPC5; ARPC4; CYFIP2; ARPC2; VAV1; ARPC3; BTK; NCK1; SYK; MYO9B; DOCK1; WASL; BAIAP2; VAV2; CYFIP1; ARPC1B; NCKAP1L; MYO10; VAV3; NF2; CRK; FCGR2A; PAK1; CD247; ARPC1A; LIMK1; MYO5A; HSP90AB1; MAPK1;
VEGFA-VEGFR2 Pathway	32	62	1.19448	2.06636	5.6995e-06	0.0102192	0.000100188	0.000194561	ITGB3; BCAR1; FYN; SRC; CYFIP2; VAV1; PIK3R2; KDR; PAK2; ROCK2; NCK1; RHOA; MAPK13; MAPK11; ROCK1; DOCK1; AXL; CYBB; BAIAP2; VAV2; CYFIP1; ITGAV; NCKAP1L; SHB; NCK2; VAV3; PXN; CRK; PRKACA; PRKACB; CYBA; HSPB1;
RHO GTPases Activate WASPs and WAVEs	15	36	0.55991	1.66855	0.0205951	1	0.0982102	0.19072	WIPF1; ARPC5; ARPC4; CYFIP2; ARPC2; ARPC3; BTK; NCK1; WASL; BAIAP2; CYFIP1; ARPC1B; NCKAP1L; ARPC1A; MAPK1;
CDO in myogenesis	10	29	0.373274	1.38124	0.165401	1	0.44866	0.871277	TCF12; TCF4; MAPK11; SPAG9; MAP2K6; MEF2D; CTNNA1; CDH2; MEF2C; MEF2A;
Role of ABL in ROBO-SLIT signaling	5	8	0.186637	2.50373	0.0271637	1	0.121458	0.235865	ROBO1; CLASP1; CLASP2; SLIT2; CAP1;
HDR through Single Strand Annealing (SSA)	7	37	0.261292	0.758197	0.852695	1	1	1	RPA3; KAT5; RAD50; RBBP8; BARD1; RFC5; RFC3;
Recruitment and ATM-mediated phosphorylation of repair and signaling proteins at DNA double strand breaks	15	76	0.55991	0.790484	0.885751	1	1	1	PIAS4; UBC; KAT5; EYA1; RNF8; RAD50; HERC2; BAP1; SMARCA5; BARD1; UBA52; KDM4A; UIMC1; APBB1; UBE2N;
RUNX1 regulates transcription of genes involved in differentiation of HSCs	53	129	1.97835	1.64482	3.93493e-05	0.0705533	0.000542718	0.00105393	PSMB2; PSMF1; TCF12; UBC; RUNX1; PSMA1; GATA1; MNAT1; H2AFV; PSMA2; PSME3; PSME1; PSMA3; LMO2; PSME4; PSMD1; PSMB6; GATA2; YAP1; SPI1; ITCH; PSMC2; PSMA5; PSMB1; PSMA6; UBA52; PSMA4; PSMB7; PSMB5; PSMC4; PSME2; PSMD4; PSMD8; PSMB8; PSMA7; H3F3B; PSMC6; PSMD6; PSMC1; PSMC5; PSMC3; PSMD9; H3F3A; PSMD3; PSMD10; PSMD14; CCNH; GATA3; LDB1; PSMD13; PSMD2; H2AFZ; PSMB4;
RUNX2 regulates osteoblast differentiation	13	24	0.485256	2.16904	0.00205526	1	0.0160221	0.0311142	BGLAP; SRC; GLI3; HDAC6; YES1; SATB2; YAP1; RUNX2; COL1A1; WWTR1; HEY2; MAF; MAPK1;
Factors involved in megakaryocyte development and platelet production	37	109	1.38111	1.35905	0.0220859	1	0.103394	0.200787	ZFPM2; KDM1A; GATA6; AK3; GATA4; GATA1; ITPK1; DOCK2; IRF1; DOCK5; RAB5A; MICAL1; PHF21A; CDK5; HMG20B; VPS45; SH2B3; DOCK1; GATA2; DOCK8; RCOR1; CDK2; EHD1; CAPZB; RAD51C; MFN2; H3F3B; PRKACA; CAPZA2; CBX5; H3F3A; PRKAR2B; PRKACB; CAPZA1; JMJD1C; GATA3; PRKAR1A;
DCC mediated attractive signaling	6	14	0.223964	1.71719	0.111197	1	0.345341	0.670636	FYN; SRC; NCK1; DOCK1; WASL; TRIO;
Metalloprotease DUBs	7	37	0.261292	0.758197	0.852695	1	1	1	KAT2B; UBC; NLRP3; BARD1; UBA52; UIMC1; PSMD14;
Nonhomologous End-Joining (NHEJ)	11	69	0.410601	0.638643	0.9747	1	1	1	PAXIP1; PIAS4; KAT5; RNF8; RAD50; LIG4; HERC2; XRCC4; BARD1; UIMC1; UBE2N;
Processing of DNA double-strand break ends	19	98	0.70922	0.776416	0.922822	1	1	1	RPA3; PIAS4; UBC; SUMO2; KAT5; RNF8; RAD50; RBBP8; HERC2; BARD1; CHEK1; RFC5; UBA52; CDK2; RNF4; RFC3; UIMC1; PPP4C; UBE2N;
G2/M DNA damage checkpoint	13	84	0.485256	0.619911	0.98759	1	1	1	RPA3; PIAS4; KAT5; RNF8; RAD50; RBBP8; HERC2; BARD1; CHEK1; RFC5; RFC3; UIMC1; UBE2N;
G alpha (12/13) signalling events	29	79	1.08249	1.46977	0.0134038	1	0.0715266	0.138902	ECT2; ARHGEF12; ARHGEF11; TIAM1; GNB2; PLXNB1; KALRN; VAV1; SOS2; ITSN1; ARHGEF2; ROCK2; RHOA; PREX1; GNB5; ARHGEF7; RHOC; ROCK1; GNB1; VAV2; GNA12; GNG12; SOS1; TRIO; VAV3; RHOB; AKAP13; ARHGEF10; GNA13;
ChREBP activates metabolic gene expression	4	8	0.149309	2.00399	0.113477	1	0.345341	0.670636	MLX; MLXIPL; AGPAT1; FASN;
Biotin transport and metabolism	5	11	0.186637	1.82152	0.114215	1	0.345341	0.670636	PCCA; MCCC1; PCCB; HLCS; PC;
Activation of gene expression by SREBF (SREBP)	16	42	0.597238	1.52553	0.0410589	1	0.164695	0.31983	MVK; FDPS; HMGCR; SCD; RXRA; CARM1; NCOA2; IDI1; TBL1X; TBL1XR1; NCOA1; DHCR7; SREBF1; NCOA6; SREBF2; FASN;
Defective HLCS causes multiple carboxylase deficiency	5	7	0.186637	2.8609	0.0128086	1	0.06876	0.133529	PCCA; MCCC1; PCCB; HLCS; PC;
Fatty acyl-CoA biosynthesis	4	13	0.149309	1.23381	0.415121	1	0.773794	1	PPT1; SLC25A1; SCD; FASN;
Complex I biogenesis	10	54	0.373274	0.741896	0.899119	1	1	1	NDUFA13; NDUFB9; NDUFS2; NDUFB8; NDUFA9; NDUFA1; NDUFV1; NDUFV2; NDUFS3; NDUFA10;
Beta oxidation of myristoyl-CoA to lauroyl-CoA	2	3	0.0746547	2.67308	0.156014	1	0.43547	0.845663	HADHA; HADHB;
mitochondrial fatty acid beta-oxidation of unsaturated fatty acids	2	6	0.0746547	1.33877	0.465649	1	0.80512	1	HADHA; HADHB;
Beta oxidation of lauroyl-CoA to decanoyl-CoA-CoA	4	5	0.149309	3.20398	0.0155595	1	0.0771533	0.149828	HADHA; ECHS1; HADH; HADHB;
Beta oxidation of decanoyl-CoA to octanoyl-CoA-CoA	4	6	0.149309	2.67087	0.0374564	1	0.155461	0.301899	HADHA; ECHS1; HADH; HADHB;
Beta oxidation of octanoyl-CoA to hexanoyl-CoA	4	5	0.149309	3.20398	0.0155595	1	0.0771533	0.149828	HADHA; ECHS1; HADH; HADHB;
Beta oxidation of hexanoyl-CoA to butanoyl-CoA	4	5	0.149309	3.20398	0.0155595	1	0.0771533	0.149828	HADHA; ECHS1; HADH; HADHB;
Beta oxidation of butanoyl-CoA to acetyl-CoA	2	5	0.0746547	1.60598	0.366794	1	0.722705	1	ECHS1; HADH;
Beta oxidation of palmitoyl-CoA to myristoyl-CoA	2	3	0.0746547	2.67308	0.156014	1	0.43547	0.845663	HADHA; HADHB;
Transport of vitamins, nucleosides, and related molecules	1	3	0.0373274	1.34319	0.57785	1	0.912046	1	SLC33A1;
Defective SLC33A1 causes spastic paraplegia 42 (SPG42)	1	1	0.0373274	4.00297	0.249814	1	0.555038	1	SLC33A1;
Mitochondrial Fatty Acid Beta-Oxidation	1	20	0.0373274	0.202049	0.996832	1	1	1	DBI;
Synthesis of very long-chain fatty acyl-CoAs	2	24	0.0746547	0.33511	0.990978	1	1	1	HSD17B12; ELOVL5;
Meiotic synapsis	13	79	0.485256	0.659141	0.974835	1	1	1	HSPA2; SYNE2; RAD21; H2AFV; SUN2; STAG2; SYNE1; POT1; STAG1; TINF2; SMC3; SMC1A; H2AFZ;
Packaging Of Telomere Ends	4	52	0.149309	0.308632	0.999691	1	1	1	H2AFV; POT1; TINF2; H2AFZ;
DNA Damage/Telomere Stress Induced Senescence	8	66	0.298619	0.485742	0.99704	1	1	1	KAT5; RAD50; H2AFV; CDK2; CDKN1B; POT1; TINF2; H2AFZ;
Metabolism of Angiotensinogen to Angiotensins	4	17	0.149309	0.943676	0.646487	1	0.979841	1	AGT; CTSD; MME; ATP6AP2;
Sphingolipid de novo biosynthesis	11	44	0.410601	1.00143	0.556747	1	0.908323	1	ALDH3A2; SPTLC1; SGPL1; VAPA; COL4A3BP; SPTLC2; SPHK1; KDSR; VAPB; PRKD2; PRKD1;
Synthesis, secretion, and deacylation of Ghrelin	4	18	0.149309	0.891279	0.693873	1	1	1	SPCS1; KLF4; UCN; GHRL;
Highly calcium permeable postsynaptic nicotinic acetylcholine receptors	2	11	0.0746547	0.730788	0.802662	1	1	1	CHRNA7; CHRNB2;
Highly calcium permeable nicotinic acetylcholine receptors	1	9	0.0373274	0.448724	0.924831	1	1	1	CHRNB2;
Highly sodium permeable acetylcholine nicotinic receptors	1	7	0.0373274	0.576748	0.866371	1	1	1	CHRNB2;
Apoptotic cleavage of cellular proteins	10	18	0.373274	2.22486	0.00535388	1	0.0331017	0.0642821	BCAP31; FNTA; STK24; ROCK1; SATB1; CASP7; BIRC2; CASP8; PRKCQ; CASP3;
Peptide ligand-binding receptors	21	106	0.783875	0.793345	0.914072	1	1	1	EDN3; EDNRB; AGT; EDNRA; GAL; EDN1; F2R; MC1R; F2; OPRK1; NTSR1; AGTR2; OPRM1; C5; PSAP; POMC; ECE1; F2RL1; C3; GHRL; NMB;
Chemokine receptors bind chemokines	11	48	0.410601	0.917991	0.683052	1	1	1	CCR7; CCL5; CX3CR1; CCL19; CCL21; CCR6; CCR2; CCR1; CXCL12; CXCR4; CCR5;
HATs acetylate histones	25	142	0.933184	0.704981	0.986461	1	1	1	OGT; SUPT7L; TRRAP; ENY2; MCRS1; TAF10; KAT2B; ATXN7; KAT5; PAX3; RBBP7; MORF4L2; KAT2A; RUVBL1; TADA3; MORF4L1; NCOA2; HCFC1; ELP3; WDR5; PHF20; NCOA1; RUVBL2; USP22; SAP130;
RMTs methylate histone arginines	20	79	0.746547	1.01379	0.515857	1	0.869296	1	CCND1; PRMT1; RPS2; DNMT3A; RBBP7; WDR77; ARID1A; H2AFV; SMARCC1; CARM1; ARID1B; SMARCA4; WDR5; SMARCB1; PRMT5; CDK4; SMARCD1; SMARCC2; SMARCE1; H2AFZ;
UCH proteinases	53	101	1.97835	2.10076	2.49857e-09	4.47993e-06	6.58813e-08	1.27939e-07	OGT; PSMB2; YY1; PSMF1; MCRS1; TGFBR1; UBC; PSMA1; USP15; TGFBR2; RUVBL1; SMAD7; BAP1; PSMA2; PSME3; NEDD8; PSME1; PSMA3; HCFC1; PSME4; PSMD1; PSMB6; BARD1; ADRM1; PSMC2; PSMA5; ASXL1; PSMB1; PSMA6; UBA52; PSMA4; PSMB7; PSMB5; PSMC4; PSME2; PSMD4; MBD5; INO80; PSMD8; PSMB8; PSMA7; PSMC6; PSMD6; PSMC1; PSMC5; PSMC3; PSMD9; PSMD3; PSMD10; PSMD14; PSMD13; PSMD2; PSMB4;
DNA Damage Recognition in GG-NER	18	38	0.671892	1.8967	0.00227036	1	0.0170325	0.0330763	CETN2; YY1; DDB1; MCRS1; CUL4A; UBC; CUL4B; RBX1; RUVBL1; RAD23B; COPS5; COPS2; COPS8; UBA52; GPS1; COPS6; INO80; XPC;
RUNX1 interacts with co-factors whose precise effect on RUNX1 targets is not known	17	37	0.634565	1.83979	0.00443125	1	0.0280751	0.0545205	RUNX1; RYBP; CSNK2A2; PHC2; AUTS2; ARID1A; SMARCC1; CSNK2A1; ARID1B; SMARCA4; CSNK2B; SMARCB1; SMARCD1; CBX8; SMARCC2; SMARCE1; HIPK2;
Muscarinic acetylcholine receptors	1	5	0.0373274	0.806987	0.762474	1	1	1	CHRM3;
Acetylcholine regulates insulin secretion	3	10	0.111982	1.20369	0.473882	1	0.810754	1	PLCB1; GNAQ; CHRM3;
Mitochondrial protein import	18	64	0.671892	1.12629	0.323914	1	0.663746	1	CYC1; CS; CHCHD10; SLC25A13; PMPCA; BCS1L; SLC25A6; SAMM50; NDUFB8; SLC25A12; FXN; TOMM20; PMPCB; TAZ; CHCHD2; PITRM1; SLC25A4; VDAC1;
Citric acid cycle (TCA cycle)	11	22	0.410601	2.0024	0.00984741	1	0.0569562	0.110606	CS; DLD; SUCLG1; SDHD; SUCLA2; IDH3B; SDHB; MDH2; OGDH; SDHA; DLST;
Peroxisomal protein import	21	63	0.783875	1.33475	0.0850846	1	0.28199	0.547612	PEX14; MPV17; PHYH; GNPAT; AMACR; PEX2; UBC; SCP2; UBE2D1; UBE2D3; NOS2; ECH1; GSTK1; UBA52; LONP2; EPHX2; HMGCL; PEX7; IDE; USP9X; HSD17B4;
Beta-oxidation of pristanoyl-CoA	3	9	0.111982	1.33729	0.3988	1	0.762311	1	AMACR; SCP2; HSD17B4;
TYSND1 cleaves peroxisomal proteins	3	7	0.111982	1.71882	0.243156	1	0.555038	1	PHYH; SCP2; HSD17B4;
Eukaryotic Translation Termination	71	97	2.65024	2.93012	1.78641e-23	3.20304e-20	3.55893e-21	6.91129e-21	RPL37; RPL3; RPL26; RPL37A; RPL27; RPL29; TRMT112; RPL38; RPL39; RPS21; RPS2; RPL12; RPL10A; RPL30; RPS29; RPS3A; RPLP1; RPL27A; RPL23; RPL32; RPS7; RPS16; RPS12; RPS6; RPL8; RPL7A; RPL21; RPS11; RPS28; RPLP2; RPS13; RPS27; RPS25; RPL17; RPL5; RPS20; RPS15A; RPLP0; RPS26; RPS19; RPL18; RPL4; RPL10; FAU; RPS8; RPL31; RPL15; RPL18A; RPS17; RPS15; RPS5; RPL34; RPL13A; RPS3; UBA52; RPS9; RPSA; RPL13;…
Respiratory electron transport	27	87	1.00784	1.24262	0.119296	1	0.359493	0.698118	CYC1; COX7B; NDUFA13; LRPPRC; NDUFB9; ETFA; UQCRC2; SDHD; COX6B1; NDUFS2; SDHB; NDUFB8; UQCRQ; COX6A1; SCO1; CYCS; NDUFA9; NDUFA1; UQCRC1; NDUFV1; SCO2; COX4I1; NDUFV2; NDUFS3; SDHA; NDUFA10; NDUFA4;
Ethanol oxidation	1	12	0.0373274	0.336637	0.968294	1	1	1	ALDH1A1;
Transcriptional activation of mitochondrial biogenesis	15	54	0.55991	1.11247	0.366414	1	0.722705	1	ALAS1; RXRA; CARM1; NCOA2; HCFC1; TBL1X; MEF2D; CYCS; TBL1XR1; SSBP1; NCOA1; MEF2C; GLUD1; CALM1; NCOA6;
Smooth Muscle Contraction	19	35	0.70922	2.17357	0.000192364	0.344909	0.00207777	0.00403493	VCL; SORBS3; PAK2; MYL12A; MYLK; TPM1; TPM2; MYH11; ANXA2; ANXA1; TPM3; DYSF; MYL12B; ANXA6; PXN; PAK1; CALM1; CAV3; SORBS1;
NOTCH4 Intracellular Domain Regulates Transcription	8	20	0.298619	1.60239	0.101244	1	0.328303	0.637549	KAT2B; RBPJ; SMAD3; KAT2A; NOTCH2; SNW1; NOTCH1; HEY2;
Gap junction degradation	8	12	0.298619	2.66976	0.0027522	1	0.0201416	0.0391141	AP2M1; CLTA; GJA1; DNM1; DNM2; CLTC; DAB2; MYO6;
Formation of annular gap junctions	7	11	0.261292	2.54867	0.00749897	1	0.044522	0.0864598	AP2M1; CLTA; GJA1; DNM1; DNM2; CLTC; DAB2;
Prefoldin mediated transfer of substrate to CCT/TriC	11	28	0.410601	1.57346	0.067325	1	0.236693	0.459648	CCT2; CCT7; CCT8; CCT6A; CCT3; CCT4; TUBB3; TUBB1; TCP1; TUBA4A; TUBA1A;
Folding of actin by CCT/TriC	7	10	0.261292	2.80328	0.00347454	1	0.0240535	0.0467107	CCT2; CCT7; CCT8; CCT6A; CCT3; CCT4; TCP1;
EPHB-mediated forward signaling	26	42	0.970511	2.4784	4.26631e-07	0.000764949	9.80703e-06	1.90448e-05	RASA1; TIAM1; FYN; SRC; ARPC5; KALRN; ARPC4; ARPC2; ITSN1; ARPC3; ROCK2; RHOA; YES1; ROCK1; WASL; GRIN1; ARPC1B; EPHB1; EFNB1; LYN; PAK1; LIMK2; ARPC1A; LIMK1; EFNB2; SDC2;
EPH-ephrin mediated repulsion of cells	26	51	0.970511	2.04112	5.59022e-05	0.100233	0.000742464	0.00144183	AP2A1; AP2S1; AP2M1; CLTA; TIAM1; FYN; APH1A; SRC; AP2B1; NCSTN; AP2A2; YES1; VAV2; EPHB1; DNM1; MMP9; EPHA2; EFNA1; EFNB1; VAV3; LYN; EFNA5; CLTC; EFNB2; EPHA4; PSEN2;
Adherens junctions interactions	9	32	0.335946	1.12674	0.405466	1	0.773794	1	JUP; ANG; CADM1; CTNNA1; CDH2; CDH13; CTNND1; CDH12; CDH11;
Recycling pathway of L1	21	48	0.783875	1.75177	0.00342181	1	0.0240535	0.0467107	AP2A1; AP2S1; AP2M1; CLTA; SRC; AP2B1; DPYSL2; AP2A2; L1CAM; TUBA1B; EZR; TUBB3; MSN; TUBB1; DNM1; DNM2; CLTC; TUBA4A; TUBA1A; RDX; MAPK1;
Interaction between L1 and Ankyrins	7	31	0.261292	0.904897	0.687783	1	1	1	SPTBN1; SPTBN2; ANK2; L1CAM; ANK3; SPTAN1; SCN5A;
Cell-extracellular matrix interactions	5	12	0.186637	1.66985	0.157138	1	0.43547	0.845663	FLNC; FLNA; VASP; ILK; FERMT2;
B-WICH complex positively regulates rRNA expression	13	90	0.485256	0.578588	0.994967	1	1	1	POLR2E; DEK; KAT2B; POLR1C; KAT2A; H2AFV; SMARCA5; SF3B1; POLR1A; H3F3B; MYBBP1A; H3F3A; H2AFZ;
RHO GTPases activate IQGAPs	11	31	0.410601	1.42124	0.127591	1	0.382061	0.741945	MEN1; TUBA1B; TUBB3; CTNNA1; TUBB1; IQGAP1; TUBA4A; CALM1; TUBA1A; IQGAP2; CLIP1;
Striated Muscle Contraction	10	36	0.373274	1.11274	0.410595	1	0.773794	1	DMD; VIM; TPM1; TPM2; DES; TCAP; TTN; TMOD1; TPM3; TMOD3;
Defective ACTH causes Obesity and Pro-opiomelanocortinin deficiency (POMCD)	1	2	0.0373274	2.01145	0.437238	1	0.773794	1	POMC;
Syndecan interactions	17	27	0.634565	2.52094	3.25366e-05	0.0583381	0.000478181	0.000928606	ITGB3; COL5A1; COL5A2; ITGA6; ITGB1; FN1; ITGB4; COL1A2; VTN; COL3A1; ITGAV; COL1A1; ITGA2; THBS1; SDC1; CASK; SDC2;
Nephrin family interactions	11	23	0.410601	1.91537	0.0146806	1	0.0769658	0.149464	FYN; PIK3R2; SPTBN1; NCK1; MAGI2; CD2AP; WASL; SPTAN1; NCK2; IQGAP1; CASK;
Regulation of cytoskeletal remodeling and cell spreading by IPP complex components	2	8	0.0746547	1.00449	0.632542	1	0.961957	1	PXN; RSU1;
Unblocking of NMDA receptors, glutamate binding and activation	6	20	0.223964	1.20229	0.382025	1	0.744533	1	GRIA1; NEFL; GRIN1; DLG1; GRIN2A; CAMK2G;
CREB1 phosphorylation through the activation of CaMKII/CaMKK/CaMKIV cascasde	6	18	0.223964	1.33581	0.281786	1	0.601478	1	NEFL; GRIN1; DLG1; GRIN2A; CALM1; CAMK2G;
Ras activation upon Ca2+ influx through NMDA receptor	6	20	0.223964	1.20229	0.382025	1	0.744533	1	NEFL; GRIN1; DLG1; GRIN2A; CALM1; CAMK2G;
RAF/MAP kinase cascade	42	122	1.56775	1.37829	0.0120225	1	0.0667378	0.129602	RAPGEF2; GDNF; HBEGF; FYN; ERBB3; PDGFA; PEA15; PTPRA; MET; JAK1; KIT; ANGPT1; CSF2; SPTBN1; KITLG; SPTBN2; RASGRP1; NEFL; JAK3; ERBB4; GRIN1; FGF8; NCAM1; FGF10; SPTAN1; SOS1; TEK; IL2RA; HGF; NRAS; FGFR4; FGF1; FGF9; DLG1; KRAS; GRIN2A; CALM1; CAMK2G; FGFR2; FGFR3; EREG; MAPK1;
HSP90 chaperone cycle for steroid hormone receptors (SHR)	24	56	0.895857	1.71597	0.00253642	1	0.0188706	0.0366458	HSPA2; DYNLL1; PTGES3; DYNC1I2; DYNC1H1; DYNC1LI1; DYNC1I1; FKBP4; DCTN1; TUBA1B; TUBB3; DNAJA1; DYNC1LI2; TUBB1; CAPZB; DNAJA2; DNAJB1; DCTN2; TUBA4A; CAPZA2; TUBA1A; STIP1; CAPZA1; HSP90AB1;
COPI-mediated anterograde transport	48	100	1.79171	1.92164	4.91221e-07	0.000880759	1.11488e-05	2.16506e-05	NSF; FOLR1; DYNLL1; GOLGB1; COG4; DYNC1I2; DYNC1H1; DYNC1LI1; DYNC1I1; ARFGAP2; USO1; KDELR1; SPTBN1; ARCN1; DCTN1; SPTBN2; ANK2; TUBA1B; TMED10; TUBB3; DYNC1LI2; GOSR2; ARF3; TMED2; ANK3; RAB1B; TUBB1; TMED9; SPTAN1; NAPA; CAPZB; YKT6; COG5; GOLGA2; COPZ1; COPE; DCTN2; COPA; RAB1A; COPB1; TUBA4A; CD59; CAPZA2; TUBA1A; COG6; CAPZA1; GBF1; COPB2;
COPI-independent Golgi-to-ER retrograde traffic	24	52	0.895857	1.84794	0.000720464	1	0.00676331	0.013134	DYNLL1; DYNC1I2; DYNC1H1; GALNT1; DYNC1LI1; DYNC1I1; PLA2G6; BICD1; PAFAH1B1; DCTN1; TUBA1B; TUBB3; DYNC1LI2; RAB6A; RAB18; RAB3GAP2; TUBB1; CAPZB; DCTN2; RAB3GAP1; TUBA4A; CAPZA2; TUBA1A; CAPZA1;
Signaling by NODAL	5	21	0.186637	0.954541	0.632022	1	0.961957	1	NODAL; SMAD4; FURIN; SMAD3; SMAD2;
Regulation of signaling by NODAL	1	12	0.0373274	0.336637	0.968294	1	1	1	NODAL;
Signaling by Activin	4	11	0.149309	1.45794	0.286118	1	0.60354	1	SMAD4; SMAD3; SMAD2; INHBA;
Signaling by BMP	14	28	0.522583	2.0022	0.00371055	1	0.0254905	0.0495014	SMURF1; BMPR1A; BMPR1B; SKI; FSTL1; SMAD4; SMAD6; SMURF2; BMPR2; SMAD7; UBE2D1; BMP2; UBE2D3; SMAD1;
Aflatoxin activation and detoxification	1	20	0.0373274	0.202049	0.996832	1	1	1	MGST1;
Collagen degradation	21	64	0.783875	1.3139	0.0979974	1	0.322402	0.626091	COL5A1; COL2A1; COL5A2; COL12A1; COL18A1; COL11A2; FURIN; CTSD; COL1A2; COL6A2; COL6A3; COL3A1; COL4A2; COL7A1; COL11A1; MMP9; COL1A1; CTSB; COL4A1; COL6A1; ELANE;
Signaling by EGFR	1	7	0.0373274	0.576748	0.866371	1	1	1	SRC;
Activated NOTCH1 Transmits Signal to the Nucleus	13	31	0.485256	1.67942	0.0285038	1	0.126191	0.245057	DLL1; APH1A; UBC; DLL4; MIB1; NCSTN; ARRB1; JAG1; ITCH; UBA52; NOTCH1; PSEN2; ARRB2;
Constitutive Signaling by NOTCH1 PEST Domain Mutants	29	58	1.08249	2.00183	3.38416e-05	0.060678	0.000489339	0.000950274	DLL1; APH1A; KAT2B; UBC; DLL4; HDAC6; MIB1; HDAC9; NCSTN; RBPJ; HDAC7; HDAC8; RBX1; KAT2A; HEYL; FBXW7; JAG1; HDAC5; TBL1X; SNW1; TBL1XR1; UBA52; NOTCH1; CCNC; SKP1; CUL1; HDAC4; HEY2; PSEN2;
Constitutive Signaling by NOTCH1 t(7;9)(NOTCH1:M1580_K2555) Translocation Mutant	4	7	0.149309	2.28986	0.0703201	1	0.243405	0.472682	DLL1; DLL4; JAG1; NOTCH1;
Constitutive Signaling by NOTCH1 HD Domain Mutants	7	15	0.261292	1.86948	0.056287	1	0.209383	0.406613	DLL1; UBC; DLL4; MIB1; JAG1; UBA52; NOTCH1;
Constitutive Signaling by NOTCH1 HD+PEST Domain Mutants	29	58	1.08249	2.00183	3.38416e-05	0.060678	0.000489339	0.000950274	DLL1; APH1A; KAT2B; UBC; DLL4; HDAC6; MIB1; HDAC9; NCSTN; RBPJ; HDAC7; HDAC8; RBX1; KAT2A; HEYL; FBXW7; JAG1; HDAC5; TBL1X; SNW1; TBL1XR1; UBA52; NOTCH1; CCNC; SKP1; CUL1; HDAC4; HEY2; PSEN2;
NOTCH2 Activation and Transmission of Signal to the Nucleus	11	22	0.410601	2.0024	0.00984741	1	0.0569562	0.110606	MDK; DLL1; APH1A; UBC; DLL4; MIB1; NCSTN; NOTCH2; JAG1; UBA52; PSEN2;
NOTCH3 Activation and Transmission of Signal to the Nucleus	10	24	0.373274	1.66888	0.054215	1	0.204647	0.397416	DLL1; APH1A; UBC; WWP2; DLL4; MIB1; NCSTN; JAG1; UBA52; PSEN2;
Nuclear signaling by ERBB4	12	27	0.447928	1.77992	0.0213597	1	0.10052	0.195204	HBEGF; APH1A; SRC; GFAP; NCSTN; WWOX; TAB2; CXCL12; ERBB4; YAP1; EREG; PSEN2;
Regulated proteolysis of p75NTR	4	11	0.149309	1.45794	0.286118	1	0.60354	1	APH1A; NCSTN; TRAF6; PSEN2;
Release of Hh-Np from the secreting cell	1	8	0.0373274	0.504745	0.899775	1	1	1	SHH;
TNF signaling	5	7	0.186637	2.8609	0.0128086	1	0.06876	0.133529	RIPK1; TRAF2; TRADD; BAG4; TNFRSF1A;
Growth hormone receptor signaling	6	24	0.223964	1.00199	0.57717	1	0.912046	1	PRLR; STAT1; PTPN6; LYN; SOCS3; MAPK1;
Adrenoceptors	1	9	0.0373274	0.448724	0.924831	1	1	1	ADRB2;
Interaction With The Zona Pellucida	2	10	0.0746547	0.803794	0.755686	1	1	1	ZP3; B4GALT1;
Adrenaline,noradrenaline inhibits insulin secretion	9	28	0.335946	1.28764	0.248877	1	0.555038	1	GNB2; GNAI2; GNB5; CACNA1C; GNB1; CACNB2; GNG12; GNAI1; CACNA1D;
G alpha (z) signalling events	12	46	0.447928	1.0449	0.487432	1	0.82217	1	GNB2; GNAI2; GNB5; GNAI3; GNB1; GNG12; GNAI1; PRKCB; PRKCE; PRKCQ; PRKCG; PRKCH;
Purine salvage	4	13	0.149309	1.23381	0.415121	1	0.773794	1	AMPD2; DGUOK; HPRT1; PNP;
Plasmalogen biosynthesis	1	2	0.0373274	2.01145	0.437238	1	0.773794	1	GNPAT;
tRNA modification in the nucleus and cytosol	4	37	0.149309	0.433719	0.991087	1	1	1	EPRS; TRMT112; FTSJ1; NSUN2;
Glucagon signaling in metabolic regulation	3	25	0.111982	0.481765	0.967892	1	1	1	GNB2; GNB1; GNG12;
PKA activation	5	17	0.186637	1.17901	0.425399	1	0.773794	1	PRKACA; CALM1; PRKAR2B; PRKACB; PRKAR1A;
PKA activation in glucagon signalling	4	16	0.149309	1.00262	0.594466	1	0.932712	1	PRKACA; PRKAR2B; PRKACB; PRKAR1A;
Adenylate cyclase inhibitory pathway	3	14	0.111982	0.860025	0.718502	1	1	1	GNAI2; GNAI3; GNAI1;
Vasopressin regulates renal water homeostasis via Aquaporins	11	42	0.410601	1.0491	0.486933	1	0.822101	1	GNB2; AQP1; GNB5; RAB11A; GNB1; GNG12; PRKACA; AVP; PRKAR2B; PRKACB; PRKAR1A;
CREB1 phosphorylation through the activation of Adenylate Cyclase	2	8	0.0746547	1.00449	0.632542	1	0.961957	1	PRKACA; PRKACB;
Hedgehog 'off' state	24	55	0.895857	1.74716	0.00189077	1	0.0148691	0.028875	SUFU; RPGRIP1L; GLI3; GLI2; KIF3A; OFD1; IFT172; TUBA1B; TUBB3; FUZ; WDR19; WDR35; TUBB1; MKS1; PRKACA; TUBA4A; TUBA1A; PTCH1; PRKAR2B; PRKACB; IFT140; IFT122; KIF7; PRKAR1A;
Glucagon-like Peptide-1 (GLP1) regulates insulin secretion	14	41	0.522583	1.36751	0.121192	1	0.363982	0.706836	GNB2; GNB5; RAP1A; GNB1; RAPGEF3; GNG12; ITPR1; IQGAP1; PRKACA; PRKAR2B; PRKACB; ITPR2; ITPR3; PRKAR1A;
Caspase-mediated cleavage of cytoskeletal proteins	8	12	0.298619	2.66976	0.0027522	1	0.0201416	0.0391141	PLEC; VIM; CASP7; SPTAN1; DBNL; CASP8; GSN; CASP3;
Miscellaneous transport and binding events	2	26	0.0746547	0.309342	0.994554	1	1	1	ANKH; CTNS;
RA biosynthesis pathway	4	22	0.149309	0.729302	0.837397	1	1	1	ALDH1A3; ALDH1A1; DHRS3; CYP26B1;
Transcriptional regulation of white adipocyte differentiation	26	84	0.970511	1.23935	0.127638	1	0.382061	0.741945	ZNF638; WNT1; WNT10B; MED4; KLF4; MED24; RXRA; CARM1; NCOA2; CCND3; ADIPOQ; TBL1X; EGR2; MED12; TBL1XR1; NCOA1; MED15; CDK4; MED13; CCNC; CD36; SREBF1; THRAP3; NCOA6; SREBF2; LPL;
Calcitonin-like ligand receptors	1	9	0.0373274	0.448724	0.924831	1	1	1	ADM;
Vitamin B5 (pantothenate) metabolism	3	9	0.111982	1.33729	0.3988	1	0.762311	1	ENPP2; FASN; ENPP1;
Ub-specific processing proteases	98	220	3.65808	1.78324	1.40601e-10	2.52098e-07	3.93903e-09	7.64942e-09	SNX3; MUL1; PSMB2; PSMF1; USP11; USP3; CYLD; TRRAP; TAF10; BECN1; TGFBR1; ATXN7; UBC; IKBKG; PSMA1; MAP3K7; USP4; SMAD4; TNKS2; USP15; USP8; SMURF2; TNKS; SMAD3; KAT2A; RUVBL1; USP7; ADRB2; SMAD7; ARRB1; KEAP1; RIPK1; TADA3; PSMA2; PSME3; USP10; TAB1; PSME1; WDR48; PSMA3; PSME4; PSMD1; PSMB6; TRAF6; BIRC3; CFTR; ADRM1; BIRC2; PSMC2; SMAD1; SMAD2; PSMA5; HGS; PSMB1; PSMA6; UBA52; TOMM20; PSMA4; FK…
Pregnenolone biosynthesis	1	11	0.0373274	0.367212	0.957722	1	1	1	AKR1B1;
Endogenous sterols	10	25	0.373274	1.60215	0.0707851	1	0.244543	0.474891	AHR; ARNT2; CYP27A1; RXRA; NCOA2; CYP19A1; NCOA1; POMC; CYP1B1; ARNT;
Vpr-mediated induction of apoptosis by mitochondrial outer membrane permeabilization	3	3	0.111982	4.00297	0.015577	1	0.0771533	0.149828	SLC25A6; SLC25A5; SLC25A4;
Influenza Virus Induced Apoptosis	1	2	0.0373274	2.01145	0.437238	1	0.773794	1	SLC25A6;
Mitochondrial iron-sulfur cluster biogenesis	1	12	0.0373274	0.336637	0.968294	1	1	1	FXN;
PRC2 methylates histones and DNA	11	73	0.410601	0.603654	0.986063	1	1	1	RBBP4; DNMT1; PHF1; DNMT3A; RBBP7; DNMT3B; H2AFV; EZH2; H3F3B; H3F3A; H2AFZ;
PKMTs methylate histone lysines	13	71	0.485256	0.7334	0.929274	1	1	1	SMYD3; ASH1L; EHMT2; RBBP4; PRDM16; EHMT1; ASH2L; RBBP7; EZH2; WDR5; NSD1; SUV39H1; SETD2;
Repression of WNT target genes	6	12	0.223964	2.00315	0.0541217	1	0.204647	0.397416	AES; TCF7L2; CTBP2; TLE1; CTBP1; LEF1;
Formation of RNA Pol II elongation complex	18	61	0.671892	1.18167	0.24701	1	0.555038	1	POLR2A; POLR2E; PAF1; POLR2C; GTF2F1; SSRP1; MNAT1; CDC73; AFF4; CDK9; SUPT6H; SUPT16H; IWS1; CTDP1; POLR2G; CCNK; CTR9; CCNH;
RNA Polymerase II Pre-transcription Events	22	84	0.821202	1.04875	0.440042	1	0.776571	1	POLR2A; POLR2E; TAF7; PAF1; TAF10; POLR2C; GTF2F1; TAF15; TAF2; SSRP1; MNAT1; CDC73; AFF4; CDK9; SUPT6H; SUPT16H; IWS1; CTDP1; POLR2G; CCNK; CTR9; CCNH;
RNA Polymerase II Transcription Elongation	18	59	0.671892	1.22172	0.200342	1	0.519845	1	POLR2A; POLR2E; PAF1; POLR2C; GTF2F1; SSRP1; MNAT1; CDC73; AFF4; CDK9; SUPT6H; SUPT16H; IWS1; CTDP1; POLR2G; CCNK; CTR9; CCNH;
Processing of SMDT1	8	16	0.298619	2.00274	0.0269177	1	0.121458	0.235865	AFG3L2; YME1L1; STOML2; PMPCA; SPG7; PHB; PMPCB; PHB2;
Biosynthesis of the N-glycan precursor (dolichol lipid-linked oligosaccharide, LLO) and transfer to a nascent protein	2	15	0.0746547	0.536041	0.919732	1	1	1	DPAGT1; MPDU1;
Glycosphingolipid metabolism	14	46	0.522583	1.2189	0.24189	1	0.555038	1	ESYT2; SUMF1; GALC; ARSB; GM2A; ASAH1; STS; HEXB; GBA; ARSA; GLB1; PSAP; GBA2; SMPD1;
Netrin-1 signaling	5	19	0.186637	1.05497	0.533915	1	0.888866	1	ROBO1; SLIT2; EZR; MYO10; PRKCQ;
Glycerophospholipid biosynthesis	2	5	0.0746547	1.60598	0.366794	1	0.722705	1	CPNE1; CPNE3;
Synthesis of UDP-N-acetyl-glucosamine	1	8	0.0373274	0.504745	0.899775	1	1	1	NAGK;
Pre-NOTCH Transcription and Translation	17	93	0.634565	0.732078	0.951402	1	1	1	CCND1; KAT2B; RUNX1; RBPJ; KAT2A; NOTCH2; H2AFV; ELF3; TNRC6B; SNW1; MOV10; E2F3; NOTCH1; H3F3B; PRKCI; H3F3A; H2AFZ;
MicroRNA (miRNA) biogenesis	8	24	0.298619	1.33544	0.232914	1	0.555038	1	POLR2A; POLR2E; DROSHA; TARBP2; POLR2C; RAN; XPO5; POLR2G;
Oxidative Stress Induced Senescence	27	123	1.00784	0.878956	0.811079	1	1	1	MINK1; RBBP4; UBC; PHC2; RBBP7; H2AFV; MAPK11; EZH2; CDKN2C; TNIK; MAP2K6; TNRC6B; MOV10; CDK6; E2F3; UBA52; CDK4; MAP2K7; H3F3B; MAP2K4; CBX8; MAP2K3; H3F3A; MAP4K4; H2AFZ; MAPK10; MAPK1;
Oncogene Induced Senescence	12	32	0.447928	1.5019	0.0797387	1	0.265582	0.515748	UBC; ETS1; CDKN2C; TNRC6B; MOV10; CDK6; E2F3; UBA52; CDK4; ID1; ERF; MAPK1;
Ca2+ pathway	24	59	0.895857	1.62873	0.00568551	1	0.0349114	0.0677963	FZD5; WNT11; PLCB1; GNB2; NFATC1; MAP3K7; WNT5A; TCF7L2; GNB5; NLK; GNB1; PPP3CA; TNRC6B; MOV10; GNG12; ITPR1; PPP3CB; CALM1; PPP3R1; LEF1; ITPR2; ITPR3; PRKG1; FZD4;
Small interfering RNA (siRNA) biogenesis	3	9	0.111982	1.33729	0.3988	1	0.762311	1	TSNAX; TARBP2; TSN;
Post-transcriptional silencing by small RNAs	1	7	0.0373274	0.576748	0.866371	1	1	1	TNRC6B;
MAPK6/MAPK4 signaling	51	88	1.9037	2.3201	4.20479e-11	7.53918e-08	1.23593e-09	2.40012e-09	PSMB2; PSMF1; UBC; PSMA1; KALRN; PAK2; PSMA2; PSME3; XPO1; PSME1; PSMA3; MAPK6; PSME4; PSMD1; PSMB6; CCND3; RAG1; TNRC6B; PAK3; PSMC2; PSMA5; MOV10; PSMB1; PSMA6; UBA52; PSMA4; DNAJB1; PSMB7; PSMB5; PSMC4; PSME2; PSMD4; PSMD8; PSMB8; PSMA7; PSMC6; PSMD6; PAK1; PSMC1; PRKACA; PSMC5; PSMC3; PSMD9; PSMD3; PRKACB; PSMD10; PSMD14; PSMD13; PSMD2; PSMB4; HSPB1;
Regulation of RUNX1 Expression and Activity	8	17	0.298619	1.885	0.0399464	1	0.160952	0.312562	CCND1; SRC; RUNX1; CCND2; CCND3; TNRC6B; MOV10; CDK6;
RUNX1 regulates genes involved in megakaryocyte differentiation and platelet function	15	97	0.55991	0.619366	0.991784	1	1	1	PRMT1; KAT2B; RUNX1; GATA1; ASH2L; H2AFV; TNRC6B; WDR5; MOV10; H3F3B; THBS1; H3F3A; PRKCQ; H2AFZ; NR4A3;
Regulation of PTEN mRNA translation	2	9	0.0746547	0.893006	0.699325	1	1	1	TNRC6B; MOV10;
Competing endogenous RNAs (ceRNAs) regulate PTEN translation	2	8	0.0746547	1.00449	0.632542	1	0.961957	1	TNRC6B; MOV10;
Transcriptional Regulation by MECP2	6	17	0.223964	1.41434	0.23398	1	0.555038	1	MECP2; IRAK1; TNRC6B; SGK1; SOX2; MOV10;
Estrogen-dependent gene expression	41	150	1.53042	1.09434	0.279185	1	0.598777	1	YY1; KDM1A; POLR2A; POLR2E; CCND1; CITED1; PRMT1; PTGES3; KAT2B; KANK1; RUNX1; POLR2C; NRIP1; KAT5; GTF2F1; FKBP4; TGFA; RAD21; CTSD; H2AFV; CDK9; CARM1; NCOA2; CXCL12; ERBB4; DDX5; TNRC6B; POLR2G; MOV10; NCOA1; STAG2; H3F3B; STAG1; AXIN1; SMC3; H3F3A; FOXA1; GATA3; SMC1A; HSP90AB1; H2AFZ;
Regulation of MECP2 expression and activity	12	31	0.447928	1.55033	0.0638296	1	0.226529	0.43991	MECP2; GPS2; AURKB; TNRC6B; TBL1X; TBL1XR1; MOV10; PRKACA; LBR; CALM1; CAMK2G; HIPK2;
Class B/2 (Secretin family receptors)	18	51	0.671892	1.41332	0.065048	1	0.229589	0.445851	FZD5; PTH1R; WNT7A; WNT7B; CRHBP; WNT11; WNT1; WNT3A; WNT4; CRH; WNT10B; WNT3; WNT5A; UCN; SHH; PTCH1; FZD1; FZD4;
A tetrasaccharide linker sequence is required for GAG synthesis	14	26	0.522583	2.15616	0.00149773	1	0.0123185	0.023922	BGN; AGRN; HSPG2; B4GALT7; B3GALT6; GPC6; GPC3; XYLT1; DCN; GPC4; SDC1; GPC1; B3GAT3; SDC2;
HS-GAG biosynthesis	10	31	0.373274	1.29216	0.228013	1	0.555038	1	AGRN; HSPG2; GPC6; GPC3; NDST1; EXT1; GPC4; SDC1; GPC1; SDC2;
HS-GAG degradation	12	22	0.447928	2.18427	0.00282389	1	0.0204989	0.039808	IDUA; AGRN; HSPG2; IDS; GPC6; GPC3; GUSB; GLB1; GPC4; SDC1; GPC1; SDC2;
Integrin cell surface interactions	41	85	1.53042	1.93109	2.8158e-06	0.00504873	5.42875e-05	0.000105424	ITGB3; COL5A1; AGRN; COL2A1; COL5A2; JAM3; HSPG2; ITGA6; ITGB1; ITGB2; COL18A1; LUM; KDR; ITGA5; FBN1; FN1; VCAM1; COL1A2; COL6A2; VTN; COL6A3; COL3A1; BSG; ITGA8; COL4A2; ITGAV; ITGA3; COL7A1; ICAM1; VWF; CD47; COL1A1; ITGA4; F11R; ITGA2; THBS1; COL4A1; COL6A1; CD44; FGB; FGA;
Non-integrin membrane-ECM interactions	21	39	0.783875	2.15592	0.000104125	0.186696	0.00128756	0.00250039	COL5A1; AGRN; DMD; COL2A1; COL5A2; HSPG2; PDGFA; COL11A2; TTR; FN1; COL1A2; COL3A1; COL4A2; COL11A1; COL1A1; LAMA3; LAMA2; LAMA5; COL4A1; DAG1; DDR2;
Defective B4GALT7 causes EDS, progeroid type	11	20	0.410601	2.20254	0.00388536	1	0.0257244	0.0499555	BGN; AGRN; HSPG2; B4GALT7; GPC6; GPC3; DCN; GPC4; SDC1; GPC1; SDC2;
Defective B3GAT3 causes JDSSDHD	11	20	0.410601	2.20254	0.00388536	1	0.0257244	0.0499555	BGN; AGRN; HSPG2; GPC6; GPC3; DCN; GPC4; SDC1; GPC1; B3GAT3; SDC2;
Defective EXT2 causes exostoses 2	9	14	0.335946	2.57436	0.00212767	1	0.0161649	0.0313915	AGRN; HSPG2; GPC6; GPC3; EXT1; GPC4; SDC1; GPC1; SDC2;
Defective EXT1 causes exostoses 1, TRPS2 and CHDS	9	14	0.335946	2.57436	0.00212767	1	0.0161649	0.0313915	AGRN; HSPG2; GPC6; GPC3; EXT1; GPC4; SDC1; GPC1; SDC2;
NCAM1 interactions	16	41	0.597238	1.56273	0.0328094	1	0.142785	0.277282	COL5A1; AGRN; GDNF; COL2A1; COL5A2; CACNA1C; COL6A2; COL6A3; COL3A1; CACNB2; COL4A2; NCAM1; CNTN2; CACNA1D; COL4A1; COL6A1;
Defective B3GALT6 causes EDSP2 and SEMDJL1	11	20	0.410601	2.20254	0.00388536	1	0.0257244	0.0499555	BGN; AGRN; HSPG2; B3GALT6; GPC6; GPC3; DCN; GPC4; SDC1; GPC1; SDC2;
Retinoid metabolism and transport	16	44	0.597238	1.45621	0.0617978	1	0.222394	0.431879	RBP4; AGRN; HSPG2; TTR; LRP1; GPC6; APOA1; GPC3; APOB; LRP10; GPC4; SDC1; GPC1; SDC2; LDLR; LPL;
Aryl hydrocarbon receptor signalling	5	7	0.186637	2.8609	0.0128086	1	0.06876	0.133529	PTGES3; AHR; ARNT2; ARNT; HSP90AB1;
Xenobiotics	4	22	0.149309	0.729302	0.837397	1	1	1	AHR; ARNT2; ARNT; CYP1A1;
TP53 Regulates Transcription of Genes Involved in Cytochrome C Release	5	19	0.186637	1.05497	0.533915	1	0.888866	1	PMAIP1; BNIP3L; PRELID1; BID; TP53BP2;
The AIM2 inflammasome	1	3	0.0373274	1.34319	0.57785	1	0.912046	1	PYCARD;
SeMet incorporation into proteins	7	11	0.261292	2.54867	0.00749897	1	0.044522	0.0864598	QARS; EPRS; IARS; DARS; AIMP2; KARS; LARS;
Cytosolic tRNA aminoacylation	19	24	0.70922	3.16937	3.78903e-08	6.79373e-05	9.30648e-07	1.80728e-06	QARS; EPRS; IARS; HARS; DARS; AIMP2; KARS; TARS; NARS; PPA1; SARS; VARS; CARS; WARS; FARSB; FARSA; LARS; GARS; YARS;
Gene and protein expression by JAK-STAT signaling after Interleukin-12 stimulation	19	39	0.70922	1.95069	0.00113395	1	0.00982209	0.0190741	IL10; PITPNA; PAK2; PPIA; HNRNPA2B1; STAT4; TALDO1; RPLP0; ANXA2; MSN; IFNG; PSME2; RAP1B; TCP1; GSTO1; CAPZA1; LCP1; HNRNPF; RALA;
Oxygen-dependent proline hydroxylation of Hypoxia-inducible Factor Alpha	46	65	1.71706	2.83305	9.47768e-15	1.69935e-11	4.59283e-13	8.91907e-13	PSMB2; PSMF1; CUL2; EGLN1; UBC; PSMA1; VHL; EPAS1; RBX1; EGLN3; PSMA2; PSME3; UBE2D1; PSME1; PSMA3; PSME4; PSMD1; PSMB6; UBE2D3; EGLN2; PSMC2; PSMA5; PSMB1; PSMA6; UBA52; PSMA4; PSMB7; PSMB5; PSMC4; PSME2; PSMD4; PSMD8; PSMB8; PSMA7; PSMC6; PSMD6; PSMC1; PSMC5; PSMC3; PSMD9; PSMD3; PSMD10; PSMD14; PSMD13; PSMD2; PSMB4;
Activation of anterior HOX genes in hindbrain development during early embryogenesis	28	122	1.04517	0.918968	0.730866	1	1	1	PAXIP1; RARB; YY1; POLR2A; POLR2E; ZNF335; RBBP4; POLR2C; PCGF2; CTCF; ASH2L; RBBP7; MAFB; KDM6A; RARA; H2AFV; EZH2; RXRA; PAX6; EGR2; WDR5; POLR2G; RARG; H3F3B; MEIS1; NCOA6; H3F3A; H2AFZ;
Glutathione conjugation	7	24	0.261292	1.16872	0.391706	1	0.758454	1	ESD; MGST1; AKR1A1; GSTT1; GSTK1; GSTM3; GSTO1;
Formation of xylulose-5-phosphate	2	5	0.0746547	1.60598	0.366794	1	0.722705	1	SORD; AKR1A1;
Estrogen biosynthesis	1	6	0.0373274	0.672713	0.821839	1	1	1	CYP19A1;
Synthesis of Prostaglandins (PG) and Thromboxanes (TX)	5	15	0.186637	1.3361	0.312821	1	0.655243	1	PTGES3; PTGES2; PTGDS; CBR1; TBXAS1;
Mitochondrial calcium ion transport	3	13	0.111982	0.92613	0.666976	1	1	1	LETM1; VDAC1; VDAC2;
Trafficking of AMPA receptors	5	17	0.186637	1.17901	0.425399	1	0.773794	1	GRIA1; DLG1; CAMK2G; MYO6; EPB41L1;
ROBO receptors bind AKAP5	4	9	0.149309	1.78157	0.16529	1	0.44866	0.871277	ROBO2; PPP3CB; PRKACA; PRKACB;
Phase 3 - rapid repolarisation	2	8	0.0746547	1.00449	0.632542	1	0.961957	1	AKAP9; KCNQ1;
Phase 2 - plateau phase	6	27	0.223964	0.890703	0.700571	1	1	1	CACNA2D1; CACNA1C; CACNB2; AKAP9; CACNA1D; KCNQ1;
Mitochondrial translation initiation	9	88	0.335946	0.409803	0.999867	1	1	1	ERAL1; MRPS27; MRPL3; DAP3; MRPL44; MRPS16; OXA1L; GADD45GIP1; PTCD3;
Mitochondrial translation elongation	11	88	0.410601	0.50077	0.998823	1	1	1	TUFM; ERAL1; MRPS27; MRPL3; DAP3; GFM1; MRPL44; MRPS16; OXA1L; GADD45GIP1; PTCD3;
Mitochondrial translation termination	9	88	0.335946	0.409803	0.999867	1	1	1	ERAL1; MRPS27; MRPL3; DAP3; MRPL44; MRPS16; OXA1L; GADD45GIP1; PTCD3;
PIP3 activates AKT signaling	37	89	1.38111	1.66442	0.000418597	0.750544	0.00419298	0.00814258	PIK3CD; HBEGF; GAB1; FYN; SRC; ERBB3; PDGFA; MET; VAV1; PIK3R2; KIT; KITLG; ESR2; PIK3R3; RAC2; ERBB4; CD86; TRAF6; IRAK1; MYD88; CD28; FGF8; FGF10; AKT3; AKT2; HGF; FGFR4; MLST8; FGF1; IL33; FGF9; MAPKAP1; FGFR2; LCK; FGFR3; EREG; TRIB3;
Downregulation of ERBB2:ERBB3 signaling	7	13	0.261292	2.15687	0.0241201	1	0.111462	0.216455	ERBB3; UBC; RNF41; USP8; UBA52; AKT3; AKT2;
Tetrahydrobiopterin (BH4) synthesis, recycling, salvage and regulation	3	10	0.111982	1.20369	0.473882	1	0.810754	1	GCH1; SPR; CALM1;
AKT phosphorylates targets in the cytosol	8	14	0.298619	2.28864	0.0102155	1	0.0577804	0.112207	TSC2; CHUK; MKRN1; BAD; AKT3; AKT2; CDKN1B; CASP9;
AKT phosphorylates targets in the nucleus	3	10	0.111982	1.20369	0.473882	1	0.810754	1	AKT3; AKT2; NR4A1;
Negative regulation of the PI3K/AKT network	4	8	0.149309	2.00399	0.113477	1	0.345341	0.670636	PHLPP1; AKT3; AKT2; TRIB3;
eNOS activation	5	11	0.186637	1.82152	0.114215	1	0.345341	0.670636	SPR; DDAH2; DDAH1; CAV1; CALM1;
AKT-mediated inactivation of FOXO1A	2	4	0.0746547	2.00648	0.261384	1	0.563974	1	AKT3; AKT2;
CD28 dependent PI3K/Akt signaling	12	22	0.447928	2.18427	0.00282389	1	0.0204989	0.039808	FYN; PIK3R2; PIK3R3; CD86; MAP3K14; CD28; AKT3; AKT2; MLST8; MAPKAP1; LCK; TRIB3;
G beta:gamma signalling through PI3Kgamma	8	25	0.298619	1.28204	0.272568	1	0.585988	1	PIK3CG; GNB2; RHOA; GNB5; GNB1; GNG12; AKT3; AKT2;
VEGFR2 mediated vascular permeability	16	27	0.597238	2.37274	0.000157186	0.281834	0.00175052	0.00339943	JUP; VAV1; PAK2; VAV2; PAK3; CTNNA1; AKT3; AKT2; CTNND1; VAV3; MLST8; CAV1; PAK1; CALM1; MAPKAP1; TRIB3;
Constitutive Signaling by AKT1 E17K in Cancer	10	26	0.373274	1.54055	0.090217	1	0.297899	0.578506	TSC2; CHUK; BAD; AKT3; AKT2; MLST8; CDKN1B; NR4A1; MAPKAP1; CASP9;
Interleukin-4 and Interleukin-13 signaling	58	111	2.16499	2.09182	5.52653e-10	9.90908e-07	1.47897e-08	2.87209e-08	CCL2; IL10; ZEB1; CCND1; FSCN1; BCL2L1; IL12A; HSP90B1; IL1B; HMOX1; IRF4; ITGB1; JAK1; ITGB2; STAT1; MAOA; RORA; F13A1; VIM; LIF; TWIST1; FN1; IL18; VCAM1; SOCS5; COL1A2; JAK3; BCL6; IL23R; IL1A; PIM1; OPRM1; NOS2; TIMP1; SOX2; BIRC5; S1PR1; ANXA1; TNFRSF1B; ICAM1; MMP9; HGF; IL4R; POMC; TYK2; CD36; IL6R; IL4; LAMA5; SOCS3; FASLG; LCN2; GATA3; MUC1; IL13; NDN; IL12B; STAT6;
Regulation of TP53 Activity through Acetylation	10	23	0.373274	1.74141	0.0404169	1	0.162483	0.315535	MBD3; GATAD2B; RBBP4; GATAD2A; RBBP7; CHD4; BRD7; CHD3; AKT3; AKT2;
Regulation of TP53 Activity through Association with Co-factors	5	14	0.186637	1.43147	0.257815	1	0.563974	1	BANP; PHF20; TP53BP2; AKT3; AKT2;
Cyclin E associated events during G1/S transition	9	28	0.335946	1.28764	0.248877	1	0.555038	1	RBBP4; RBL2; MNAT1; E2F4; CDK2; AKT3; AKT2; CDKN1B; CCNH;
Cyclin A:Cdk2-associated events at S phase entry	10	30	0.373274	1.33521	0.195619	1	0.509063	0.988577	RBBP4; RBL2; MNAT1; E2F4; CDC25B; CDK2; AKT3; AKT2; CDKN1B; CCNH;
PTK6 Regulates RTKs and Their Effectors AKT1 and DOK1	4	9	0.149309	1.78157	0.16529	1	0.44866	0.871277	UBC; UBA52; ARAP1; CBL;
RUNX2 regulates genes involved in cell migration	4	8	0.149309	2.00399	0.113477	1	0.345341	0.670636	ITGA5; AKT3; RUNX2; AKT2;
Regulation of PTEN stability and activity	49	68	1.82904	2.88466	3.84763e-16	6.89881e-13	2.75952e-14	5.35887e-14	PSMB2; PSMF1; UBC; WWP2; PSMA1; CSNK2A2; TNKS2; TNKS; PSMA2; PSME3; NEDD4; CSNK2A1; PSME1; PSMA3; PSME4; PSMD1; PSMB6; CSNK2B; MKRN1; PSMC2; PSMA5; TRIM27; PSMB1; PSMA6; UBA52; PSMA4; AKT3; XIAP; PSMB7; AKT2; PSMB5; PSMC4; PSME2; PSMD4; PSMD8; PSMB8; PSMA7; PSMC6; PSMD6; PSMC1; PSMC5; PSMC3; PSMD9; PSMD3; PSMD10; PSMD14; PSMD13; PSMD2; PSMB4;
Activation of AKT2	2	4	0.0746547	2.00648	0.261384	1	0.563974	1	AKT2; TRIB3;
PDE3B signalling	1	2	0.0373274	2.01145	0.437238	1	0.773794	1	AKT2;
Inhibition of TSC complex formation by PKB	3	3	0.111982	4.00297	0.015577	1	0.0771533	0.149828	TSC2; TSC1; AKT2;
HSF1-dependent transactivation	7	19	0.261292	1.47611	0.174176	1	0.461297	0.895819	HSBP1; RPTOR; DNAJB1; MLST8; CAMK2G; HSP90AB1; CRYAB;
Fructose catabolism	1	5	0.0373274	0.806987	0.762474	1	1	1	ALDH1A1;
Metabolism of folate and pterines	5	17	0.186637	1.17901	0.425399	1	0.773794	1	MTHFR; SHMT2; MTHFD1; MTHFD2; SHMT1;
Alpha-oxidation of phytanate	2	6	0.0746547	1.33877	0.465649	1	0.80512	1	ALDH3A2; PHYH;
Synthesis of 5-eicosatetraenoic acids	1	9	0.0373274	0.448724	0.924831	1	1	1	PON2;
Synthesis of Leukotrienes (LT) and Eoxins (EX)	1	21	0.0373274	0.192432	0.997625	1	1	1	LTA4H;
Synthesis of Lipoxins (LX)	1	6	0.0373274	0.672713	0.821839	1	1	1	ALOX12;
Choline catabolism	1	6	0.0373274	0.672713	0.821839	1	1	1	ALDH7A1;
Carnitine synthesis	2	4	0.0746547	2.00648	0.261384	1	0.563974	1	ALDH9A1; SHMT1;
Scavenging of heme from plasma	5	98	0.186637	0.204621	1	1	1	1	HBA2; HBA1; LRP1; APOA1; ALB;
Defective SLCO1B3 causes hyperbilirubinemia, Rotor type (HBLRR)	1	2	0.0373274	2.01145	0.437238	1	0.773794	1	ALB;
Defective SLCO1B1 causes hyperbilirubinemia, Rotor type (HBLRR)	1	2	0.0373274	2.01145	0.437238	1	0.773794	1	ALB;
Transport of organic anions	3	12	0.111982	1.00324	0.608855	1	0.949285	1	SLC16A2; ALB; AVP;
Metabolism of serotonin	1	2	0.0373274	2.01145	0.437238	1	0.773794	1	MAOA;
Fructose biosynthesis	2	2	0.0746547	4.00297	0.0623893	1	0.222394	0.431879	SORD; AKR1B1;
ALKBH3 mediated reversal of alkylation damage	1	4	0.0373274	1.00823	0.683338	1	1	1	ASCC2;
Reversal of alkylation damage by DNA dioxygenases	1	2	0.0373274	2.01145	0.437238	1	0.773794	1	FTO;
Triglyceride biosynthesis	2	14	0.0746547	0.574303	0.898914	1	1	1	LPIN2; LPIN1;
N-glycan trimming in the ER and Calnexin/Calreticulin cycle	8	16	0.298619	2.00274	0.0269177	1	0.121458	0.235865	DERL1; UBC; RAD23B; UBA52; MOGS; AMFR; UBXN1; PSMC1;
ER Quality Control Compartment (ERQC)	7	21	0.261292	1.3356	0.255545	1	0.563974	1	UBC; MAN1B1; UBA52; AMFR; OS9; RNF185; TRIM13;
Defective AMN causes hereditary megaloblastic anemia 1	1	3	0.0373274	1.34319	0.57785	1	0.912046	1	CUBN;
Defective CUBN causes hereditary megaloblastic anemia 1	1	3	0.0373274	1.34319	0.57785	1	0.912046	1	CUBN;
HDL clearance	4	5	0.149309	3.20398	0.0155595	1	0.0771533	0.149828	HDLBP; APOA1; CUBN; SCARB1;
HuR (ELAVL1) binds and stabilizes mRNA	4	7	0.149309	2.28986	0.0703201	1	0.243405	0.472682	ELAVL1; XPO1; ANP32A; SET;
Inactivation of APC/C via direct inhibition of the APC/C complex	6	20	0.223964	1.20229	0.382025	1	0.744533	1	UBE2D1; CDC16; CDC27; ANAPC5; CDC20; CDC23;
APC/C:Cdc20 mediated degradation of Cyclin B	9	23	0.335946	1.56744	0.0957177	1	0.315481	0.612651	UBC; UBE2D1; UBA52; CDC16; CDC27; ANAPC5; CDC20; CDC23; CCNB1;
Autodegradation of Cdh1 by Cdh1:APC/C	41	62	1.53042	2.64735	9.00646e-12	1.61486e-08	2.83308e-10	5.50172e-10	PSMB2; PSMF1; UBC; PSMA1; PSMA2; PSME3; UBE2D1; PSME1; PSMA3; PSMD1; PSMB6; PSMC2; PSMA5; PSMB1; PSMA6; UBA52; PSMA4; PSMB7; PSMB5; PSMC4; CDC16; PSME2; PSMD4; PSMD8; CDC27; PSMB8; PSMA7; ANAPC5; PSMC6; PSMD6; PSMC1; PSMC5; PSMC3; PSMD9; PSMD3; CDC23; PSMD10; PSMD14; PSMD13; PSMD2; PSMB4;
APC/C:Cdc20 mediated degradation of Securin	43	66	1.60508	2.60821	5.96326e-12	1.06921e-08	1.90931e-10	3.70779e-10	PSMB2; PSMF1; UBC; PSMA1; PSMA2; PSME3; UBE2D1; PSME1; PSMA3; PSME4; PSMD1; PSMB6; PSMC2; PSMA5; PSMB1; PSMA6; UBA52; PSMA4; PSMB7; PSMB5; PSMC4; CDC16; PSME2; PSMD4; PSMD8; CDC27; PSMB8; PSMA7; ANAPC5; PSMC6; PSMD6; PSMC1; PSMC5; PSMC3; PSMD9; CDC20; PSMD3; CDC23; PSMD10; PSMD14; PSMD13; PSMD2; PSMB4;
APC/C:Cdh1 mediated degradation of Cdc20 and other APC/C:Cdh1 targeted proteins in late mitosis/early G1	46	71	1.71706	2.59368	1.46596e-12	2.62847e-09	4.77904e-11	9.28069e-11	PSMB2; PSMF1; UBC; PSMA1; PSMA2; PSME3; UBE2D1; AURKB; AURKA; PSME1; PSMA3; PSME4; PSMD1; PSMB6; PSMC2; PSMA5; PSMB1; PSMA6; UBA52; PSMA4; PSMB7; PSMB5; PSMC4; CDC16; PSME2; PSMD4; PSMD8; CDC27; PSMB8; PSMA7; PLK1; ANAPC5; PSMC6; PSMD6; PSMC1; PSMC5; PSMC3; PSMD9; CDC20; PSMD3; CDC23; PSMD10; PSMD14; PSMD13; PSMD2; PSMB4;
Cdc20:Phospho-APC/C mediated degradation of Cyclin A	43	71	1.60508	2.42456	1.99587e-10	3.57859e-07	5.50553e-09	1.06915e-08	PSMB2; PSMF1; UBC; PSMA1; PSMA2; PSME3; UBE2D1; PSME1; PSMA3; PSME4; PSMD1; PSMB6; PSMC2; PSMA5; PSMB1; PSMA6; UBA52; PSMA4; PSMB7; PSMB5; PSMC4; CDC16; PSME2; PSMD4; PSMD8; CDC27; PSMB8; PSMA7; ANAPC5; PSMC6; PSMD6; PSMC1; PSMC5; PSMC3; PSMD9; CDC20; PSMD3; CDC23; PSMD10; PSMD14; PSMD13; PSMD2; PSMB4;
Conversion from APC/C:Cdc20 to APC/C:Cdh1 in late anaphase	6	19	0.223964	1.26554	0.331452	1	0.676871	1	UBE2D1; CDC16; CDC27; ANAPC5; CDC20; CDC23;
Regulation of APC/C activators between G1/S and early anaphase	8	24	0.298619	1.33544	0.232914	1	0.555038	1	UBE2D1; CDK2; CDC16; CDC27; ANAPC5; CDC20; CDC23; CCNB1;
APC/C:Cdc20 mediated degradation of mitotic proteins	6	20	0.223964	1.20229	0.382025	1	0.744533	1	UBE2D1; CDC16; CDC27; ANAPC5; CDC20; CDC23;
Phosphorylation of the APC/C	7	19	0.261292	1.47611	0.174176	1	0.461297	0.895819	UBE2D1; CDC16; CDC27; PLK1; ANAPC5; CDC23; CCNB1;
APC-Cdc20 mediated degradation of Nek2A	9	25	0.335946	1.4421	0.148651	1	0.43547	0.845663	NEK2; UBC; UBE2D1; UBA52; CDC16; CDC27; ANAPC5; CDC20; CDC23;
Senescence-Associated Secretory Phenotype (SASP)	22	109	0.821202	0.808233	0.901056	1	1	1	EHMT2; IGFBP7; UBC; EHMT1; H2AFV; UBE2D1; CDKN2C; IL1A; CDK6; UBA52; CDK2; MAPK7; CDK4; CDC16; CDKN1B; CDC27; H3F3B; ANAPC5; H3F3A; CDC23; H2AFZ; MAPK1;
CDK-mediated phosphorylation and removal of Cdc6	44	71	1.6424	2.48093	4.11483e-11	7.37788e-08	1.22965e-09	2.38792e-09	PSMB2; PSMF1; UBC; PSMA1; PSMA2; PSME3; UBE2D1; PSME1; PSMA3; PSME4; PSMD1; PSMB6; CDC6; PSMC2; PSMA5; PSMB1; PSMA6; UBA52; CDK2; PSMA4; PSMB7; PSMB5; PSMC4; CDC16; PSME2; PSMD4; PSMD8; CDC27; PSMB8; PSMA7; ANAPC5; PSMC6; PSMD6; PSMC1; PSMC5; PSMC3; PSMD9; PSMD3; CDC23; PSMD10; PSMD14; PSMD13; PSMD2; PSMB4;
Antigen processing: Ubiquitination & Proteasome degradation	105	308	3.91937	1.36474	0.00017823	0.319566	0.00196052	0.00380725	ZBTB16; SMURF1; PSMB2; PSMF1; UBE2E2; RNF114; HUWE1; CUL2; UBA1; RNF213; UBE3A; TRIM21; UBE2K; BTRC; PJA2; RBCK1; UBE3B; CUL7; TRIM32; UBE2G2; UBC; PSMA1; WSB1; RNF220; RNF41; SMURF2; LNX1; HERC1; VHL; NEDD4L; RBBP6; RBX1; UBR4; BLMH; TRIM37; UBA3; HERC2; KEAP1; UBE2A; PSMA2; LRSAM1; PSME3; NEDD4; CUL5; FBXW11; RNF34; UBE2D1; PSME1; PSMA3; RNF130; ATG7; FBXW7; PSME4; PSMD1; PSMB6; UBE2D3; MYLIP; …
Nuclear Receptor transcription pathway	15	51	0.55991	1.1779	0.278225	1	0.597435	1	RARB; RORA; PPARD; RARA; ESR2; THRA; NRBP1; RXRB; RXRA; NR5A1; RARG; NR4A1; HNF4A; VDR; NR4A3;
SUMOylation of intracellular receptors	12	30	0.447928	1.60199	0.0501551	1	0.194026	0.376789	PIAS4; SUMO2; RORA; SUMO3; PIAS3; RARA; THRA; RXRA; NR5A1; PIAS1; HDAC4; VDR;
Activated PKN1 stimulates transcription of AR (androgen receptor) regulated genes KLK2 and KLK3	7	67	0.261292	0.418756	0.999213	1	1	1	KDM1A; PKN1; H2AFV; NCOA2; H3F3B; H3F3A; H2AFZ;
Physiological factors	8	12	0.298619	2.66976	0.0027522	1	0.0201416	0.0391141	NKX2-5; KAT2B; GATA4; TBX5; NPPA; WWTR1; HIPK1; HIPK2;
YAP1- and WWTR1 (TAZ)-stimulated gene expression	10	15	0.373274	2.66954	0.000782975	1	0.00719935	0.0139808	NKX2-5; KAT2B; GATA4; TBX5; YAP1; NPPA; RUNX2; WWTR1; HIPK1; HIPK2;
Assembly of active LPL and LIPC lipase complexes	5	19	0.186637	1.05497	0.533915	1	0.888866	1	MBTPS2; MBTPS1; FURIN; PCSK5; LPL;
Tie2 Signaling	6	18	0.223964	1.33581	0.281786	1	0.601478	1	PIK3R2; ANGPT1; SOS1; TEK; NRAS; KRAS;
NrCAM interactions	3	7	0.111982	1.71882	0.243156	1	0.555038	1	CNTN2; NRP2; DLG1;
CHL1 interactions	3	9	0.111982	1.33729	0.3988	1	0.762311	1	ITGB1; CHL1; ITGA2;
Neurofascin interactions	2	7	0.0746547	1.14779	0.554647	1	0.906547	1	DCX; SDCBP;
Neddylation	82	234	3.06084	1.40286	0.000331372	0.59415	0.00343439	0.00666943	ZBTB16; PSMB2; PSMF1; CUL2; OBSL1; DDB1; BTRC; CUL7; CUL4A; UBC; PSMA1; DCAF6; WSB1; DCAF7; CUL4B; RBBP7; VHL; EPAS1; RBX1; UBA3; KEAP1; PSMA2; PSME3; CUL5; PUM2; FBXW11; NEDD8; UBE2D1; SOCS5; PSME1; PSMA3; NAE1; FBXW7; PSME4; PSMD1; PSMB6; UBE2D3; CUL3; COPS5; COPS2; BIRC5; PSMC2; WDR5; PSMA5; COMMD1; COPS8; PSMB1; PSMA6; UBA52; GPS1; PSMA4; CCDC22; DCAF11; PSMB7; PSMB5; PSMC4; COPS6; PSME2; PSM…
Protein methylation	2	17	0.0746547	0.473015	0.949845	1	1	1	RPS2; CALM1;
Regulation of TP53 Activity through Methylation	5	19	0.186637	1.05497	0.533915	1	0.888866	1	EHMT2; UBC; EHMT1; UBA52; PRMT5;
Stimuli-sensing channels	15	79	0.55991	0.760469	0.917459	1	1	1	RYR2; UBC; CLCN7; NALCN; SRI; ANO6; ASPH; NEDD4L; BEST1; RYR1; SGK1; UBA52; STOM; CALM1; CLCN3;
Common Pathway of Fibrin Clot Formation	9	22	0.335946	1.63866	0.0740783	1	0.254449	0.494128	SERPINE2; F2R; F5; F13A1; F2; F10; THBD; FGB; FGA;
Uptake and function of anthrax toxins	11	11	0.410601	4.00297	2.3285e-07	0.000417499	5.42207e-06	1.05294e-05	FURIN; ANTXR2; MAP2K1; ANTXR1; MAP2K6; MAP2K7; MAP2K4; CALM1; MAP2K3; MAP2K2; PDCD6IP;
Biogenic amines are oxidatively deaminated to aldehydes by MAOA and MAOB	1	2	0.0373274	2.01145	0.437238	1	0.773794	1	MAOA;
Norepinephrine Neurotransmitter Release Cycle	7	18	0.261292	1.55807	0.138369	1	0.408052	0.792419	UNC13B; SNAP25; MAOA; SYT1; CPLX1; VAMP2; STXBP1;
Enzymatic degradation of dopamine by COMT	1	3	0.0373274	1.34319	0.57785	1	0.912046	1	MAOA;
Enzymatic degradation of Dopamine by monoamine oxidase	1	2	0.0373274	2.01145	0.437238	1	0.773794	1	MAOA;
Defective MAOA causes Brunner syndrome (BRUNS)	1	1	0.0373274	4.00297	0.249814	1	0.555038	1	MAOA;
Vitamins B6 activation to pyridoxal phosphate	1	3	0.0373274	1.34319	0.57785	1	0.912046	1	PDXK;
Golgi Associated Vesicle Biogenesis	29	56	1.08249	2.07331	1.42793e-05	0.0256028	0.000230656	0.000447924	AP1G1; SNX5; CLTA; GOLGB1; TPD52; CPD; GAK; SNAPIN; PUM1; SORT1; ARRB1; VAMP7; AP3B1; PIK3C2A; SNX9; DTNBP1; IGF2R; PICALM; VAMP2; NAPA; AP1M1; TXNDC5; FTH1; DNM2; HIP1R; CLTC; OCRL; FTL; TFRC;
Nef Mediated CD4 Down-regulation	8	9	0.298619	3.55869	0.000105435	0.189046	0.00129483	0.00251451	AP2A1; AP2S1; AP2M1; ATP6V1H; AP2B1; AP2A2; CD4; LCK;
Retrograde neurotrophin signalling	10	14	0.373274	2.86008	0.000336415	0.603191	0.00344681	0.00669354	AP2A1; NTRK1; AP2S1; AP2M1; CLTA; AP2B1; AP2A2; DNM1; DNM2; CLTC;
Nef Mediated CD8 Down-regulation	6	7	0.223964	3.43194	0.00133205	1	0.0110063	0.0213737	AP2A1; AP2S1; AP2M1; ATP6V1H; AP2B1; AP2A2;
Trafficking of GluR2-containing AMPA receptors	11	17	0.410601	2.59099	0.000614341	1	0.00585911	0.0113781	AP2A1; NSF; AP2S1; AP2M1; AP2B1; AP2A2; GRIA1; GRIP1; PRKCB; PRKCG; PICK1;
WNT5A-dependent internalization of FZD4	13	15	0.485256	3.4696	8.96591e-07	0.00160759	1.93685e-05	3.76128e-05	AP2A1; AP2S1; AP2M1; CLTA; AP2B1; WNT5A; DVL2; AP2A2; CLTC; PRKCB; PRKCG; ARRB2; FZD4;
WNT5A-dependent internalization of FZD2, FZD5 and ROR2	9	13	0.335946	2.77224	0.00097615	1	0.00853774	0.0165799	AP2A1; FZD5; AP2S1; AP2M1; CLTA; AP2B1; WNT5A; AP2A2; CLTC;
VLDLR internalisation and degradation	10	12	0.373274	3.33637	3.69386e-05	0.0662308	0.000513417	0.000997033	AP2A1; AP2S1; AP2M1; CLTA; AP2B1; AP2A2; MYLIP; VLDLR; CLTC; PCSK9;
LDL clearance	12	19	0.447928	2.52897	0.000475027	0.851723	0.00467979	0.00908795	AP2A1; AP2S1; AP2M1; CLTA; AP2B1; AP2A2; NPC1; APOB; CLTC; NPC2; LDLR; PCSK9;
SUMOylation of transcription factors	8	19	0.298619	1.68668	0.0769853	1	0.262751	0.51025	PIAS4; SUMO2; TFAP2B; SUMO3; PIAS3; FOXL2; MTA1; PIAS1;
Transcriptional regulation by the AP-2 (TFAP2) family of transcription factors	1	3	0.0373274	1.34319	0.57785	1	0.912046	1	DEK;
Negative regulation of activity of TFAP2 (AP-2) family transcription factors	2	10	0.0746547	0.803794	0.755686	1	1	1	TFAP2B; WWOX;
TFAP2 (AP-2) family regulates transcription of other transcription factors	2	4	0.0746547	2.00648	0.261384	1	0.563974	1	PITX2; CITED2;
Activation of the TFAP2 (AP-2) family of transcription factors	4	12	0.149309	1.33655	0.350607	1	0.710327	1	CITED1; TFAP2B; WWOX; CITED2;
TFAP2 (AP-2) family regulates transcription of growth factors and their receptors	4	15	0.149309	1.06942	0.538125	1	0.894215	1	YY1; TFAP2B; KIT; TGFA;
TFAP2 (AP-2) family regulates transcription of cell cycle factors	1	5	0.0373274	0.806987	0.762474	1	1	1	KDM5B;
TFAP2A acts as a transcriptional repressor during retinoic acid induced cell differentiation	2	5	0.0746547	1.60598	0.366794	1	0.722705	1	NPM1; NOP2;
Nef mediated downregulation of CD28 cell surface expression	2	2	0.0746547	4.00297	0.0623893	1	0.222394	0.431879	AP2M1; CD28;
Association of TriC/CCT with target proteins during biosynthesis	20	39	0.746547	2.05331	0.000360473	0.646328	0.00367232	0.00713148	CCT2; CCT7; CCT8; USP11; WRAP53; CCT6A; DCAF7; XRN2; AP3M1; CCT3; CCT4; FBXW7; KIFC3; ARFGEF2; SPHK1; GBA; NOP56; LONP2; TCP1; FKBP9;
Detoxification of Reactive Oxygen Species	12	37	0.447928	1.29899	0.192899	1	0.504916	0.980524	PRDX2; PRDX3; P4HB; ATP7A; PRDX5; TXN2; CYBB; CYCS; GPX3; NOX4; PRDX6; CYBA;
Formation of apoptosome	3	3	0.111982	4.00297	0.015577	1	0.0771533	0.149828	CYCS; APAF1; CASP9;
Activation of caspases through apoptosome-mediated cleavage	5	5	0.186637	4.00297	0.000970203	1	0.00853774	0.0165799	CASP7; CYCS; APAF1; CASP9; CASP3;
TP53 Regulates Transcription of Caspase Activators and Caspases	2	12	0.0746547	0.66994	0.841423	1	1	1	APAF1; CASP2;
Transcriptional Regulation by E2F6	14	34	0.522583	1.64898	0.0277329	1	0.123694	0.240209	EHMT2; RBBP4; PCGF2; RYBP; EHMT1; RBBP7; RBBP8; EZH2; RRM2; CHEK1; APAF1; L3MBTL2; CBX5; CBX3;
Dopamine Neurotransmitter Release Cycle	7	23	0.261292	1.21951	0.345392	1	0.702937	1	UNC13B; SNAP25; SYT1; CPLX1; VAMP2; STXBP1; CASK;
Ovarian tumor domain proteases	18	38	0.671892	1.8967	0.00227036	1	0.0170325	0.0330763	TRIM25; UBC; IKBKG; NOD2; TNFAIP3; NOD1; RHOA; RIPK1; TNIP1; UBE2D1; TRAF6; UBA52; RIPK2; IFIH1; MAVS; OTUB1; DDX58; TRAF3;
PCNA-Dependent Long Patch Base Excision Repair	7	21	0.261292	1.3356	0.255545	1	0.563974	1	RPA3; RFC1; POLE; POLE3; POLD2; RFC5; RFC3;
NRIF signals cell death from the nucleus	6	16	0.223964	1.50268	0.189008	1	0.49618	0.963559	APH1A; UBC; NCSTN; TRAF6; UBA52; PSEN2;
Noncanonical activation of NOTCH3	4	8	0.149309	2.00399	0.113477	1	0.345341	0.670636	APH1A; NCSTN; YBX1; PSEN2;
Scavenging by Class B Receptors	4	6	0.149309	2.67087	0.0374564	1	0.155461	0.301899	APOA1; APOB; CD36; SCARB1;
Scavenging by Class A Receptors	12	19	0.447928	2.52897	0.000475027	0.851723	0.00467979	0.00908795	HSP90B1; COL1A2; COL3A1; APOA1; COL4A2; APOB; CALR; COL1A1; FTH1; COL4A1; FTL; MASP1;
Chylomicron assembly	4	10	0.149309	1.60359	0.223608	1	0.555038	1	P4HB; APOA1; APOB; SAR1B;
Chylomicron remodeling	3	10	0.111982	1.20369	0.473882	1	0.810754	1	APOA1; APOB; LPL;
LDL remodeling	1	4	0.0373274	1.00823	0.683338	1	1	1	APOB;
VLDL clearance	3	6	0.111982	2.00482	0.169083	1	0.45114	0.876094	APOC1; APOB; VLDLR;
Cell surface interactions at the vascular wall	28	174	1.04517	0.64435	0.998377	1	1	1	JAM3; FYN; ITGB1; CEACAM1; ITGB2; GAS6; MERTK; F2; ITGA5; SELP; FN1; SELE; COL1A2; CD74; APOB; CD47; COL1A1; ITGA4; F11R; LYN; THBD; TNFRSF10B; SDC1; GPC1; CD44; SDC2; PICK1; FCER1G;
Scavenging by Class F Receptors	4	6	0.149309	2.67087	0.0374564	1	0.155461	0.301899	HYOU1; HSPH1; APOB; CALR;
Scavenging by Class H Receptors	2	4	0.0746547	2.00648	0.261384	1	0.563974	1	SPARC; APOB;
Regulation of TLR by endogenous ligand	9	19	0.335946	1.89725	0.0284986	1	0.126191	0.245057	S100A9; S100A8; TLR4; APOB; TLR2; CD14; CD36; FGB; FGA;
VLDL assembly	3	5	0.111982	2.40498	0.10327	1	0.328303	0.637549	P4HB; APOC1; APOB;
Chylomicron clearance	2	5	0.0746547	1.60598	0.366794	1	0.722705	1	APOB; LDLR;
Transport of fatty acids	1	8	0.0373274	0.504745	0.899775	1	1	1	APOD;
Activation of NOXA and translocation to mitochondria	1	5	0.0373274	0.806987	0.762474	1	1	1	PMAIP1;
BH3-only proteins associate with and inactivate anti-apoptotic BCL-2 members	5	8	0.186637	2.50373	0.0271637	1	0.121458	0.235865	BCL2L1; PMAIP1; BID; BCL2L11; BAD;
Passive transport by Aquaporins	2	13	0.0746547	0.618446	0.873141	1	1	1	AQP1; MIP;
Erythrocytes take up carbon dioxide and release oxygen	4	13	0.149309	1.23381	0.415121	1	0.773794	1	HBA2; AQP1; HBA1; CA2;
Erythrocytes take up oxygen and release carbon dioxide	4	9	0.149309	1.78157	0.16529	1	0.44866	0.871277	HBA2; AQP1; HBA1; CA2;
Formation of TC-NER Pre-Incision Complex	21	53	0.783875	1.58654	0.0131046	1	0.070139	0.136207	POLR2A; POLR2E; DDB1; HMGN1; CUL4A; UBC; POLR2C; PRPF19; PPIE; CUL4B; MNAT1; RBX1; USP7; COPS5; COPS2; POLR2G; COPS8; UBA52; GPS1; COPS6; CCNH;
Transcription-Coupled Nucleotide Excision Repair (TC-NER)	16	44	0.597238	1.45621	0.0617978	1	0.222394	0.431879	POLR2A; POLR2E; DDB1; HMGN1; CUL4A; UBC; POLR2C; PRPF19; PPIE; CUL4B; MNAT1; RBX1; USP7; POLR2G; UBA52; CCNH;
Dual incision in TC-NER	23	65	0.858529	1.41684	0.0394654	1	0.160952	0.312562	POLR2A; POLR2E; RPA3; DDB1; HMGN1; RFC1; CUL4A; UBC; POLR2C; PRPF19; PPIE; CUL4B; POLE; MNAT1; POLE3; RBX1; USP7; POLD2; RFC5; POLR2G; UBA52; RFC3; CCNH;
Gap-filling DNA repair synthesis and ligation in TC-NER	25	64	0.933184	1.56404	0.00883471	1	0.0517668	0.100529	POLR2A; POLR2E; RPA3; DDB1; HMGN1; RFC1; CUL4A; UBC; POLR2C; PRPF19; PPIE; CUL4B; POLE; MNAT1; POLE3; RBX1; USP7; XRCC1; POLD2; RFC5; POLR2G; UBA52; LIG3; RFC3; CCNH;
mRNA Splicing - Major Pathway	85	179	3.17283	1.90097	4.36911e-11	7.83381e-08	1.26352e-09	2.4537e-09	HNRNPA0; PRPF6; SRSF11; SRSF6; SLU7; HNRNPA1; SNRPB2; SRSF2; PRPF4; POLR2A; POLR2E; NUDT21; PRPF8; UPF3B; PLRG1; POLR2C; SNRPN; PRPF19; PPIE; GTF2F1; ELAVL1; SRRT; SRSF1; DHX9; PRCC; HNRNPUL1; HNRNPU; U2AF1; RNPS1; SRRM1; SNRPC; PQBP1; HNRNPA2B1; PCBP1; TRA2B; HNRNPK; HNRNPM; SNRNP200; DDX23; HNRNPA3; RBM17; HNRNPD; DDX5; HNRNPC; SF3B1; SRRM2; WBP4; SF1; SNRPA; SNRNP70; CTNNBL1; PRPF3; SF3B3; RBM…
ARL13B-mediated ciliary trafficking of INPP5E	1	3	0.0373274	1.34319	0.57785	1	0.912046	1	INPP5E;
Calmodulin induced events	2	5	0.0746547	1.60598	0.366794	1	0.722705	1	CALM1; PRKCG;
Activation of SMO	7	18	0.261292	1.55807	0.138369	1	0.408052	0.792419	EVC2; KIF3A; ARRB1; CSNK1A1; SHH; PTCH1; ARRB2;
Synthesis of PIPs at the plasma membrane	17	53	0.634565	1.28449	0.150044	1	0.43547	0.845663	PIP4K2A; PIK3CG; PIK3CD; INPP5D; PIK3R2; PIP4K2B; INPPL1; PIK3R3; RAB5A; PIK3C2A; RAB14; MTMR2; INPP5K; PLEKHA5; PTPN13; MTM1; OCRL;
Synthesis of PIPs at the Golgi membrane	9	18	0.335946	2.0026	0.0191671	1	0.0931344	0.180863	VAC14; PIK3R4; FIG4; PIK3C3; PIK3C2A; ARF3; INPP5E; PI4KA; OCRL;
Clathrin derived vesicle budding	5	7	0.186637	2.8609	0.0128086	1	0.06876	0.133529	SNAP23; VAMP7; STX4; VAMP2; GBF1;
COPI-dependent Golgi-to-ER retrograde traffic	36	101	1.34378	1.42706	0.0107041	1	0.0601646	0.116837	NSF; KIF11; KIF1A; KIF1B; NBAS; ARFGAP2; KIF13B; KDELR1; KIFAP3; KIF1C; KIF3A; ARCN1; TUBA1B; TMED10; TUBB3; KIF3B; ARF3; TMED2; RAB1B; KIF5A; RACGAP1; TUBB1; TMED9; NAPA; COPZ1; CENPE; COPE; COPA; RAB1A; COPB1; TUBA4A; SURF4; TUBA1A; GBF1; COPB2; KIF5B;
Intra-Golgi traffic	12	43	0.447928	1.11778	0.384233	1	0.747213	1	NSF; SNAP29; COG4; STX16; VPS45; GOSR2; NAPA; YKT6; MAN2A2; COG5; MAN2A1; COG6;
VxPx cargo-targeting to cilium	5	21	0.186637	0.954541	0.632022	1	0.961957	1	PKD1; PKD2; EXOC4; RAB11A; GBF1;
TBC/RABGAPs	18	44	0.671892	1.63812	0.0145508	1	0.0769604	0.149454	TSC2; GGA1; RAB8B; OPTN; RAB7A; GABARAP; RABEP1; TSC1; RABGEF1; RAB5A; RAB11A; RAB5B; ARF6; GABARAPL2; RAB6A; RAB35; TBC1D20; MAP1LC3B;
MET receptor recycling	6	10	0.223964	2.40338	0.0196054	1	0.0939906	0.182525	GAB1; MET; CRKL; ARF6; HGF; CRK;
Retrograde transport at the Trans-Golgi-Network	18	48	0.671892	1.50164	0.0367623	1	0.155461	0.301899	NSF; M6PR; COG4; VPS53; GCC2; GOLGA4; STX16; VAMP3; VPS52; GOLGA1; ARFIP2; RAB6A; IGF2R; NAPA; COG5; RHOBTB3; COG6; TMF1;
Urea cycle	2	10	0.0746547	0.803794	0.755686	1	1	1	ASS1; ARG1;
EGFR downregulation	12	25	0.447928	1.92226	0.0105866	1	0.059691	0.115917	PTPRK; UBC; SPRY1; ARHGEF7; EPS15; SH3KBP1; HGS; UBA52; PTPN3; CBL; SPRY2; SH3GL1;
Ephrin signaling	13	19	0.485256	2.73954	8.14917e-05	0.146115	0.00102178	0.00198425	FYN; SRC; PAK2; MYL12A; ARHGEF7; GIT1; PAK3; EPHB1; EFNB1; NCK2; PAK1; SDCBP; EFNB2;
GABA receptor activation	1	14	0.0373274	0.28858	0.98217	1	1	1	NPTN;
Sema4D induced cell migration and growth-cone collapse	15	20	0.55991	3.00273	3.68777e-06	0.00661216	6.54797e-05	0.000127159	ARHGEF12; ARHGEF11; MYH9; PLXNB1; ROCK2; MYH14; RHOA; MYH11; RHOC; ROCK1; MYH10; MYL12B; RHOB; LIMK2; LIMK1;
TGF-beta receptor signaling in EMT (epithelial to mesenchymal transition)	10	16	0.373274	2.5028	0.00162114	1	0.0130345	0.0253124	SMURF1; FKBP1A; TGFBR1; UBC; TGFBR2; RHOA; PARD3; UBA52; F11R; PRKCZ;
TP53 Regulates Transcription of Genes Involved in G1 Cell Cycle Arrest	2	14	0.0746547	0.574303	0.898914	1	1	1	CDK2; CDKN1B;
HDACs deacetylate histones	19	94	0.70922	0.809452	0.885379	1	1	1	KDM1A; MBD3; GATAD2B; RBBP4; GATAD2A; RBBP7; HDAC8; GPS2; CHD4; PHF21A; MTA3; HMG20B; MTA1; CHD3; TBL1X; RCOR1; TBL1XR1; SAP18; REST;
NoRC negatively regulates rRNA expression	15	105	0.55991	0.57218	0.9975	1	1	1	POLR2E; POLR1C; DNMT1; MNAT1; DNMT3B; H2AFV; SMARCA5; BAZ2A; POLR1A; SAP18; H3F3B; H3F3A; SAP130; CCNH; H2AFZ;
HDMs demethylate histones	9	51	0.335946	0.707054	0.920044	1	1	1	KDM2B; KDM1A; KDM5B; KDM5A; KDM6A; KDM2A; KDM4A; JMJD6; ARID5B;
Post-chaperonin tubulin folding pathway	8	23	0.298619	1.39347	0.195483	1	0.509063	0.988577	TUBA1B; TUBB3; TBCD; TUBB1; TBCE; TUBA4A; TUBA1A; ARL2;
Trafficking of myristoylated proteins to the cilium	1	5	0.0373274	0.806987	0.762474	1	1	1	ARL3;
BBSome-mediated cargo-targeting to cilium	11	23	0.410601	1.91537	0.0146806	1	0.0769658	0.149464	CCT2; BBIP1; CCT8; CCT3; CCT4; BBS2; MKKS; BBS4; BBS1; TCP1; TTC8;
Regulation of gene expression by Hypoxia-inducible Factor	4	11	0.149309	1.45794	0.286118	1	0.60354	1	EPAS1; EPO; CITED2; ARNT;
Thrombin signalling through proteinase activated receptors (PARs)	13	32	0.485256	1.62695	0.0373146	1	0.155461	0.301899	GNB2; SRC; F2R; F2; ARRB1; GNB5; GNB1; GNA12; GNG12; GNAQ; GNA13; ARRB2; MAPK1;
Activation of the phototransduction cascade	1	11	0.0373274	0.367212	0.957722	1	1	1	GNB1;
Inactivation, recovery and regulation of the phototransduction cascade	7	33	0.261292	0.850071	0.752961	1	1	1	NMT1; FNTA; GNB5; GNB1; METAP2; CALM1; PRKCQ;
The activation of arylsulfatases	4	13	0.149309	1.23381	0.415121	1	0.773794	1	SUMF1; ARSB; STS; ARSA;
CS/DS degradation	6	14	0.223964	1.71719	0.111197	1	0.345341	0.670636	IDUA; BGN; ARSB; IDS; HEXB; DCN;
MPS VI - Maroteaux-Lamy syndrome	1	1	0.0373274	4.00297	0.249814	1	0.555038	1	ARSB;
RET signaling	15	41	0.55991	1.46512	0.0658908	1	0.232107	0.45074	GAB2; GDNF; PIK3CD; GAB1; SRC; SHANK3; PDLIM7; PLCG1; PIK3R2; PIK3R3; MAPK7; SOS1; GRB10; PRKACA; PRKACB;
Cholesterol biosynthesis	6	21	0.223964	1.14507	0.432617	1	0.773794	1	MVK; NSDHL; FDPS; HMGCR; IDI1; LBR;
Methylation	7	14	0.261292	2.00292	0.0380247	1	0.156372	0.303668	TRMT112; AHCY; MTR; MTRR; GSTO1; MAT2B; MAT2A;
CLEC7A/inflammasome pathway	4	6	0.149309	2.67087	0.0374564	1	0.155461	0.301899	IL1B; MALT1; PYCARD; CASP8;
Formation of Senescence-Associated Heterochromatin Foci (SAHF)	5	16	0.186637	1.25265	0.369099	1	0.724858	1	HIRA; HMGA2; H1F0; HMGA1; UBN1;
Phenylalanine and tyrosine catabolism	2	11	0.0746547	0.730788	0.802662	1	1	1	PCBD1; QDPR;
Asparagine N-linked glycosylation	4	11	0.149309	1.45794	0.286118	1	0.60354	1	STT3A; RPN2; RPN1; DDOST;
Formation of the beta-catenin:TCF transactivating complex	14	88	0.522583	0.637219	0.985597	1	1	1	TRRAP; KAT5; ASH2L; MEN1; RUVBL1; CDC73; H2AFV; TCF7L2; SMARCA4; TLE1; H3F3B; H3F3A; LEF1; H2AFZ;
Serotonin and melatonin biosynthesis	1	5	0.0373274	0.806987	0.762474	1	1	1	DDC;
ATF4 activates genes	8	24	0.298619	1.33544	0.232914	1	0.555038	1	CCL2; EXOSC8; ATF3; PARN; ASNS; HERPUD1; ATF6; ATF4;
Activation of PUMA and translocation to mitochondria	1	8	0.0373274	0.504745	0.899775	1	1	1	TP53BP2;
TP53 regulates transcription of several additional cell death genes whose specific roles in p53-dependent apoptosis remain uncertain	4	14	0.149309	1.14575	0.478044	1	0.814764	1	BCL6; NDRG1; BIRC5; TP53BP2;
TP53 Regulates Transcription of Death Receptors and Ligands	2	12	0.0746547	0.66994	0.841423	1	1	1	TP53BP2; TNFRSF10B;
PIWI-interacting RNA (piRNA) biogenesis	4	29	0.149309	0.553324	0.954495	1	1	1	POLR2A; POLR2E; POLR2C; POLR2G;
Ion transport by P-type ATPases	19	55	0.70922	1.38332	0.0719435	1	0.248067	0.481735	ATP8A2; ATP8B1; ATP1A1; ATP2B1; SRI; ATP7B; ATP1B3; ATP7A; ATP1A2; ATP2B2; ATP2C1; ATP1B1; ATP1A3; ATP2A2; PLN; ATP13A2; ATP2B4; CALM1; CAMK2G;
SMAD2/SMAD3:SMAD4 heterotrimer regulates transcription	14	32	0.522583	1.752	0.0156264	1	0.0771849	0.14989	UBC; SMAD4; TGIF1; MEN1; SMAD3; SMAD7; CDK9; E2F4; SNW1; SMAD2; CCNK; UBA52; WWTR1; CCNC;
Pre-NOTCH Processing in Golgi	7	18	0.261292	1.55807	0.138369	1	0.408052	0.792419	FURIN; NOTCH2; TMED2; RAB6A; ATP2A2; NOTCH1; B4GALT1;
Reduction of cytosolic Ca++ levels	7	12	0.261292	2.33646	0.0141445	1	0.0750325	0.14571	ATP2B1; SRI; SLC8A1; ATP2B2; ATP2A2; ATP2B4; CALM1;
Synthesis of PE	3	13	0.111982	0.92613	0.666976	1	1	1	LPIN2; LPIN1; CHKA;
Cristae formation	2	31	0.0746547	0.259464	0.998489	1	1	1	SAMM50; IMMT;
Cilium Assembly	6	20	0.223964	1.20229	0.382025	1	0.744533	1	HDAC6; TUBA1B; TUBB3; TUBB1; TUBA4A; TUBA1A;
Circadian Clock	24	57	0.895857	1.68587	0.0033594	1	0.0237142	0.0460519	SIK1; CRY2; PPP1CB; BTRC; PPP1CC; UBC; RBM4; NRIP1; RORA; CRY1; RXRA; CARM1; NCOA2; TBL1X; MEF2D; PER1; TBL1XR1; NCOA1; UBA52; MEF2C; PER2; SKP1; CUL1; NCOA6;
Activation of the AP-1 family of transcription factors	3	10	0.111982	1.20369	0.473882	1	0.810754	1	MAPK11; MAPK10; MAPK1;
TP53 Regulates Transcription of DNA Repair Genes	17	65	0.634565	1.04739	0.460589	1	0.80512	1	POLR2A; POLR2E; POLR2C; GTF2F1; FANCC; SSRP1; MNAT1; CDK9; SUPT16H; MSH2; CHEK1; CTDP1; POLR2G; CCNK; FANCD2; CDK13; CCNH;
Regulation of PTEN gene transcription	25	60	0.933184	1.6683	0.00330407	1	0.0234669	0.0455717	KDM1A; MBD3; SNAI2; GATAD2B; SNAI1; ATN1; RBBP4; GATAD2A; RHEB; PHC2; HDAC7; RBBP7; CHD4; MTA3; EZH2; MTA1; RPTOR; CHD3; HDAC5; RCOR1; MLST8; REST; CBX8; SALL4; MAPK1;
PERK regulates gene expression	4	4	0.149309	4.00297	0.00388807	1	0.0257244	0.0499555	EIF2S1; EIF2AK3; ATF4; HSPA5;
ATF6 (ATF6-alpha) activates chaperone genes	5	9	0.186637	2.22585	0.0487097	1	0.192796	0.374401	HSP90B1; CALR; ATF6; ATF4; HSPA5;
ATF6 (ATF6-alpha) activates chaperones	4	4	0.149309	4.00297	0.00388807	1	0.0257244	0.0499555	MBTPS2; MBTPS1; ATF6; HSPA5;
Pink/Parkin Mediated Mitophagy	10	22	0.373274	1.82053	0.0292272	1	0.12871	0.249949	UBC; PINK1; ATG12; ATG5; UBA52; TOMM20; MAP1LC3A; MFN2; MAP1LC3B; VDAC1;
Receptor Mediated Mitophagy	8	11	0.298619	2.91225	0.00117486	1	0.0100311	0.0194799	SRC; CSNK2A2; ATG12; ATG5; CSNK2A1; CSNK2B; MAP1LC3A; MAP1LC3B;
Negative regulators of DDX58/IFIH1 signaling	22	34	0.821202	2.59058	1.12302e-06	0.00201357	2.36891e-05	4.60031e-05	CYLD; TRIM25; NLRC5; UBE2K; UBC; TNFAIP3; RNF216; ATG12; ATG5; UBE2D1; UBE2D3; TAX1BP1; ITCH; TBK1; UBA52; IRF3; PCBP2; IFIH1; MAVS; IKBKE; DDX58; TRAF3;
Defective B3GALTL causes Peters-plus syndrome (PpS)	3	38	0.111982	0.316994	0.998369	1	1	1	THBS2; SEMA5A; THBS1;
O-glycosylation of TSR domain-containing proteins	3	39	0.111982	0.308868	0.998717	1	1	1	THBS2; SEMA5A; THBS1;
Autodegradation of the E3 ubiquitin ligase COP1	37	51	1.38111	2.90433	1.17311e-12	2.10339e-09	3.89516e-11	7.56423e-11	PSMB2; PSMF1; UBC; PSMA1; PSMA2; PSME3; PSME1; PSMA3; PSME4; PSMD1; PSMB6; PSMC2; PSMA5; PSMB1; PSMA6; UBA52; PSMA4; PSMB7; PSMB5; PSMC4; PSME2; PSMD4; PSMD8; PSMB8; PSMA7; PSMC6; PSMD6; PSMC1; PSMC5; PSMC3; PSMD9; PSMD3; PSMD10; PSMD14; PSMD13; PSMD2; PSMB4;
HDR through Homologous Recombination (HRR)	15	48	0.55991	1.2515	0.198544	1	0.515927	1	RPA3; RFC1; UBC; XRCC3; KAT5; POLE; RAD50; POLE3; RBBP8; BARD1; POLD2; RFC5; UBA52; RAD51C; RFC3;
Sensing of DNA Double Strand Breaks	2	6	0.0746547	1.33877	0.465649	1	0.80512	1	KAT5; RAD50;
Resolution of D-loop Structures through Synthesis-Dependent Strand Annealing (SDSA)	7	26	0.261292	1.07885	0.483775	1	0.819856	1	XRCC3; KAT5; RAD50; RBBP8; BARD1; RAD51C; RTEL1;
Resolution of D-loop Structures through Holliday Junction Intermediates	7	33	0.261292	0.850071	0.752961	1	1	1	XRCC3; KAT5; RAD50; RBBP8; SLX4; BARD1; RAD51C;
Homologous DNA Pairing and Strand Exchange	6	25	0.223964	0.96193	0.621107	1	0.961957	1	XRCC3; KAT5; RAD50; RBBP8; BARD1; RAD51C;
Presynaptic phase of homologous DNA pairing and strand exchange	9	39	0.335946	0.924553	0.668127	1	1	1	RPA3; KAT5; RAD50; RBBP8; BARD1; CHEK1; RFC5; RAD51C; RFC3;
Stabilization of p53	3	10	0.111982	1.20369	0.473882	1	0.810754	1	UBC; PHF20; UBA52;
Ubiquitin Mediated Degradation of Phosphorylated Cdc25A	38	52	1.41844	2.92546	3.96003e-13	7.10033e-10	1.39222e-11	2.70363e-11	PSMB2; PSMF1; UBC; PSMA1; PSMA2; PSME3; PSME1; PSMA3; PSME4; PSMD1; PSMB6; CHEK1; PSMC2; PSMA5; PSMB1; PSMA6; UBA52; PSMA4; PSMB7; PSMB5; PSMC4; PSME2; PSMD4; PSMD8; PSMB8; PSMA7; PSMC6; PSMD6; PSMC1; PSMC5; PSMC3; PSMD9; PSMD3; PSMD10; PSMD14; PSMD13; PSMD2; PSMB4;
Meiotic recombination	11	87	0.410601	0.506525	0.998598	1	1	1	RPA3; RAD50; RBBP8; H2AFV; CDK2; RAD51C; CDK4; H3F3B; H3F3A; PSMC3IP; H2AFZ;
Ion influx/efflux at host-pathogen interface	2	4	0.0746547	2.00648	0.261384	1	0.563974	1	ATP7A; SLC11A1;
Activation of ATR in response to replication stress	12	37	0.447928	1.29899	0.192899	1	0.504916	0.980524	MCM2; RPA3; MCM5; MCM4; MCM6; MCM3; MCM7; CHEK1; RFC5; CDC6; CDK2; RFC3;
Fanconi Anemia Pathway	8	39	0.298619	0.821939	0.794189	1	1	1	RPA3; UBC; FANCC; SLX4; FAN1; WDR48; UBA52; FANCD2;
Collagen biosynthesis and modifying enzymes	24	67	0.895857	1.43428	0.0311224	1	0.136104	0.264307	COL5A1; COL2A1; COL5A2; P4HB; COL12A1; COL18A1; BMP1; CRTAP; COL11A2; PPIB; PLOD2; COL1A2; PLOD3; COL6A2; COL6A3; COL3A1; COL4A2; PLOD1; COL7A1; COL11A1; COL1A1; COL4A1; COL6A1; P4HA1;
Josephin domain DUBs	4	12	0.149309	1.33655	0.350607	1	0.710327	1	UBC; RAD23B; ATXN3; UBA52;
FBXL7 down-regulates AURKA during mitotic entry and in early mitosis	41	54	1.53042	3.03947	4.90128e-15	8.788e-12	2.44111e-13	4.74053e-13	PSMB2; PSMF1; UBC; PSMA1; RBX1; PSMA2; PSME3; AURKA; PSME1; PSMA3; PSME4; PSMD1; PSMB6; PSMC2; PSMA5; PSMB1; PSMA6; UBA52; PSMA4; PSMB7; PSMB5; PSMC4; PSME2; PSMD4; PSMD8; PSMB8; SKP1; CUL1; PSMA7; PSMC6; PSMD6; PSMC1; PSMC5; PSMC3; PSMD9; PSMD3; PSMD10; PSMD14; PSMD13; PSMD2; PSMB4;
Interaction between PHLDA1 and AURKA	1	2	0.0373274	2.01145	0.437238	1	0.773794	1	AURKA;
Wax biosynthesis	1	4	0.0373274	1.00823	0.683338	1	1	1	FAR1;
Acyl chain remodeling of DAG and TAG	1	8	0.0373274	0.504745	0.899775	1	1	1	MGLL;
The retinoid cycle in cones (daylight vision)	1	7	0.0373274	0.576748	0.866371	1	1	1	DHRS3;
TCF dependent signaling in response to WNT	20	36	0.746547	2.22437	8.48397e-05	0.152118	0.00105637	0.00205143	WNT1; WNT3A; WNT4; DVL3; UBC; LRP5; TNKS2; WNT3; WNT5A; DVL2; TNKS; DKK1; DVL1; SFRP2; SFRP1; UBA52; LRP6; AXIN2; AXIN1; FZD1;
Degradation of AXIN	42	54	1.56775	3.11359	4.92782e-16	8.83558e-13	3.14207e-14	6.10175e-14	PSMB2; PSMF1; UBC; PSMA1; TNKS2; SMURF2; TNKS; PSMA2; PSME3; PSME1; PSMA3; PSME4; PSMD1; PSMB6; PSMC2; PSMA5; PSMB1; PSMA6; UBA52; PSMA4; PSMB7; PSMB5; PSMC4; PSME2; PSMD4; PSMD8; PSMB8; PSMA7; AXIN2; PSMC6; PSMD6; AXIN1; PSMC1; PSMC5; PSMC3; PSMD9; PSMD3; PSMD10; PSMD14; PSMD13; PSMD2; PSMB4;
RUNX1 regulates estrogen receptor mediated transcription	2	6	0.0746547	1.33877	0.465649	1	0.80512	1	RUNX1; AXIN1;
RUNX1 regulates transcription of genes involved in WNT signaling	3	6	0.111982	2.00482	0.169083	1	0.45114	0.876094	RUNX1; FOXP3; AXIN1;
Binding of TCF/LEF:CTNNB1 to target gene promoters	3	8	0.111982	1.50424	0.320963	1	0.658452	1	TCF7L2; AXIN2; LEF1;
Regulation of ornithine decarboxylase (ODC)	40	50	1.49309	3.20254	4.20771e-16	7.54443e-13	2.9017e-14	5.63497e-14	OAZ2; PSMB2; OAZ1; PSMF1; PSMA1; AZIN1; PSMA2; PSME3; PSME1; PSMA3; PSME4; PSMD1; PSMB6; PSMC2; PSMA5; PSMB1; PSMA6; NQO1; PSMA4; PSMB7; ODC1; PSMB5; PSMC4; PSME2; PSMD4; PSMD8; PSMB8; PSMA7; PSMC6; PSMD6; PSMC1; PSMC5; PSMC3; PSMD9; PSMD3; PSMD10; PSMD14; PSMD13; PSMD2; PSMB4;
The NLRP1 inflammasome	1	3	0.0373274	1.34319	0.57785	1	0.912046	1	BCL2L1;
Activation of BIM and translocation to mitochondria	2	3	0.0746547	2.67308	0.156014	1	0.43547	0.845663	DYNLL1; BCL2L11;
RUNX3 regulates BCL2L11 (BIM) transcription	3	5	0.111982	2.40498	0.10327	1	0.328303	0.637549	SMAD4; SMAD3; BCL2L11;
DAP12 signaling	14	29	0.522583	1.93318	0.00554511	1	0.0341662	0.0663493	FYN; PLCG1; PIK3R2; BTK; SYK; VAV2; SOS1; VAV3; NRAS; KRAS; B2M; LCK; LCP2; TREM2;
O-linked glycosylation	4	10	0.149309	1.60359	0.223608	1	0.555038	1	POMGNT1; POMT2; DAG1; POMT1;
Keratan sulfate biosynthesis	2	28	0.0746547	0.287254	0.996728	1	1	1	LUM; B4GALT1;
Defective B4GALT1 causes B4GALT1-CDG (CDG-2d)	2	8	0.0746547	1.00449	0.632542	1	0.961957	1	LUM; B4GALT1;
Lactose synthesis	2	3	0.0746547	2.67308	0.156014	1	0.43547	0.845663	SLC2A1; B4GALT1;
N-Glycan antennae elongation	2	15	0.0746547	0.536041	0.919732	1	1	1	B4GALT1; ST6GAL1;
Integration of provirus	3	5	0.111982	2.40498	0.10327	1	0.328303	0.637549	PPIA; BANF1; HMGA1;
2-LTR circle formation	4	7	0.149309	2.28986	0.0703201	1	0.243405	0.472682	BANF1; LIG4; XRCC4; HMGA1;
Integration of viral DNA into host genomic DNA	2	3	0.0746547	2.67308	0.156014	1	0.43547	0.845663	BANF1; HMGA1;
Autointegration results in viral DNA circles	2	3	0.0746547	2.67308	0.156014	1	0.43547	0.845663	BANF1; HMGA1;
Clearance of Nuclear Envelope Membranes from Chromatin	4	8	0.149309	2.00399	0.113477	1	0.345341	0.670636	LEMD2; BANF1; VRK1; LEMD3;
Signaling by FGFR1 in disease	12	32	0.447928	1.5019	0.0797387	1	0.265582	0.515748	TRIM24; GAB1; PLCG1; CPSF6; LRRFIP1; FGF8; SOS1; NRAS; FGF1; FGF9; KRAS; BAG4;
Signaling by plasma membrane FGFR1 fusions	1	3	0.0373274	1.34319	0.57785	1	0.912046	1	BAG4;
Activation and oligomerization of BAK protein	1	2	0.0373274	2.01145	0.437238	1	0.773794	1	BID;
Release of apoptotic factors from the mitochondria	2	4	0.0746547	2.00648	0.261384	1	0.563974	1	DIABLO; CYCS;
Downregulation of TGF-beta receptor signaling	17	26	0.634565	2.61786	1.57059e-05	0.0281606	0.000242764	0.000471436	SMURF1; PPP1CB; PMEPA1; PPP1CC; STRAP; TGFBR1; UBC; USP15; SMURF2; TGFBR2; SMAD3; NEDD4L; SMAD7; XPO1; MTMR4; SMAD2; UBA52;
Apoptotic execution phase	4	4	0.149309	4.00297	0.00388807	1	0.0257244	0.0499555	BCAP31; STK24; DNM1L; CASP8;
Proton-coupled monocarboxylate transport	2	6	0.0746547	1.33877	0.465649	1	0.80512	1	BSG; SLC16A1;
Pyruvate metabolism	11	21	0.410601	2.0977	0.00633565	1	0.0385079	0.0747805	GLO1; DLD; BSG; DLAT; PDHB; PDHA1; PDHX; SLC16A1; LDHA; VDAC1; LDHB;
Activation, translocation and oligomerization of BAX	1	2	0.0373274	2.01145	0.437238	1	0.773794	1	BID;
Transcriptional regulation by RUNX2	8	15	0.298619	2.13616	0.0171535	1	0.0840335	0.163189	CCND1; HDAC6; TWIST1; BMP2; SOX9; CDK4; RUNX2; CCNB1;
NTRK3 as a dependence receptor	1	3	0.0373274	1.34319	0.57785	1	0.912046	1	NTRK3;
Constitutive Signaling by Aberrant PI3K in Cancer	28	71	1.04517	1.57898	0.0049624	1	0.0311104	0.060415	PIK3CD; HBEGF; GAB1; FYN; SRC; ERBB3; PDGFA; MET; VAV1; PIK3R2; KIT; KITLG; ESR2; PIK3R3; RAC2; ERBB4; CD86; CD28; FGF8; FGF10; HGF; FGFR4; FGF1; FGF9; FGFR2; LCK; FGFR3; EREG;
Antigen activates B Cell Receptor (BCR) leading to generation of second messengers	17	93	0.634565	0.732078	0.951402	1	1	1	STIM1; PIK3CD; FYN; VAV1; BTK; NCK1; SYK; PTPN6; AHCYL1; IGHD; SH3KBP1; SOS1; ITPR1; LYN; CALM1; ITPR2; ITPR3;
Downstream signal transduction	16	29	0.597238	2.20916	0.000483924	0.867676	0.00471563	0.00915754	RASA1; BCAR1; RAPGEF1; SRC; PDGFA; PLCG1; PIK3R2; STAT1; NCK1; CRKL; SOS1; NCK2; NRAS; CRK; KRAS; STAT6;
PTK6 Regulates RHO GTPases, RAS GTPase and MAP kinases	8	14	0.298619	2.28864	0.0102155	1	0.0577804	0.112207	RASA1; BCAR1; RHOA; DOCK1; PXN; NRAS; CRK; KRAS;
Activation of NF-kappaB in B cells	50	66	1.86637	3.0327	5.53406e-18	9.92257e-15	8.26881e-16	1.60577e-15	PSMB2; PSMF1; BTRC; UBC; BCL10; IKBKG; PSMA1; MAP3K7; MALT1; PSMA2; PSME3; FBXW11; PSME1; PSMA3; PSME4; PSMD1; CHUK; PSMB6; PSMC2; PSMA5; PSMB1; PSMA6; UBA52; NFKBIE; PSMA4; NFKBIB; PSMB7; PSMB5; PSMC4; PSME2; PSMD4; PSMD8; PSMB8; SKP1; CUL1; PSMA7; REL; PSMC6; PSMD6; PSMC1; PSMC5; PSMC3; PSMD9; PRKCB; PSMD3; PSMD10; PSMD14; PSMD13; PSMD2; PSMB4;
FCERI mediated NF-kB activation	55	164	2.053	1.34262	0.0082637	1	0.0487395	0.0946499	PSMB2; PSMF1; BTRC; UBC; BCL10; IKBKG; PSMA1; MAP3K7; TAB2; MALT1; PSMA2; PSME3; RASGRP1; FBXW11; UBE2D1; TAB1; PSME1; PSMA3; PSME4; PSMD1; CHUK; PSMB6; TRAF6; PSMC2; PSMA5; PSMB1; PSMA6; UBA52; PSMA4; PSMB7; PSMB5; PSMC4; PSME2; PSMD4; PSMD8; PSMB8; SKP1; CUL1; PSMA7; PSMC6; LYN; PSMD6; PSMC1; PSMC5; PSMC3; PSMD9; PRKCQ; PSMD3; PSMD10; PSMD14; FCER1G; PSMD13; PSMD2; UBE2N; PSMB4;
CLEC7A (Dectin-1) signaling	54	78	2.01568	2.77145	2.0558e-16	3.68604e-13	1.60263e-14	3.11223e-14	PSMB2; PSMF1; BTRC; SRC; UBC; BCL10; IKBKG; PSMA1; MAP3K7; TAB2; MALT1; SYK; PSMA2; PSME3; FBXW11; UBE2D1; TAB1; PSME1; PSMA3; PSME4; PSMD1; CHUK; PSMB6; TRAF6; PSMC2; PSMA5; PSMB1; PSMA6; UBA52; PSMA4; PSMB7; PSMB5; PSMC4; PSME2; PSMD4; PSMD8; PSMB8; SKP1; CUL1; PSMA7; PSMC6; PSMD6; PSMC1; PSMC5; PSMC3; PSMD9; PSMD3; CARD9; PSMD10; PSMD14; PSMD13; PSMD2; UBE2N; PSMB4;
Signaling by cytosolic FGFR1 fusion mutants	5	17	0.186637	1.17901	0.425399	1	0.773794	1	GAB2; TRIM24; STAT1; CPSF6; LRRFIP1;
Utilization of Ketone Bodies	1	4	0.0373274	1.00823	0.683338	1	1	1	BDH1;
MECP2 regulates transcription of neuronal ligands	3	8	0.111982	1.50424	0.320963	1	0.658452	1	MECP2; DLL1; CRH;
BDNF activates NTRK2 (TRKB) signaling	1	2	0.0373274	2.01145	0.437238	1	0.773794	1	NTRK2;
Activated NTRK2 signals through RAS	4	9	0.149309	1.78157	0.16529	1	0.44866	0.871277	NTRK2; SOS1; NRAS; KRAS;
Activated NTRK2 signals through PLCG1	2	4	0.0746547	2.00648	0.261384	1	0.563974	1	NTRK2; PLCG1;
Activated NTRK2 signals through PI3K	2	7	0.0746547	1.14779	0.554647	1	0.906547	1	NTRK2; GAB1;
Activated NTRK2 signals through FRS2 and FRS3	4	11	0.149309	1.45794	0.286118	1	0.60354	1	NTRK2; SOS1; NRAS; KRAS;
Activated NTRK2 signals through FYN	3	5	0.111982	2.40498	0.10327	1	0.328303	0.637549	NTRK2; FYN; SRC;
NTRK2 activates RAC1	2	5	0.0746547	1.60598	0.366794	1	0.722705	1	NTRK2; FYN;
Activated NTRK2 signals through CDK5	3	6	0.111982	2.00482	0.169083	1	0.45114	0.876094	NTRK2; TIAM1; CDK5;
RNA Polymerase III Abortive And Retractive Initiation	8	40	0.298619	0.801395	0.817826	1	1	1	POLR2E; NFIX; POLR1C; GTF3C1; POLR3E; GTF3C2; GTF3C3; GTF3C5;
RNA Polymerase III Transcription Initiation From Type 1 Promoter	7	27	0.261292	1.03891	0.528383	1	0.885411	1	POLR2E; POLR1C; GTF3C1; POLR3E; GTF3C2; GTF3C3; GTF3C5;
RNA Polymerase III Transcription Initiation From Type 2 Promoter	7	26	0.261292	1.07885	0.483775	1	0.819856	1	POLR2E; POLR1C; GTF3C1; POLR3E; GTF3C2; GTF3C3; GTF3C5;
RNA Polymerase III Transcription Initiation From Type 3 Promoter	3	27	0.111982	0.446092	0.979271	1	1	1	POLR2E; POLR1C; POLR3E;
Keratan sulfate degradation	4	13	0.149309	1.23381	0.415121	1	0.773794	1	LUM; GNS; HEXB; GLB1;
MPS IV - Morquio syndrome B	1	1	0.0373274	4.00297	0.249814	1	0.555038	1	GLB1;
Sialic acid metabolism	4	33	0.149309	0.486275	0.97948	1	1	1	NANS; GNE; GLB1; ST6GAL1;
Hyaluronan uptake and degradation	5	12	0.186637	1.66985	0.157138	1	0.43547	0.845663	HYAL2; HEXB; SLC9A1; GUSB; CD44;
MPS VII - Sly syndrome	1	1	0.0373274	4.00297	0.249814	1	0.555038	1	GUSB;
BMAL1:CLOCK,NPAS2 activates circadian gene expression	10	27	0.373274	1.48352	0.112522	1	0.345341	0.670636	NAMPT; RXRA; CARM1; NCOA2; TBL1X; TBL1XR1; NCOA1; AVP; NCOA6; DBP;
Sulfur amino acid metabolism	3	6	0.111982	2.00482	0.169083	1	0.45114	0.876094	AHCY; MTR; MTRR;
Activation, myristolyation of BID and translocation to mitochondria	3	4	0.111982	3.00473	0.0506436	1	0.194026	0.376789	NMT1; BID; CASP8;
Heme degradation	2	6	0.0746547	1.33877	0.465649	1	0.80512	1	HMOX1; HMOX2;
IRE1alpha activates chaperones	2	3	0.0746547	2.67308	0.156014	1	0.43547	0.845663	ERN1; HSPA5;
NOD1/2 Signaling Pathway	25	35	0.933184	2.85959	9.69736e-09	1.73874e-05	2.41491e-07	4.68965e-07	CYLD; UBC; IKBKG; NOD2; MAP3K7; TNFAIP3; NOD1; TAB2; MAPK13; MAPK11; TAB1; CHUK; TRAF6; MAP2K6; IRAK1; BIRC3; ITCH; BIRC2; UBA52; RIPK2; CASP8; CASP9; CARD9; CASP2; UBE2N;
TICAM1, RIP1-mediated IKK complex recruitment	14	19	0.522583	2.95011	1.11911e-05	0.0200657	0.000185793	0.000360802	UBC; TLR3; IKBKG; RIPK3; RIPK1; UBE2D1; CHUK; TRAF6; UBE2D3; BIRC3; BIRC2; UBA52; TICAM1; UBE2N;
RIPK1-mediated regulated necrosis	13	16	0.485256	3.25289	3.6799e-06	0.00659806	6.54797e-05	0.000127159	RIPK3; RIPK1; TNFSF10; BIRC3; BIRC2; XIAP; CFLAR; CASP8; TRAF2; TRADD; FASLG; TNFRSF10B; FADD;
Regulation of TNFR1 signaling	20	33	0.746547	2.42652	1.481e-05	0.0265543	0.000234994	0.000456348	CYLD; RBCK1; UBC; IKBKG; TNFAIP3; USP4; RIPK1; CHUK; TAX1BP1; BIRC3; RNF31; BIRC2; UBA52; XIAP; TRAF1; CASP8; TRAF2; TRADD; CLIP3; TNFRSF1A;
TNFR1-induced NFkappaB signaling pathway	20	30	0.746547	2.66909	1.73211e-06	0.00310568	3.48952e-05	6.7765e-05	CYLD; RBCK1; UBC; IKBKG; MAP3K7; TNFAIP3; USP4; TAB2; RIPK1; TAB1; CHUK; BIRC3; RNF31; BIRC2; UBA52; XIAP; TRAF1; TRAF2; TRADD; TNFRSF1A;
TNFR2 non-canonical NF-kB pathway	48	67	1.79171	2.86797	1.12629e-15	2.01943e-12	6.73144e-14	1.30722e-13	PSMB2; PSMF1; UBC; PSMA1; LTBR; PSMA2; PSME3; LTA; PSME1; PSMA3; PSME4; PSMD1; PSMB6; CD40LG; BIRC3; MAP3K14; BIRC2; PSMC2; PSMA5; PSMB1; PSMA6; UBA52; TNFRSF1B; PSMA4; PSMB7; PSMB5; PSMC4; PSME2; PSMD4; PSMD8; PSMB8; CD40; TRAF2; PSMA7; PSMC6; PSMD6; PSMC1; PSMC5; TNFSF11; PSMC3; PSMD9; PSMD3; PSMD10; PSMD14; TRAF3; PSMD13; PSMD2; PSMB4;
Regulation of necroptotic cell death	9	11	0.335946	3.27582	0.000124252	0.222785	0.00142811	0.00277332	UBC; RIPK1; BIRC3; BIRC2; UBA52; XIAP; CASP8; TRAF2; TRADD;
TNF receptor superfamily (TNFSF) members mediating non-canonical NF-kB pathway	10	17	0.373274	2.35566	0.00305941	1	0.0218547	0.0424408	LTBR; LTA; CD40LG; BIRC3; MAP3K14; BIRC2; CD40; TRAF2; TNFSF11; TRAF3;
IKK complex recruitment mediated by RIP1	15	23	0.55991	2.61124	5.29277e-05	0.0948994	0.000708204	0.0013753	UBC; IKBKG; TLR4; RIPK3; RIPK1; UBE2D1; CHUK; TRAF6; UBE2D3; BIRC3; BIRC2; UBA52; TICAM1; CD14; UBE2N;
RUNX1 regulates transcription of genes involved in BCR signaling	1	6	0.0373274	0.672713	0.821839	1	1	1	RUNX1;
Regulation of signaling by CBL	15	22	0.55991	2.72988	2.39463e-05	0.0429358	0.000354841	0.000689085	PIK3CD; RAPGEF1; FYN; UBC; VAV1; PIK3R2; CRKL; PIK3R3; SYK; YES1; UBA52; CBL; HCK; CRK; LYN;
SUMOylation of transcription cofactors	21	44	0.783875	1.91099	0.000888997	1	0.0081325	0.015793	SAFB; NPM1; PIAS4; PCGF2; NRIP1; SUMO2; PHC2; SUMO3; PIAS3; DAXX; TRIM28; NCOA2; DDX5; CTBP1; NCOA1; PARK7; PIAS1; UHRF2; CBX8; DDX17; HIPK2;
SUMOylation of DNA methylation proteins	6	16	0.223964	1.50268	0.189008	1	0.49618	0.963559	PCGF2; DNMT1; PHC2; DNMT3A; DNMT3B; CBX8;
Molecules associated with elastic fibres	21	38	0.783875	2.21264	6.27553e-05	0.11252	0.000821316	0.00159496	ITGB3; TGFB3; GDF5; ITGB1; TGFB2; LTBP2; BMP7; LTBP3; FBN1; LTBP4; EFEMP2; FN1; MFAP1; BMP2; VTN; ITGA8; ITGAV; BMP4; FBLN5; FBN2; FBLN1;
Anchoring fibril formation	7	15	0.261292	1.86948	0.056287	1	0.209383	0.406613	BMP1; COL1A2; COL4A2; COL7A1; COL1A1; LAMA3; COL4A1;
Crosslinking of collagen fibrils	7	18	0.261292	1.55807	0.138369	1	0.408052	0.792419	PXDN; BMP1; LOX; COL1A2; COL4A2; COL1A1; COL4A1;
Regulation of RUNX2 expression and activity	47	72	1.75439	2.61325	5.52657e-13	9.90914e-10	1.9056e-11	3.7006e-11	SMURF1; PSMB2; PSMF1; UBC; PSMA1; STAT1; RBX1; TWIST1; PSMA2; PSME3; PSME1; PSMA3; BMP2; FBXW7; PSME4; PSMD1; PSMB6; PSMC2; PSMA5; PSMB1; PSMA6; UBA52; MSX2; PSMA4; RUNX2; PSMB7; PSMB5; PSMC4; PSME2; PSMD4; PSMD8; PSMB8; SKP1; CUL1; PSMA7; PSMC6; PSMD6; PSMC1; PSMC5; PSMC3; PSMD9; PSMD3; PSMD10; PSMD14; PSMD13; PSMD2; PSMB4;
rRNA modification in the nucleus and cytosol	13	60	0.485256	0.867834	0.768129	1	1	1	TRMT112; RPS2; RPS7; RPS6; NOP2; FBL; EMG1; NOP58; DKC1; NOP56; RPS9; RPS14; NOP10;
Major pathway of rRNA processing in the nucleolus and cytosol	83	186	3.09817	1.78639	3.26876e-09	5.86088e-06	8.49403e-08	1.6495e-07	RPL37; RPL3; RPL26; RPL37A; RPL27; RPL29; RPL38; RPL39; RPS21; RPS2; RPL12; RPL10A; RPL30; XRN2; PES1; RPS29; TEX10; TSR1; RPS3A; RPLP1; RPL27A; RPL23; RPL32; RPS7; RPS16; PELP1; RPS12; EXOSC8; RPS6; RPL8; RPL7A; RPL21; RPS11; RPS28; RPLP2; RPS13; RPS27; RPS25; RPL17; RPL5; FBL; RPS20; RPS15A; RPLP0; RPS26; RPS19; RPL18; RPL4; RPL10; BYSL; EMG1; FAU; RPS8; RPL31; RPL15; RPL18A; NOP58; RPS17; RPS1…
Ligand-receptor interactions	2	8	0.0746547	1.00449	0.632542	1	0.961957	1	SHH; PTCH1;
Antimicrobial peptides	3	37	0.111982	0.325559	0.99793	1	1	1	CHGA; LTF; ELANE;
Toll Like Receptor 4 (TLR4) Cascade	5	18	0.186637	1.11354	0.480635	1	0.816852	1	ITGB2; TLR4; DNM1; DNM2; CD14;
Signalling to p38 via RIT and RIN	2	5	0.0746547	1.60598	0.366794	1	0.722705	1	NTRK1; BRAF;
CREB1 phosphorylation through NMDA receptor-mediated activation of RAS signaling	3	13	0.111982	0.92613	0.666976	1	1	1	BRAF; CAMK2G; MAPK1;
Negative feedback regulation of MAPK pathway	4	6	0.149309	2.67087	0.0374564	1	0.155461	0.301899	MAP2K1; BRAF; MAP2K2; MAPK1;
RUNX3 regulates p14-ARF	5	9	0.186637	2.22585	0.0487097	1	0.192796	0.374401	BRD2; CCND1; RUNX1; HDAC4; KRAS;
Interleukin-7 signaling	7	36	0.261292	0.779252	0.831413	1	1	1	JAK1; PIK3R2; PIK3R3; JAK3; SMARCA4; RAG1; HGF;
Chromatin modifying enzymes	1	20	0.0373274	0.202049	0.996832	1	1	1	SMARCA4;
Post-translational modification: synthesis of GPI-anchored proteins	4	67	0.149309	0.239545	0.999992	1	1	1	GPLD1; CNTN4; CD109; ALPL;
Butyrophilin (BTN) family interactions	1	12	0.0373274	0.336637	0.968294	1	1	1	XDH;
Signaling by ERBB2	8	18	0.298619	1.78033	0.0565698	1	0.209999	0.407809	HBEGF; FYN; SRC; ERBB3; YES1; ERBB4; CDC37; EREG;
Signaling by ERBB4	4	11	0.149309	1.45794	0.286118	1	0.60354	1	HBEGF; ERBB3; ERBB4; EREG;
SHC1 events in ERBB2 signaling	8	22	0.298619	1.45678	0.160782	1	0.443511	0.861277	HBEGF; ERBB3; ERBB4; SOS1; NRAS; KRAS; PRKCE; EREG;
PI3K events in ERBB4 signaling	3	10	0.111982	1.20369	0.473882	1	0.810754	1	HBEGF; ERBB4; EREG;
SHC1 events in ERBB4 signaling	6	14	0.223964	1.71719	0.111197	1	0.345341	0.670636	HBEGF; ERBB4; SOS1; NRAS; KRAS; EREG;
GRB2 events in ERBB2 signaling	6	16	0.223964	1.50268	0.189008	1	0.49618	0.963559	HBEGF; ERBB4; SOS1; NRAS; KRAS; EREG;
PI3K events in ERBB2 signaling	5	16	0.186637	1.25265	0.369099	1	0.724858	1	HBEGF; GAB1; ERBB3; ERBB4; EREG;
ERBB2 Regulates Cell Motility	6	15	0.223964	1.60279	0.147804	1	0.435159	0.845059	HBEGF; ERBB3; RHOA; ERBB4; DIAPH1; EREG;
ERBB2 Activates PTK6 Signaling	4	13	0.149309	1.23381	0.415121	1	0.773794	1	HBEGF; ERBB3; ERBB4; EREG;
Downregulation of ERBB2 signaling	8	24	0.298619	1.33544	0.232914	1	0.555038	1	HBEGF; ERBB3; UBC; CUL5; ERBB4; UBA52; CDC37; EREG;
TP53 regulates transcription of additional cell cycle genes whose exact role in the p53 pathway remain uncertain	7	21	0.261292	1.3356	0.255545	1	0.563974	1	BTG2; NPM1; CNOT2; PLAGL1; PLK2; CNOT1; CENPJ;
MyD88:MAL(TIRAP) cascade initiated on plasma membrane	11	19	0.410601	2.3184	0.00225346	1	0.0170325	0.0330763	BTK; TLR4; TRAF6; IRAK1; MYD88; MAP3K1; TLR2; CD14; TIRAP; IRAK3; CD36;
FCERI mediated Ca+2 mobilization	19	115	0.70922	0.661652	0.989324	1	1	1	NFATC1; VAV1; PLCG1; BTK; SYK; AHCYL1; PPP3CA; VAV2; SOS1; VAV3; ITPR1; PPP3CB; LYN; CALM1; PPP3R1; ITPR2; ITPR3; FCER1G; LCP2;
MyD88 deficiency (TLR2/4)	7	10	0.261292	2.80328	0.00347454	1	0.0240535	0.0467107	BTK; TLR4; MYD88; TLR2; CD14; TIRAP; CD36;
IRAK4 deficiency (TLR2/4)	7	11	0.261292	2.54867	0.00749897	1	0.044522	0.0864598	BTK; TLR4; MYD88; TLR2; CD14; TIRAP; CD36;
Costimulation by the CD28 family	4	11	0.149309	1.45794	0.286118	1	0.60354	1	PIK3R2; PIK3R3; PTPN6; TNFRSF14;
Defective C1GALT1C1 causes Tn polyagglutination syndrome (TNPS)	1	19	0.0373274	0.212678	0.995774	1	1	1	MUC1;
Initial triggering of complement	5	104	0.186637	0.192817	1	1	1	1	MBL2; C2; C1S; C1R; MASP1;
Classical antibody-mediated complement activation	3	93	0.111982	0.129545	1	1	1	1	CRP; C1S; C1R;
Regulation of Complement cascade	13	134	0.485256	0.388618	0.999998	1	1	1	F2; SERPING1; CFH; VTN; C5; C2; CD59; CD46; C1S; C1R; CD81; ELANE; C3;
Phase 0 - rapid depolarisation	9	44	0.335946	0.819514	0.80574	1	1	1	CACNA2D1; CACNA1C; CACNB2; CACNA1D; FGF14; CALM1; SCN5A; CAMK2G; FGF12;
Presynaptic depolarization and calcium channel opening	2	13	0.0746547	0.618446	0.873141	1	1	1	CACNA2D1; CACNB2;
Apoptotic cleavage of cell adhesion proteins	5	11	0.186637	1.82152	0.114215	1	0.345341	0.670636	DSG2; DSP; TJP1; TJP2; CASP3;
InlA-mediated entry of Listeria monocytogenes into host cells	4	9	0.149309	1.78157	0.16529	1	0.44866	0.871277	SRC; UBC; UBA52; CTNND1;
Nectin/Necl trans heterodimerization	2	7	0.0746547	1.14779	0.554647	1	0.906547	1	PVR; CADM1;
Reversible hydration of carbon dioxide	2	12	0.0746547	0.66994	0.841423	1	1	1	CA12; CA2;
CaMK IV-mediated phosphorylation of CREB	1	3	0.0373274	1.34319	0.57785	1	0.912046	1	CALM1;
Cam-PDE 1 activation	1	4	0.0373274	1.00823	0.683338	1	1	1	CALM1;
CaM pathway	1	1	0.0373274	4.00297	0.249814	1	0.555038	1	CALM1;
Synthesis of IP3 and IP4 in the cytosol	10	26	0.373274	1.54055	0.090217	1	0.297899	0.578506	PLCB4; INPP5D; PLCB1; PLCG1; PLCD1; ITPKB; INPPL1; ITPK1; OCRL; CALM1;
Calcineurin activates NFAT	7	9	0.261292	3.11441	0.00132991	1	0.0110063	0.0213737	FKBP1A; NFATC1; PPIA; PPP3CA; PPP3CB; CALM1; PPP3R1;
Sodium/Calcium exchangers	3	11	0.111982	1.09436	0.544293	1	0.900293	1	SRI; SLC8A1; CALM1;
R-HSA-442717	1	4	0.0373274	1.00823	0.683338	1	1	1	CALM1;
R-HSA-442745	1	2	0.0373274	2.01145	0.437238	1	0.773794	1	CALM1;
Activation of NMDA receptors and postsynaptic events	1	1	0.0373274	4.00297	0.249814	1	0.555038	1	CALM1;
Activation of Ca-permeable Kainate Receptor	3	10	0.111982	1.20369	0.473882	1	0.810754	1	DLG1; CALM1; GRIK2;
VEGFR2 mediated cell proliferation	14	19	0.522583	2.95011	1.11911e-05	0.0200657	0.000185793	0.000360802	RASA1; SRC; PLCG1; KDR; AHCYL1; SPHK1; NRAS; ITPR1; KRAS; CALM1; PRKCB; PRKCZ; ITPR2; ITPR3;
CLEC7A (Dectin-1) induces NFAT activation	9	11	0.335946	3.27582	0.000124252	0.222785	0.00142811	0.00277332	NFATC1; AHCYL1; PPP3CA; ITPR1; PPP3CB; CALM1; PPP3R1; ITPR2; ITPR3;
RHO GTPases activate PAKs	17	21	0.634565	3.24087	1.13693e-07	0.000203852	2.71802e-06	5.27828e-06	PPP1CB; PPP1R12A; MYH9; PPP1R12B; PAK2; MYH14; CTTN; MYLK; MYH11; FLNA; MYH10; PAK3; MYL12B; NF2; PAK1; CALM1; LIMK1;
Glycogen breakdown (glycogenolysis)	8	16	0.298619	2.00274	0.0269177	1	0.121458	0.235865	PYGB; PHKG2; AGL; PGM1; PYGL; GYG1; CALM1; GAA;
Loss of phosphorylation of MECP2 at T308	3	4	0.111982	3.00473	0.0506436	1	0.194026	0.376789	MECP2; PRKACA; CALM1;
Assembly of Viral Components at the Budding Site	1	2	0.0373274	2.01145	0.437238	1	0.773794	1	CALR;
Calnexin/calreticulin cycle	1	5	0.0373274	0.806987	0.762474	1	1	1	CALR;
Interleukin-35 Signalling	6	12	0.223964	2.00315	0.0541217	1	0.204647	0.397416	IL12A; JAK1; STAT1; STAT4; TYK2; IL6ST;
Interleukin-27 signaling	4	11	0.149309	1.45794	0.286118	1	0.60354	1	JAK1; STAT1; TYK2; IL6ST;
Formation of the cornified envelope	17	129	0.634565	0.527793	0.999699	1	1	1	KRT1; KRT7; DSG2; KRT18; JUP; KRT8; SPINK5; FURIN; DSP; PKP2; KRT17; KRT5; CAPN1; PKP4; CAPNS1; FLG; KRT31;
RORA activates gene expression	10	18	0.373274	2.22486	0.00535388	1	0.0331017	0.0642821	RORA; RXRA; CARM1; NCOA2; CPT1A; TBL1X; TBL1XR1; NCOA1; SREBF1; NCOA6;
Regulation of lipid metabolism by Peroxisome proliferator-activated receptor alpha (PPARalpha)	7	20	0.261292	1.40234	0.213447	1	0.54673	1	RXRA; CARM1; NCOA2; TBL1X; TBL1XR1; NCOA1; NCOA6;
Histidine catabolism	1	8	0.0373274	0.504745	0.899775	1	1	1	HNMT;
Cleavage of Growing Transcript in the Termination Region	23	65	0.858529	1.41684	0.0394654	1	0.160952	0.312562	SRSF11; SRSF6; SLU7; SRSF2; NUDT21; UPF3B; ZC3H11A; SRSF1; U2AF1; RNPS1; SRRM1; POLDIP3; SARNP; THOC2; MAGOH; SYMPK; SRSF4; SRSF3; CPSF1; THOC5; U2AF2; EIF4A3; SNRPB;
mRNA 3'-end processing	22	56	0.821202	1.57303	0.0125848	1	0.06876	0.133529	SRSF11; SRSF6; SLU7; SRSF2; NUDT21; UPF3B; ZC3H11A; SRSF1; U2AF1; RNPS1; SRRM1; POLDIP3; SARNP; THOC2; MAGOH; SYMPK; SRSF4; SRSF3; CPSF1; THOC5; U2AF2; EIF4A3;
Regulation of expression of SLITs and ROBOs	121	174	4.51661	2.78375	1.487e-35	2.6662e-32	2.6662e-32	5.17763e-32	RPL37; RPL3; RPL26; PSMB2; RPL37A; RPL27; RPL29; PSMF1; CUL2; RPL38; RPL39; ROBO1; RPS21; RPS2; UPF3B; UBC; PSMA1; RPL12; ISL1; RPL10A; RPL30; RPS29; RPS3A; RPLP1; RPL27A; RPL23; RPL32; RNPS1; RPS7; RPS16; RBX1; RPS12; PABPC1; RPS6; RPL8; RPL7A; RPL21; RPS11; RPS28; PSMA2; PSME3; RPLP2; RPS13; RPS27; RPS25; RPL17; RPL5; SLIT2; PSME1; PSMA3; RPS20; RPS15A; RPLP0; RPS26; PSME4; RPS19; PSMD1; PSMB6;…
Interleukin-1 processing	3	7	0.111982	1.71882	0.243156	1	0.555038	1	IL1B; IL18; IL1A;
Interleukin-37 signaling	6	21	0.223964	1.14507	0.432617	1	0.773794	1	SMAD3; PTPN6; TBK1; PTPN23; PTPN13; PTPN2;
SMAC (DIABLO) binds to IAPs	5	5	0.186637	4.00297	0.000970203	1	0.00853774	0.0165799	DIABLO; CASP7; XIAP; CASP9; CASP3;
SMAC(DIABLO)-mediated dissociation of IAP:caspase complexes	5	5	0.186637	4.00297	0.000970203	1	0.00853774	0.0165799	DIABLO; CASP7; XIAP; CASP9; CASP3;
Activation of DNA fragmentation factor	3	13	0.111982	0.92613	0.666976	1	1	1	H1F0; KPNB1; CASP3;
Stimulation of the cell death response by PAK-2p34	2	2	0.0746547	4.00297	0.0623893	1	0.222394	0.431879	PAK2; CASP3;
Caspase activation via Dependence Receptors in the absence of ligand	5	10	0.186637	2.00349	0.077814	1	0.262751	0.51025	APPL1; CASP9; CASP3; DAPK1; MAGED1;
Other interleukin signaling	13	26	0.485256	2.00226	0.00512484	1	0.0319057	0.0619594	JAK1; SNAP25; CSF1R; IL16; TXLNA; STX4; VAMP2; STX3; CD4; TYK2; CSF1; SDC1; CASP3;
Caspase activation via Death Receptors in the presence of ligand	11	15	0.410601	2.93623	0.000113134	0.20285	0.00136141	0.0026438	TLR4; RIPK1; TNFSF10; TICAM1; CD14; CASP8; TRAF2; TRADD; FASLG; TNFRSF10B; FADD;
TRIF-mediated programmed cell death	7	9	0.261292	3.11441	0.00132991	1	0.0110063	0.0213737	TLR4; RIPK3; RIPK1; TICAM1; CD14; CASP8; FADD;
Regulation by c-FLIP	9	11	0.335946	3.27582	0.000124252	0.222785	0.00142811	0.00277332	RIPK1; TNFSF10; CFLAR; CASP8; TRAF2; TRADD; FASLG; TNFRSF10B; FADD;
CASP8 activity is inhibited	9	11	0.335946	3.27582	0.000124252	0.222785	0.00142811	0.00277332	RIPK1; TNFSF10; CFLAR; CASP8; TRAF2; TRADD; FASLG; TNFRSF10B; FADD;
TNFR1-induced proapoptotic signaling	9	13	0.335946	2.77224	0.00097615	1	0.00853774	0.0165799	CYLD; TNFAIP3; USP4; RIPK1; CASP8; TRAF2; TRADD; TNFRSF1A; FADD;
Dimerization of procaspase-8	9	11	0.335946	3.27582	0.000124252	0.222785	0.00142811	0.00277332	RIPK1; TNFSF10; CFLAR; CASP8; TRAF2; TRADD; FASLG; TNFRSF10B; FADD;
FasL/ CD95L signaling	3	5	0.111982	2.40498	0.10327	1	0.328303	0.637549	CASP8; FASLG; FADD;
TRAIL signaling	5	8	0.186637	2.50373	0.0271637	1	0.121458	0.235865	TNFSF10; CFLAR; CASP8; TNFRSF10B; FADD;
TLR3-mediated TICAM1-dependent programmed cell death	6	6	0.223964	4.00297	0.00024203	0.43396	0.0025831	0.00501626	TLR3; RIPK3; RIPK1; TICAM1; CASP8; FADD;
NF-kB activation through FADD/RIP-1 pathway mediated by caspase-8 and -10	9	12	0.335946	3.00306	0.000386194	0.692446	0.00389015	0.00755449	TRIM25; IKBKG; RIPK1; CHUK; IFIH1; CASP8; MAVS; DDX58; FADD;
Class C/3 (Metabotropic glutamate/pheromone receptors)	1	40	0.0373274	0.10105	0.99999	1	1	1	CASR;
Trafficking and processing of endosomal TLR	6	13	0.223964	1.84918	0.0798374	1	0.265582	0.515748	HSP90B1; TLR3; LGMN; CTSS; CTSB; TLR9;
Assembly of collagen fibrils and other multimeric structures	24	51	0.895857	1.88417	0.000506661	0.908444	0.00491051	0.00953598	COL5A1; COL2A1; COL5A2; ITGA6; PLEC; COL12A1; DST; COL18A1; COL11A2; ITGB4; COL1A2; COL6A2; COL6A3; COL3A1; COL4A2; COL7A1; COL11A1; MMP9; COL1A1; LAMA3; CTSS; CTSB; COL4A1; COL6A1;
Activation of Matrix Metalloproteinases	6	33	0.223964	0.728806	0.86768	1	1	1	COL18A1; FURIN; TIMP1; PLG; MMP9; ELANE;
RUNX1 regulates transcription of genes involved in differentiation of keratinocytes	2	8	0.0746547	1.00449	0.632542	1	0.961957	1	RUNX1; SOCS3;
NOSTRIN mediated eNOS trafficking	3	5	0.111982	2.40498	0.10327	1	0.328303	0.637549	WASL; DNM2; CAV1;
RNA Polymerase I Transcription Termination	5	30	0.186637	0.668274	0.902057	1	1	1	POLR2E; POLR1C; MNAT1; POLR1A; CCNH;
Interleukin-6 signaling	7	11	0.261292	2.54867	0.00749897	1	0.044522	0.0864598	JAK1; STAT1; CBL; TYK2; IL6R; IL6ST; SOCS3;
Constitutive Signaling by Ligand-Responsive EGFR Cancer Variants	9	19	0.335946	1.89725	0.0284986	1	0.126191	0.245057	GAB1; UBC; PLCG1; UBA52; SOS1; NRAS; CBL; CDC37; KRAS;
Regulation of KIT signaling	11	16	0.410601	2.75283	0.000280078	0.502181	0.00293673	0.00570299	FYN; SRC; KIT; KITLG; PTPN6; YES1; SH2B3; SOS1; CBL; LYN; LCK;
TGF-beta receptor signaling activates SMADs	9	12	0.335946	3.00306	0.000386194	0.692446	0.00389015	0.00755449	FKBP1A; TGFBR1; SMAD4; FURIN; TGFBR2; SMAD3; NEDD8; SMAD2; CBL;
Constitutive Signaling by EGFRvIII	7	15	0.261292	1.86948	0.056287	1	0.209383	0.406613	GAB1; PLCG1; SOS1; NRAS; CBL; CDC37; KRAS;
Negative regulation of FGFR1 signaling	8	26	0.298619	1.23275	0.313893	1	0.65672	1	UBC; FGF8; UBA52; FGF10; FGF1; CBL; FGF9; MAPK1;
Negative regulation of FGFR2 signaling	9	27	0.335946	1.33531	0.213119	1	0.54673	1	UBC; FGF8; UBA52; FGF10; FGF1; CBL; FGF9; FGFR2; MAPK1;
Negative regulation of FGFR3 signaling	8	22	0.298619	1.45678	0.160782	1	0.443511	0.861277	UBC; FGF8; UBA52; FGF1; CBL; FGF9; FGFR3; MAPK1;
Negative regulation of FGFR4 signaling	8	24	0.298619	1.33544	0.232914	1	0.555038	1	UBC; FGF8; UBA52; FGFR4; FGF1; CBL; FGF9; MAPK1;
Negative regulation of MET activity	12	21	0.447928	2.28823	0.00165782	1	0.013211	0.0256551	UBC; MET; PTPRJ; USP8; EPS15; SH3KBP1; HGS; UBA52; HGF; CBL; SH3GL1; PTPN2;
InlB-mediated entry of Listeria monocytogenes into host cell	8	15	0.298619	2.13616	0.0171535	1	0.0840335	0.163189	UBC; MET; EPS15; SH3KBP1; HGS; UBA52; CBL; SH3GL1;
Carboxyterminal post-translational modifications of tubulin	5	42	0.186637	0.477384	0.989194	1	1	1	TUBA1B; TUBB3; TUBB1; TUBA4A; TUBA1A;
Insulin processing	7	26	0.261292	1.07885	0.483775	1	0.819856	1	EXOC4; RAB27A; KIF5A; VAMP2; CPE; MYO5A; KIF5B;
Regulation of gene expression in late stage (branching morphogenesis) pancreatic bud precursor cells	6	16	0.223964	1.50268	0.189008	1	0.49618	0.963559	KAT2B; RBPJ; KAT2A; HNF1B; SNW1; NOTCH1;
NOTCH1 Intracellular Domain Regulates Transcription	23	47	0.858529	1.95934	0.000324841	0.582439	0.00338628	0.00657599	KAT2B; UBC; HDAC6; HDAC9; RBPJ; HDAC7; HDAC8; RBX1; KAT2A; HEYL; FBXW7; TLE1; HDAC5; TBL1X; SNW1; TBL1XR1; UBA52; NOTCH1; CCNC; SKP1; CUL1; HDAC4; HEY2;
LRR FLII-interacting protein 1 (LRRFIP1) activates type I IFN production	2	5	0.0746547	1.60598	0.366794	1	0.722705	1	LRRFIP1; IRF3;
Attenuation phase	6	14	0.223964	1.71719	0.111197	1	0.345341	0.670636	HSPA2; HSBP1; PTGES3; FKBP4; DNAJB1; HSP90AB1;
Notch-HLH transcription pathway	6	13	0.223964	1.84918	0.0798374	1	0.265582	0.515748	KAT2B; RBPJ; KAT2A; NOTCH2; SNW1; NOTCH1;
CD209 (DC-SIGN) signaling	10	21	0.373274	1.90718	0.0204182	1	0.0976263	0.189586	FYN; PAK2; PAK3; NRAS; RELB; LYN; PAK1; PRKACA; KRAS; PRKACB;
RUNX1 regulates transcription of genes involved in differentiation of myeloid cells	5	7	0.186637	2.8609	0.0128086	1	0.06876	0.133529	LGALS3; RUNX1; CSF2; RUNX2; PRKCB;
RUNX3 regulates NOTCH signaling	6	14	0.223964	1.71719	0.111197	1	0.345341	0.670636	KAT2B; RBPJ; KAT2A; JAG1; SNW1; NOTCH1;
NOTCH3 Intracellular Domain Regulates Transcription	11	25	0.410601	1.76221	0.0293599	1	0.12871	0.249949	WWC1; KAT2B; STAT1; PLXND1; RBPJ; KAT2A; IKZF1; HEYL; SNW1; NOTCH1; HEY2;
TRAF3-dependent IRF activation pathway	9	14	0.335946	2.57436	0.00212767	1	0.0161649	0.0313915	TRIM25; IRF7; TBK1; IRF3; IFIH1; MAVS; IKBKE; DDX58; TRAF3;
TRAF6 mediated IRF7 activation	11	29	0.410601	1.51923	0.0848687	1	0.281795	0.547234	TRIM25; TANK; IRF7; TRAF6; TBK1; IRF3; IFIH1; MAVS; TRAF2; IKBKE; DDX58;
Cysteine formation from homocysteine	1	2	0.0373274	2.01145	0.437238	1	0.773794	1	CBS;
Metabolism of ingested SeMet, Sec, MeSec into H2Se	3	8	0.111982	1.50424	0.320963	1	0.658452	1	HNMT; AHCY; CBS;
ERCC6 (CSB) and EHMT2 (G9a) positively regulate rRNA expression	15	76	0.55991	0.790484	0.885751	1	1	1	EHMT2; MBD3; GATAD2B; RBBP4; GATAD2A; RBBP7; H2AFV; CHD4; MTA3; MTA1; CHD3; H3F3B; H3F3A; CBX3; H2AFZ;
RNA Polymerase I Chain Elongation	10	89	0.373274	0.450172	0.999652	1	1	1	POLR2E; POLR1C; MNAT1; H2AFV; POLR1A; H3F3B; H3F3A; CBX3; CCNH; H2AFZ;
Interleukin-10 signaling	25	46	0.933184	2.17593	1.87495e-05	0.0336179	0.000287332	0.000557986	CCL2; IL10; IL12A; CCL5; IL1B; IL1RN; JAK1; CCL19; CSF2; LIF; CCR2; CCR1; PTAFR; IL18; CD86; IL1A; TIMP1; TNFRSF1B; ICAM1; CCR5; CCL3; TYK2; CSF1; TNFRSF1A; IL12B;
G0 and Early G1	5	18	0.186637	1.11354	0.480635	1	0.816852	1	RBBP4; DYRK1A; RBL2; E2F4; CDK2;
SCF(Skp2)-mediated degradation of p27/p21	43	59	1.60508	2.91761	1.29056e-14	2.31397e-11	5.93325e-13	1.15221e-12	PSMB2; PSMF1; CCND1; UBC; PSMA1; PSMA2; PSME3; PSME1; PSMA3; PSMD1; PSMB6; PSMC2; PSMA5; PSMB1; PSMA6; UBA52; CDK2; PSMA4; CDK4; PSMB7; PSMB5; PSMC4; PSME2; PSMD4; PSMD8; CDKN1B; PSMB8; SKP1; CUL1; PSMA7; PSMC6; PSMD6; PSMC1; PSMC5; PSMC3; PSMD9; PSMD3; PSMD10; PSMD14; PSMD13; PSMD2; CKS1B; PSMB4;
Activation of E2F1 target genes at G1/S	7	28	0.261292	1.00182	0.57141	1	0.912046	1	RBBP4; TYMS; RBL2; E2F4; RRM2; CDC6; TK1;
G2 Phase	2	5	0.0746547	1.60598	0.366794	1	0.722705	1	E2F3; CDK2;
Orc1 removal from chromatin	48	70	1.79171	2.74508	1.74962e-14	3.13707e-11	7.29551e-13	1.41676e-12	MCM2; PSMB2; PSMF1; MCM5; MCM4; MCM6; MCM3; UBC; MCM7; PSMA1; RBX1; PSMA2; PSME3; PSME1; PSMA3; PSME4; PSMD1; PSMB6; CDC6; PSMC2; PSMA5; PSMB1; PSMA6; UBA52; CDK2; PSMA4; PSMB7; PSMB5; PSMC4; PSME2; PSMD4; PSMD8; PSMB8; SKP1; CUL1; PSMA7; PSMC6; PSMD6; PSMC1; PSMC5; PSMC3; PSMD9; PSMD3; PSMD10; PSMD14; PSMD13; PSMD2; PSMB4;
p53-Dependent G1 DNA Damage Response	2	7	0.0746547	1.14779	0.554647	1	0.906547	1	CDK2; CDKN1B;
Transcription of E2F targets under negative control by p107 (RBL1) and p130 (RBL2) in complex with HDAC1	3	16	0.111982	0.752589	0.802627	1	1	1	RBBP4; RBL2; E2F4;
E2F-enabled inhibition of pre-replication complex formation	1	9	0.0373274	0.448724	0.924831	1	1	1	CCNB1;
Polo-like kinase mediated events	4	16	0.149309	1.00262	0.594466	1	0.932712	1	RBBP4; PLK1; CENPF; CCNB1;
Golgi Cisternae Pericentriolar Stack Reorganization	10	14	0.373274	2.86008	0.000336415	0.603191	0.00344681	0.00669354	USO1; RAB2A; RAB1B; BLZF1; GOLGA2; GORASP2; PLK1; RAB1A; CCNB1; MAPK1;
Phosphorylation of Emi1	3	6	0.111982	2.00482	0.169083	1	0.45114	0.876094	PLK1; CDC20; CCNB1;
Condensation of Prophase Chromosomes	8	74	0.298619	0.433236	0.999355	1	1	1	H2AFV; PLK1; H3F3B; SMC4; H3F3A; SET; CCNB1; H2AFZ;
Condensation of Prometaphase Chromosomes	5	11	0.186637	1.82152	0.114215	1	0.345341	0.670636	CSNK2A2; CSNK2A1; CSNK2B; SMC4; CCNB1;
Activation of NIMA Kinases NEK9, NEK6, NEK7	3	7	0.111982	1.71882	0.243156	1	0.555038	1	NEK6; PLK1; CCNB1;
Depolymerisation of the Nuclear Lamina	6	14	0.223964	1.71719	0.111197	1	0.345341	0.670636	LPIN2; LEMD2; LPIN1; LEMD3; PRKCB; CCNB1;
Mitotic Prophase	1	3	0.0373274	1.34319	0.57785	1	0.912046	1	CCNB1;
G2/M DNA replication checkpoint	1	5	0.0373274	0.806987	0.762474	1	1	1	CCNB1;
The role of GTSE1 in G2/M progression after G2 checkpoint	47	77	1.75439	2.44358	1.93145e-11	3.46308e-08	5.86963e-10	1.13986e-09	PSMB2; PSMF1; UBC; PSMA1; GTSE1; PSMA2; PSME3; MAPRE1; TUBA1B; PSME1; PSMA3; TUBB3; PSME4; PSMD1; PSMB6; PSMC2; PSMA5; PSMB1; PSMA6; UBA52; TUBB1; PSMA4; PSMB7; PSMB5; PSMC4; PSME2; PSMD4; PSMD8; PSMB8; PSMA7; PLK1; PSMC6; PSMD6; PSMC1; PSMC5; TUBA4A; PSMC3; TUBA1A; PSMD9; PSMD3; CCNB1; PSMD10; PSMD14; PSMD13; PSMD2; HSP90AB1; PSMB4;
Generic Transcription Pathway	8	358	0.298619	0.0895613	1	1	1	1	MED4; TRIM28; MED24; MED12; MED15; MED13; CCNC; ZNF587;
Ubiquitin-dependent degradation of Cyclin D1	39	51	1.45577	3.06128	1.51971e-14	2.72483e-11	6.4877e-13	1.25988e-12	PSMB2; PSMF1; CCND1; UBC; PSMA1; PSMA2; PSME3; PSME1; PSMA3; PSME4; PSMD1; PSMB6; PSMC2; PSMA5; PSMB1; PSMA6; UBA52; PSMA4; CDK4; PSMB7; PSMB5; PSMC4; PSME2; PSMD4; PSMD8; PSMB8; PSMA7; PSMC6; PSMD6; PSMC1; PSMC5; PSMC3; PSMD9; PSMD3; PSMD10; PSMD14; PSMD13; PSMD2; PSMB4;
PTK6 Regulates Cell Cycle	4	6	0.149309	2.67087	0.0374564	1	0.155461	0.301899	CCND1; CDK2; CDK4; CDKN1B;
RUNX3 regulates WNT signaling	3	8	0.111982	1.50424	0.320963	1	0.658452	1	CCND1; TCF7L2; LEF1;
Phosphorylation of proteins involved in G1/S transition by active Cyclin E:Cdk2 complexes	1	4	0.0373274	1.00823	0.683338	1	1	1	CDK2;
Formation of the Early Elongation Complex	8	33	0.298619	0.971337	0.605464	1	0.947293	1	POLR2A; POLR2E; POLR2C; GTF2F1; MNAT1; CTDP1; POLR2G; CCNH;
Formation of HIV elongation complex in the absence of HIV Tat	12	48	0.447928	1.00137	0.554267	1	0.906547	1	POLR2A; POLR2E; POLR2C; GTF2F1; SSRP1; MNAT1; CDK9; SUPT16H; CTDP1; POLR2G; CCNK; CCNH;
Formation of the HIV-1 Early Elongation Complex	8	33	0.298619	0.971337	0.605464	1	0.947293	1	POLR2A; POLR2E; POLR2C; GTF2F1; MNAT1; CTDP1; POLR2G; CCNH;
RNA Pol II CTD phosphorylation and interaction with CE during HIV infection	7	27	0.261292	1.03891	0.528383	1	0.885411	1	POLR2A; POLR2E; POLR2C; GTF2F1; MNAT1; POLR2G; CCNH;
HIV Transcription Initiation	11	47	0.410601	0.937519	0.653539	1	0.984702	1	POLR2A; POLR2E; TAF7; TAF10; POLR2C; GTF2F1; TAF15; TAF2; MNAT1; POLR2G; CCNH;
RNA Polymerase II HIV Promoter Escape	11	47	0.410601	0.937519	0.653539	1	0.984702	1	POLR2A; POLR2E; TAF7; TAF10; POLR2C; GTF2F1; TAF15; TAF2; MNAT1; POLR2G; CCNH;
Transcription of the HIV genome	11	47	0.410601	0.937519	0.653539	1	0.984702	1	POLR2A; POLR2E; TAF7; TAF10; POLR2C; GTF2F1; TAF15; TAF2; MNAT1; POLR2G; CCNH;
Formation of HIV-1 elongation complex containing HIV-1 Tat	11	46	0.410601	0.957895	0.622565	1	0.961957	1	POLR2A; POLR2E; POLR2C; GTF2F1; SSRP1; MNAT1; CDK9; SUPT16H; CTDP1; POLR2G; CCNH;
Tat-mediated elongation of the HIV-1 transcript	11	44	0.410601	1.00143	0.556747	1	0.908323	1	POLR2A; POLR2E; POLR2C; GTF2F1; SSRP1; MNAT1; CDK9; SUPT16H; CTDP1; POLR2G; CCNH;
Formation of Incision Complex in GG-NER	18	43	0.671892	1.67621	0.0111476	1	0.0624613	0.121297	CETN2; RPA3; DDB1; CUL4A; UBC; SUMO2; CUL4B; SUMO3; MNAT1; PIAS3; RBX1; CHD1L; RAD23B; UBA52; PIAS1; XPC; CCNH; UBE2N;
mRNA Capping	7	29	0.261292	0.967282	0.612491	1	0.954123	1	POLR2A; POLR2E; POLR2C; GTF2F1; MNAT1; POLR2G; CCNH;
RNA Polymerase I Transcription Initiation	17	46	0.634565	1.47991	0.0477435	1	0.190655	0.370243	EHMT2; MBD3; POLR2E; GATAD2B; RBBP4; GATAD2A; KAT2B; POLR1C; MNAT1; RBBP7; KAT2A; CHD4; MTA3; MTA1; CHD3; POLR1A; CCNH;
RNA Polymerase I Promoter Escape	5	29	0.186637	0.69131	0.884567	1	1	1	POLR2E; POLR1C; MNAT1; POLR1A; CCNH;
RNA Polymerase II Promoter Escape	11	47	0.410601	0.937519	0.653539	1	0.984702	1	POLR2A; POLR2E; TAF7; TAF10; POLR2C; GTF2F1; TAF15; TAF2; MNAT1; POLR2G; CCNH;
RNA Polymerase II Transcription Pre-Initiation And Promoter Opening	11	47	0.410601	0.937519	0.653539	1	0.984702	1	POLR2A; POLR2E; TAF7; TAF10; POLR2C; GTF2F1; TAF15; TAF2; MNAT1; POLR2G; CCNH;
RNA Polymerase II Transcription Initiation	11	47	0.410601	0.937519	0.653539	1	0.984702	1	POLR2A; POLR2E; TAF7; TAF10; POLR2C; GTF2F1; TAF15; TAF2; MNAT1; POLR2G; CCNH;
RNA Polymerase II Transcription Initiation And Promoter Clearance	11	47	0.410601	0.937519	0.653539	1	0.984702	1	POLR2A; POLR2E; TAF7; TAF10; POLR2C; GTF2F1; TAF15; TAF2; MNAT1; POLR2G; CCNH;
RNA Pol II CTD phosphorylation and interaction with CE	7	27	0.261292	1.03891	0.528383	1	0.885411	1	POLR2A; POLR2E; POLR2C; GTF2F1; MNAT1; POLR2G; CCNH;
HIV elongation arrest and recovery	10	36	0.373274	1.11274	0.410595	1	0.773794	1	POLR2A; POLR2E; POLR2C; GTF2F1; SSRP1; CDK9; SUPT16H; CTDP1; POLR2G; CCNK;
Pausing and recovery of HIV elongation	10	36	0.373274	1.11274	0.410595	1	0.773794	1	POLR2A; POLR2E; POLR2C; GTF2F1; SSRP1; CDK9; SUPT16H; CTDP1; POLR2G; CCNK;
RNA polymerase II transcribes snRNA genes	11	74	0.410601	0.595497	0.988048	1	1	1	POLR2A; POLR2E; POLR2C; GTF2F1; SRRT; RPRD1A; CDK9; RPRD2; POLR2G; CCNK; SSU72;
Pausing and recovery of Tat-mediated HIV elongation	9	34	0.335946	1.06048	0.485657	1	0.820719	1	POLR2A; POLR2E; POLR2C; GTF2F1; SSRP1; CDK9; SUPT16H; CTDP1; POLR2G;
Tat-mediated HIV elongation arrest and recovery	9	34	0.335946	1.06048	0.485657	1	0.820719	1	POLR2A; POLR2E; POLR2C; GTF2F1; SSRP1; CDK9; SUPT16H; CTDP1; POLR2G;
Interactions of Tat with host cellular proteins	1	2	0.0373274	2.01145	0.437238	1	0.773794	1	CDK9;
Beta defensins	3	46	0.111982	0.261877	0.999768	1	1	1	CCR6; CCR2; TLR2;
Binding and entry of HIV virion	4	4	0.149309	4.00297	0.00388807	1	0.0257244	0.0499555	PPIA; CXCR4; CCR5; CD4;
Transfer of LPS from LBP carrier to CD14	1	2	0.0373274	2.01145	0.437238	1	0.773794	1	CD14;
MyD88-independent TLR4 cascade	3	6	0.111982	2.00482	0.169083	1	0.45114	0.876094	TLR4; TICAM1; CD14;
Toll Like Receptor TLR1:TLR2 Cascade	2	6	0.0746547	1.33877	0.465649	1	0.80512	1	TLR2; CD14;
Toll Like Receptor TLR6:TLR2 Cascade	3	4	0.111982	3.00473	0.0506436	1	0.194026	0.376789	TLR2; CD14; CD36;
TICAM1,TRAF6-dependent induction of TAK1 complex	10	16	0.373274	2.5028	0.00162114	1	0.0130345	0.0253124	UBC; TLR3; MAP3K7; TAB2; TLR4; TAB1; TRAF6; UBA52; TICAM1; CD14;
Activation of IRF3/IRF7 mediated by TBK1/IKK epsilon	11	17	0.410601	2.59099	0.000614341	1	0.00585911	0.0113781	UBC; TANK; TLR4; IRF7; TBK1; UBA52; IRF3; TICAM1; CD14; IKBKE; TRAF3;
TRAF6-mediated induction of TAK1 complex within TLR4 complex	10	17	0.373274	2.35566	0.00305941	1	0.0218547	0.0424408	UBC; TLR3; MAP3K7; TAB2; TLR4; TAB1; TRAF6; UBA52; TICAM1; CD14;
IRAK2 mediated activation of TAK1 complex upon TLR7/8 or 9 stimulation	10	16	0.373274	2.5028	0.00162114	1	0.0130345	0.0253124	UBC; TLR3; MAP3K7; TAB2; TLR4; TAB1; TRAF6; UBA52; TICAM1; CD14;
Type I hemidesmosome assembly	6	11	0.223964	2.18509	0.0341331	1	0.147117	0.285694	ITGA6; PLEC; DST; ITGB4; KRT5; LAMA3;
L1CAM interactions	2	13	0.0746547	0.618446	0.873141	1	1	1	L1CAM; CNTN2;
CD22 mediated BCR regulation	3	68	0.111982	0.177164	0.999999	1	1	1	PTPN6; IGHD; LYN;
TNFs bind their physiological receptors	9	28	0.335946	1.28764	0.248877	1	0.555038	1	EDA; TNFSF4; CD27; TNFRSF11B; LTA; TNFRSF14; TNFRSF1B; TNFSF11; TNFRSF1A;
CD28 co-stimulation	7	9	0.261292	3.11441	0.00132991	1	0.0110063	0.0213737	FYN; SRC; YES1; CD86; CD28; LYN; LCK;
CD28 dependent Vav1 pathway	8	12	0.298619	2.66976	0.0027522	1	0.0201416	0.0391141	FYN; VAV1; PAK2; CD86; PAK3; CD28; PAK1; LCK;
Cross-presentation of particulate exogenous antigens (phagosomes)	4	8	0.149309	2.00399	0.113477	1	0.345341	0.670636	CYBB; ITGAV; CD36; CYBA;
FCGR activation	9	99	0.335946	0.364274	0.999986	1	1	1	FYN; SRC; SYK; YES1; FGR; HCK; FCGR2A; LYN; CD247;
Role of phospholipids in phagocytosis	13	112	0.485256	0.464947	0.999878	1	1	1	PLCG1; PLA2G6; PIK3R2; SYK; PLD2; AHCYL1; PLD3; ITPR1; FCGR2A; CD247; PRKCE; ITPR2; ITPR3;
Nef and signal transduction	6	8	0.223964	3.00348	0.00419557	1	0.0266761	0.0518037	FYN; PAK2; DOCK2; HCK; CD247; LCK;
Signal regulatory protein family interactions	3	15	0.111982	0.802728	0.763597	1	1	1	SRC; PTPN6; CD47;
Alpha-defensins	1	10	0.0373274	0.403897	0.943625	1	1	1	CD4;
Vpu mediated degradation of CD4	40	51	1.49309	3.13976	1.48126e-15	2.65589e-12	8.04816e-14	1.56292e-13	PSMB2; PSMF1; BTRC; UBC; PSMA1; PSMA2; PSME3; PSME1; PSMA3; PSME4; PSMD1; PSMB6; PSMC2; PSMA5; PSMB1; PSMA6; UBA52; PSMA4; PSMB7; PSMB5; PSMC4; PSME2; CD4; PSMD4; PSMD8; PSMB8; SKP1; PSMA7; PSMC6; PSMD6; PSMC1; PSMC5; PSMC3; PSMD9; PSMD3; PSMD10; PSMD14; PSMD13; PSMD2; PSMB4;
CRMPs in Sema3A signaling	7	16	0.261292	1.75271	0.0791299	1	0.265582	0.515748	FYN; DPYSL2; CRMP1; DPYSL3; CDK5; FES; SEMA3A;
Other semaphorin interactions	6	19	0.223964	1.26554	0.331452	1	0.676871	1	PTPRC; ITGB1; PLXND1; SEMA3E; SEMA5A; TREM2;
Sperm:Oocyte Membrane Binding	1	5	0.0373274	0.806987	0.762474	1	1	1	CD9;
Uptake and function of diphtheria toxin	3	6	0.111982	2.00482	0.169083	1	0.45114	0.876094	HBEGF; CD9; HSP90AB1;
Inhibition of the proteolytic activity of APC/C required for the onset of anaphase by mitotic spindle checkpoint components	1	2	0.0373274	2.01145	0.437238	1	0.773794	1	CDC20;
SCF-beta-TrCP mediated degradation of Emi1	41	54	1.53042	3.03947	4.90128e-15	8.788e-12	2.44111e-13	4.74053e-13	PSMB2; PSMF1; BTRC; UBC; PSMA1; PSMA2; PSME3; PSME1; PSMA3; PSME4; PSMD1; PSMB6; PSMC2; PSMA5; PSMB1; PSMA6; UBA52; PSMA4; PSMB7; PSMB5; PSMC4; PSME2; PSMD4; PSMD8; PSMB8; SKP1; CUL1; PSMA7; PSMC6; PSMD6; PSMC1; PSMC5; PSMC3; PSMD9; CDC20; PSMD3; PSMD10; PSMD14; PSMD13; PSMD2; PSMB4;
GPVI-mediated activation cascade	20	35	0.746547	2.2879	4.92169e-05	0.0882459	0.00066853	0.00129825	PIK3CG; FYN; VAV1; PIK3R2; RHOA; PIK3R3; SYK; PTPN6; PDPN; RAC2; COL1A2; VAV2; COL1A1; VAV3; RHOB; LYN; PRKCZ; LCK; FCER1G; LCP2;
Inactivation of CDC42 and RAC1	2	8	0.0746547	1.00449	0.632542	1	0.961957	1	ROBO1; SLIT2;
RHO GTPases activate KTN1	4	11	0.149309	1.45794	0.286118	1	0.60354	1	RHOA; KTN1; KIF5A; KIF5B;
Unwinding of DNA	6	12	0.223964	2.00315	0.0541217	1	0.204647	0.397416	MCM2; MCM5; MCM4; MCM6; MCM3; MCM7;
Activation of the pre-replicative complex	11	33	0.410601	1.33513	0.180018	1	0.475364	0.923134	MCM2; RPA3; MCM5; MCM4; MCM6; MCM3; MCM7; POLE; POLE3; CDC6; CDK2;
Transcription of E2F targets under negative control by DREAM complex	4	19	0.149309	0.844394	0.736529	1	1	1	RBBP4; RBL2; E2F4; CDC6;
CDC6 association with the ORC:origin complex	2	11	0.0746547	0.730788	0.802662	1	1	1	CDC6; E2F3;
CDT1 association with the CDC6:ORC:origin complex	38	58	1.41844	2.62288	7.95444e-11	1.42623e-07	2.26386e-09	4.39631e-09	PSMB2; PSMF1; UBC; PSMA1; PSMA2; PSME3; PSME1; PSMA3; PSME4; PSMD1; PSMB6; CDC6; PSMC2; PSMA5; PSMB1; PSMA6; UBA52; PSMA4; PSMB7; PSMB5; PSMC4; PSME2; PSMD4; PSMD8; PSMB8; PSMA7; PSMC6; PSMD6; PSMC1; PSMC5; PSMC3; PSMD9; PSMD3; PSMD10; PSMD14; PSMD13; PSMD2; PSMB4;
Assembly of the pre-replicative complex	7	15	0.261292	1.86948	0.056287	1	0.209383	0.406613	MCM2; MCM5; MCM4; MCM6; MCM3; MCM7; CDC6;
Hedgehog 'on' state	51	72	1.9037	2.8356	3.0926e-16	5.54503e-13	2.31043e-14	4.48675e-14	SMURF1; PSMB2; PSMF1; SUFU; UBC; GLI3; PSMA1; SMURF2; GLI2; EVC2; SPOP; RBX1; CDC73; PSMA2; PSME3; PSME1; PSMA3; PSME4; PSMD1; PSMB6; CUL3; ITCH; PSMC2; PSMA5; PSMB1; PSMA6; UBA52; PSMA4; PSMB7; PSMB5; PSMC4; PSME2; PSMD4; PSMD8; PSMB8; PSMA7; PSMC6; PSMD6; PSMC1; PSMC5; SHH; PSMC3; PSMD9; PTCH1; PSMD3; PSMD10; PSMD14; PSMD13; PSMD2; KIF7; PSMB4;
Establishment of Sister Chromatid Cohesion	7	11	0.261292	2.54867	0.00749897	1	0.044522	0.0864598	PDS5A; RAD21; ESCO2; STAG2; STAG1; SMC3; SMC1A;
Pyrimidine salvage	2	11	0.0746547	0.730788	0.802662	1	1	1	TK2; TK1;
Synthesis of PI	1	5	0.0373274	0.806987	0.762474	1	1	1	CDIPT;
MAPK3 (ERK1) activation	5	10	0.186637	2.00349	0.077814	1	0.262751	0.51025	JAK1; MAP2K1; TYK2; IL6R; IL6ST;
RUNX3 regulates CDKN1A transcription	2	7	0.0746547	1.14779	0.554647	1	0.906547	1	SMAD4; SMAD3;
RHO GTPases activate CIT	13	19	0.485256	2.73954	8.14917e-05	0.146115	0.00102178	0.00198425	PPP1CB; PPP1R12A; MYH9; KIF14; PPP1R12B; MYH14; RHOA; MYH11; RHOC; MYH10; MYL12B; CDKN1B; RHOB;
Synthesis of PG	2	8	0.0746547	1.00449	0.632542	1	0.961957	1	PLD2; PLD3;
Synthesis, secretion, and inactivation of Glucagon-like Peptide-1 (GLP-1)	4	20	0.149309	0.802195	0.774525	1	1	1	SPCS1; DPP4; TCF7L2; PAX6;
Fibronectin matrix formation	4	6	0.149309	2.67087	0.0374564	1	0.155461	0.301899	ITGB1; CEACAM1; ITGA5; FN1;
Deposition of new CENPA-containing nucleosomes at the centromere	9	73	0.335946	0.493998	0.997685	1	1	1	NPM1; RBBP4; RSF1; RBBP7; RUVBL1; H2AFV; SMARCA5; CENPL; H2AFZ;
Kinesins	17	62	0.634565	1.09806	0.374694	1	0.735039	1	KIF11; KIF1A; KIF1B; KIF13B; KIFAP3; KIF1C; KIF3A; TUBA1B; TUBB3; KIF3B; KIF5A; RACGAP1; TUBB1; CENPE; TUBA4A; TUBA1A; KIF5B;
Metal ion SLC transporters	3	9	0.111982	1.33729	0.3988	1	0.762311	1	CP; SLC11A1; SLC11A2;
Defective CP causes aceruloplasminemia (ACERULOP)	1	1	0.0373274	4.00297	0.249814	1	0.555038	1	CP;
Alternative complement activation	1	5	0.0373274	0.806987	0.762474	1	1	1	C3;
Activation of C3 and C5	3	8	0.111982	1.50424	0.320963	1	0.658452	1	C5; C2; C3;
RHO GTPases regulate CFTR trafficking	2	3	0.0746547	2.67308	0.156014	1	0.43547	0.845663	CFTR; GOPC;
Defective CFTR causes cystic fibrosis	42	60	1.56775	2.80228	2.54525e-13	4.56363e-10	9.12726e-12	1.77247e-11	PSMB2; PSMF1; DERL1; ERLEC1; UBC; PSMA1; PSMA2; PSME3; PSME1; PSMA3; PSME4; PSMD1; PSMB6; CFTR; PSMC2; PSMA5; PSMB1; PSMA6; UBA52; PSMA4; PSMB7; PSMB5; PSMC4; PSME2; PSMD4; PSMD8; PSMB8; PSMA7; PSMC6; PSMD6; PSMC1; PSMC5; PSMC3; OS9; PSMD9; RNF185; PSMD3; PSMD10; PSMD14; PSMD13; PSMD2; PSMB4;
STING mediated induction of host immune responses	4	5	0.149309	3.20398	0.0155595	1	0.0771533	0.149828	TRIM21; IFI16; DDX41; TMEM173;
Chondroitin sulfate biosynthesis	4	20	0.149309	0.802195	0.774525	1	1	1	BGN; CHST3; CHSY1; DCN;
Glycoprotein hormones	1	12	0.0373274	0.336637	0.968294	1	1	1	INHBA;
Synthesis of bile acids and bile salts	3	14	0.111982	0.860025	0.718502	1	1	1	RXRA; NCOA2; NCOA1;
Dual Incision in GG-NER	14	41	0.522583	1.36751	0.121192	1	0.363982	0.706836	RPA3; DDB1; RFC1; CUL4A; UBC; CUL4B; POLE; POLE3; RBX1; CHD1L; POLD2; RFC5; UBA52; RFC3;
Signaling by SCF-KIT	20	37	0.746547	2.16427	0.000141509	0.253725	0.00158578	0.00307952	GAB2; FYN; SRC; VAV1; PIK3R2; STAT1; KIT; KITLG; PIK3R3; YES1; CHEK1; FES; SOS1; MMP9; NRAS; GRB10; LYN; KRAS; FER; LCK;
Budding and maturation of HIV virion	14	28	0.522583	2.0022	0.00371055	1	0.0254905	0.0495014	CHMP4B; CHMP2A; VPS28; UBC; CHMP2B; VPS37B; NEDD4L; PPIA; VPS4A; UBA52; VTA1; TSG101; VPS4B; PDCD6IP;
Endosomal Sorting Complex Required For Transport (ESCRT)	12	31	0.447928	1.55033	0.0638296	1	0.226529	0.43991	CHMP4B; CHMP2A; VPS28; UBC; CHMP2B; VPS37B; VPS4A; HGS; UBA52; VTA1; TSG101; VPS4B;
Defective CHSY1 causes TPBS	3	8	0.111982	1.50424	0.320963	1	0.658452	1	BGN; CHSY1; DCN;
Defective CHST3 causes SEDCJD	3	8	0.111982	1.50424	0.320963	1	0.658452	1	BGN; CHST3; DCN;
Defective CHST6 causes MCDC1	1	8	0.0373274	0.504745	0.899775	1	1	1	LUM;
Reactions specific to the complex N-glycan synthesis pathway	2	10	0.0746547	0.803794	0.755686	1	1	1	MAN2A2; MAN2A1;
Dermatan sulfate biosynthesis	3	11	0.111982	1.09436	0.544293	1	0.900293	1	BGN; CHST14; DCN;
Defective CHST14 causes EDS, musculocontractural type	3	8	0.111982	1.50424	0.320963	1	0.658452	1	BGN; CHST14; DCN;
Acetylcholine Neurotransmitter Release Cycle	6	17	0.223964	1.41434	0.23398	1	0.555038	1	UNC13B; SNAP25; SYT1; CPLX1; VAMP2; STXBP1;
Dectin-2 family	5	29	0.186637	0.69131	0.884567	1	1	1	FYN; SYK; LYN; MUC1; FCER1G;
Cross-presentation of soluble exogenous antigens (endosomes)	35	49	1.30646	2.8595	1.00674e-11	1.80509e-08	3.11222e-10	6.04378e-10	PSMB2; PSMF1; PSMA1; PSMA2; PSME3; PSME1; PSMA3; PSME4; PSMD1; PSMB6; PSMC2; PSMA5; PSMB1; PSMA6; PSMA4; PSMB7; PSMB5; PSMC4; PSME2; PSMD4; PSMD8; PSMB8; PSMA7; PSMC6; PSMD6; PSMC1; PSMC5; PSMC3; PSMD9; PSMD3; PSMD10; PSMD14; PSMD13; PSMD2; PSMB4;
Entry of Influenza Virion into Host Cell via Endocytosis	2	2	0.0746547	4.00297	0.0623893	1	0.222394	0.431879	CLTA; CLTC;
IL-6-type cytokine receptor ligand interactions	6	17	0.223964	1.41434	0.23398	1	0.555038	1	JAK1; LIF; CNTF; LIFR; TYK2; IL6ST;
Tight junction interactions	4	30	0.149309	0.534886	0.962562	1	1	1	CLDN1; PARD3; F11R; PRKCI;
RUNX1 regulates expression of components of tight junctions	2	5	0.0746547	1.60598	0.366794	1	0.722705	1	RUNX1; TJP1;
Processing of Intronless Pre-mRNAs	3	18	0.111982	0.669015	0.864528	1	1	1	NUDT21; SYMPK; CPSF1;
Intraflagellar transport	20	54	0.746547	1.48305	0.0327997	1	0.142785	0.277282	DYNLL1; KIFAP3; TNPO1; KIF3A; IFT172; WDR34; TUBA1B; IFT80; TUBB3; KIF3B; WDR19; WDR35; TUBB1; DYNC2LI1; TRAF3IP1; WDR60; TUBA4A; TUBA1A; IFT140; IFT122;
Terminal pathway of complement	1	8	0.0373274	0.504745	0.899775	1	1	1	C5;
Class A/1 (Rhodopsin-like receptors)	1	19	0.0373274	0.212678	0.995774	1	1	1	PTAFR;
Deadenylation of mRNA	8	25	0.298619	1.28204	0.272568	1	0.585988	1	CNOT2; PABPC1; CNOT1; EIF4A1; PARN; EIF4E; EIF4G1; EIF4A3;
Extracellular matrix organization	10	15	0.373274	2.66954	0.000782975	1	0.00719935	0.0139808	COL5A1; COL2A1; COL5A2; FN1; COL1A2; COL3A1; COL4A2; COL7A1; COL1A1; COL4A1;
Platelet Adhesion to exposed collagen	9	15	0.335946	2.40285	0.00414472	1	0.0266761	0.0518037	FYN; ITGB1; GP1BB; COL1A2; VWF; COL1A1; ITGA2; LYN; FCER1G;
Platelet Aggregation (Plug Formation)	5	10	0.186637	2.00349	0.077814	1	0.262751	0.51025	F2; GP1BB; COL1A2; VWF; COL1A1;
MET activates PTK2 signaling	18	30	0.671892	2.40232	4.82698e-05	0.0865477	0.00066067	0.00128299	COL5A1; COL2A1; COL5A2; SRC; ITGB1; MET; COL11A2; FN1; COL1A2; COL3A1; ITGA3; COL11A1; COL1A1; LAMA3; HGF; ITGA2; LAMA2; LAMA5;
Collagen chain trimerization	16	44	0.597238	1.45621	0.0617978	1	0.222394	0.431879	COL5A1; COL2A1; COL5A2; COL12A1; COL18A1; COL11A2; COL1A2; COL6A2; COL6A3; COL3A1; COL4A2; COL7A1; COL11A1; COL1A1; COL4A1; COL6A1;
Signaling by PDGF	17	33	0.634565	2.06273	0.000925314	1	0.00837924	0.0162721	COL5A1; COL2A1; COL5A2; PLAT; PDGFA; PDGFD; THBS2; FURIN; THBS4; COL6A2; COL6A3; COL3A1; COL4A2; PLG; THBS1; COL4A1; COL6A1;
Laminin interactions	14	30	0.522583	1.86877	0.00804167	1	0.0475865	0.0924109	HSPG2; ITGA6; ITGB1; COL18A1; ITGB4; COL4A2; ITGAV; ITGA3; COL7A1; LAMA3; ITGA2; LAMA2; LAMA5; COL4A1;
Coenzyme A biosynthesis	2	8	0.0746547	1.00449	0.632542	1	0.961957	1	COASY; PANK2;
Sema3A PAK dependent Axon repulsion	8	16	0.298619	2.00274	0.0269177	1	0.121458	0.235865	FYN; PAK2; PAK3; FES; SEMA3A; PAK1; LIMK1; HSP90AB1;
RHO GTPases Activate ROCKs	16	19	0.597238	3.37126	9.69437e-08	0.00017382	2.34892e-06	4.5615e-06	PPP1CB; PPP1R12A; MYH9; PPP1R12B; ROCK2; MYH14; RHOA; MYH11; RHOC; ROCK1; MYH10; MYL12B; RHOB; PAK1; LIMK2; LIMK1;
Lectin pathway of complement activation	2	8	0.0746547	1.00449	0.632542	1	0.961957	1	MBL2; MASP1;
Opioid Signalling	2	3	0.0746547	2.67308	0.156014	1	0.43547	0.845663	OPRM1; POMC;
G-protein activation	9	28	0.335946	1.28764	0.248877	1	0.555038	1	GNB2; GNAI2; GNB5; GNAI3; GNB1; OPRM1; GNG12; GNAI1; POMC;
Peptide hormone biosynthesis	1	2	0.0373274	2.01145	0.437238	1	0.773794	1	POMC;
Ubiquinol biosynthesis	1	8	0.0373274	0.504745	0.899775	1	1	1	COQ9;
Heme biosynthesis	6	11	0.223964	2.18509	0.0341331	1	0.147117	0.285694	ALAD; ALAS1; UROS; ALAS2; UROD; COX15;
Defective CYP19A1 causes Aromatase excess syndrome (AEXS)	1	1	0.0373274	4.00297	0.249814	1	0.555038	1	CYP19A1;
Synthesis of epoxy (EET) and dihydroxyeicosatrienoic acids (DHET)	3	8	0.111982	1.50424	0.320963	1	0.658452	1	EPHX2; CYP1B1; CYP1A1;
Synthesis of (16-20)-hydroxyeicosatetraenoic acids (HETE)	2	9	0.0746547	0.893006	0.699325	1	1	1	CYP1B1; CYP1A1;
Biosynthesis of protectins	2	4	0.0746547	2.00648	0.261384	1	0.563974	1	LTA4H; CYP1A1;
Defective CYP1B1 causes Glaucoma	1	1	0.0373274	4.00297	0.249814	1	0.555038	1	CYP1B1;
Vitamin D (calciferol) metabolism	6	11	0.223964	2.18509	0.0341331	1	0.147117	0.285694	PIAS4; SUMO2; CYP27B1; LGMN; CUBN; VDR;
Vitamins	2	6	0.0746547	1.33877	0.465649	1	0.80512	1	CYP27B1; CYP26B1;
Defective CYP26B1 causes Radiohumeral fusions with other skeletal and craniofacial anomalies (RHFCA)	1	1	0.0373274	4.00297	0.249814	1	0.555038	1	CYP26B1;
Defective CYP27A1 causes Cerebrotendinous xanthomatosis (CTX)	1	1	0.0373274	4.00297	0.249814	1	0.555038	1	CYP27A1;
Defective CYP27B1 causes Rickets vitamin D-dependent 1A (VDDR1A)	1	1	0.0373274	4.00297	0.249814	1	0.555038	1	CYP27B1;
Eicosanoids	1	12	0.0373274	0.336637	0.968294	1	1	1	TBXAS1;
Nicotinamide salvaging	2	19	0.0746547	0.42325	0.968978	1	1	1	NAMPT; PARP4;
Serotonin Neurotransmitter Release Cycle	6	18	0.223964	1.33581	0.281786	1	0.601478	1	UNC13B; SNAP25; SYT1; CPLX1; VAMP2; STXBP1;
Glutamate Neurotransmitter Release Cycle	11	24	0.410601	1.8356	0.0210996	1	0.0998197	0.193845	UNC13B; SNAP25; SLC1A3; SYT1; SLC1A2; GLS; SLC38A2; CPLX1; VAMP2; ARL6IP5; STXBP1;
GABA synthesis, release, reuptake and degradation	6	13	0.223964	1.84918	0.0798374	1	0.265582	0.515748	SNAP25; SYT1; CPLX1; VAMP2; STXBP1; DNAJC5;
Signaling by Retinoic Acid	14	21	0.522583	2.66929	6.62671e-05	0.118817	0.000848693	0.00164812	RARB; PDK2; DLD; PPARD; RARA; RXRB; RXRA; FABP5; CPT1A; DLAT; PDHB; RARG; PDHA1; PDHX;
RUNX1 and FOXP3 control the development of regulatory T lymphocytes (Tregs)	5	10	0.186637	2.00349	0.077814	1	0.262751	0.51025	RUNX1; FOXP3; IFNG; IL2RA; CTLA4;
CREB3 factors activate genes	2	9	0.0746547	0.893006	0.699325	1	1	1	MBTPS2; MBTPS1;
Elevation of cytosolic Ca2+ levels	8	16	0.298619	2.00274	0.0269177	1	0.121458	0.235865	STIM1; TRPC6; P2RX4; TRPC7; ITPR1; P2RX7; ITPR2; ITPR3;
PKA-mediated phosphorylation of CREB	2	5	0.0746547	1.60598	0.366794	1	0.722705	1	PRKACA; PRKACB;
NOTCH2 intracellular domain regulates transcription	2	12	0.0746547	0.66994	0.841423	1	1	1	RBPJ; NOTCH2;
NCAM signaling for neurite out-growth	11	22	0.410601	2.0024	0.00984741	1	0.0569562	0.110606	FYN; SRC; PTPRA; SPTBN1; SPTBN2; NCAM1; SPTAN1; SOS1; NRAS; KRAS; MAPK1;
Gastrin-CREB signalling pathway via PKC and MAPK	2	9	0.0746547	0.893006	0.699325	1	1	1	MAPK7; MAPK1;
MECP2 regulates neuronal receptors and channels	6	17	0.223964	1.41434	0.23398	1	0.555038	1	MECP2; MET; SLC2A3; OPRK1; OPRM1; GRIN2A;
MECP2 regulates transcription factors	3	5	0.111982	2.40498	0.10327	1	0.328303	0.637549	MECP2; RBFOX1; MEF2C;
MET activates RAP1 and RAC1	8	11	0.298619	2.91225	0.00117486	1	0.0100311	0.0194799	RAPGEF1; GAB1; MET; CRKL; RAP1A; RAP1B; HGF; CRK;
Erythropoietin activates RAS	8	14	0.298619	2.28864	0.0102155	1	0.0577804	0.112207	RAPGEF1; VAV1; EPO; CRKL; SOS1; NRAS; LYN; KRAS;
Acyl chain remodelling of PG	1	18	0.0373274	0.224487	0.994364	1	1	1	PLA2G1B;
Interleukin receptor SHC signaling	12	27	0.447928	1.77992	0.0213597	1	0.10052	0.195204	GAB2; PIK3CD; INPP5D; JAK1; PIK3R2; CSF2; INPPL1; PIK3R3; PTPN6; JAK3; SOS1; IL2RA;
Prolactin receptor signaling	5	15	0.186637	1.3361	0.312821	1	0.655243	1	BTRC; PRLR; RBX1; SKP1; CUL1;
WNT mediated activation of DVL	6	8	0.223964	3.00348	0.00419557	1	0.0266761	0.0518037	DVL3; CSNK2A2; DVL2; CSNK2A1; DVL1; CSNK2B;
Signal transduction by L1	14	21	0.522583	2.66929	6.62671e-05	0.118817	0.000848693	0.00164812	ITGB3; ITGB1; CSNK2A2; ITGA5; CSNK2A1; MAP2K1; L1CAM; CSNK2B; VAV2; ITGAV; NCAM1; PAK1; MAP2K2; MAPK1;
Cooperation of PDCL (PhLP1) and TRiC/CCT in G-protein beta folding	17	42	0.634565	1.62082	0.0194041	1	0.0939906	0.182525	CCT2; CCT7; CCT8; CCT6A; GNB2; CSNK2A2; CCT3; CCT4; GNAI2; GNB5; CSNK2A1; GNAI3; GNB1; CSNK2B; GNG12; GNAI1; TCP1;
GAB1 signalosome	5	11	0.186637	1.82152	0.114215	1	0.345341	0.670636	GAB1; CSK; SRC; PAG1; PXN;
MTF1 activates gene expression	1	3	0.0373274	1.34319	0.57785	1	0.912046	1	CSRP1;
TCF7L2 mutants don't bind CTBP	3	3	0.111982	4.00297	0.015577	1	0.0771533	0.149828	TCF7L2; CTBP2; CTBP1;
Abortive elongation of HIV-1 transcript in the absence of Tat	6	23	0.223964	1.04554	0.530804	1	0.886982	1	POLR2A; POLR2E; POLR2C; GTF2F1; CTDP1; POLR2G;
RUNX3 regulates YAP1-mediated transcription	2	8	0.0746547	1.00449	0.632542	1	0.961957	1	YAP1; WWTR1;
HDR through MMEJ (alt-NHEJ)	4	10	0.149309	1.60359	0.223608	1	0.555038	1	RAD50; RBBP8; XRCC1; LIG3;
Transport of inorganic cations/anions and amino acids/oligopeptides	3	8	0.111982	1.50424	0.320963	1	0.658452	1	SLC1A3; SLC1A2; CTNS;
Loss of Function of FBXW7 in Cancer and NOTCH1 Signaling	5	5	0.186637	4.00297	0.000970203	1	0.00853774	0.0165799	RBX1; FBXW7; NOTCH1; SKP1; CUL1;
Dectin-1 mediated noncanonical NF-kB signaling	45	59	1.67973	3.05328	1.6489e-16	2.95647e-13	1.34385e-14	2.6097e-14	PSMB2; PSMF1; BTRC; UBC; PSMA1; UBA3; PSMA2; PSME3; FBXW11; PSME1; PSMA3; PSME4; PSMD1; CHUK; PSMB6; MAP3K14; PSMC2; PSMA5; PSMB1; PSMA6; UBA52; PSMA4; PSMB7; PSMB5; PSMC4; PSME2; PSMD4; PSMD8; PSMB8; SKP1; CUL1; PSMA7; RELB; PSMC6; PSMD6; PSMC1; PSMC5; PSMC3; PSMD9; PSMD3; PSMD10; PSMD14; PSMD13; PSMD2; PSMB4;
Degradation of GLI1 by the proteasome	45	59	1.67973	3.05328	1.6489e-16	2.95647e-13	1.34385e-14	2.6097e-14	PSMB2; PSMF1; BTRC; SUFU; UBC; PSMA1; RBX1; PSMA2; PSME3; PSME1; PSMA3; PSME4; PSMD1; PSMB6; ITCH; PSMC2; PSMA5; PSMB1; PSMA6; UBA52; PSMA4; PSMB7; PSMB5; PSMC4; PSME2; PSMD4; PSMD8; PSMB8; SKP1; CUL1; PSMA7; PSMC6; PSMD6; PSMC1; PRKACA; PSMC5; PSMC3; PSMD9; PSMD3; PRKACB; PSMD10; PSMD14; PSMD13; PSMD2; PSMB4;
Degradation of GLI2 by the proteasome	46	59	1.71706	3.12111	1.62943e-17	2.92156e-14	1.56158e-15	3.03252e-15	PSMB2; PSMF1; BTRC; SUFU; UBC; PSMA1; GLI2; RBX1; PSMA2; PSME3; CSNK1A1; PSME1; PSMA3; PSME4; PSMD1; PSMB6; PSMC2; PSMA5; PSMB1; PSMA6; UBA52; PSMA4; PSMB7; PSMB5; PSMC4; PSME2; PSMD4; PSMD8; PSMB8; SKP1; CUL1; PSMA7; PSMC6; PSMD6; PSMC1; PRKACA; PSMC5; PSMC3; PSMD9; PSMD3; PRKACB; PSMD10; PSMD14; PSMD13; PSMD2; PSMB4;
GLI3 is processed to GLI3R by the proteasome	46	59	1.71706	3.12111	1.62943e-17	2.92156e-14	1.56158e-15	3.03252e-15	PSMB2; PSMF1; BTRC; SUFU; UBC; GLI3; PSMA1; RBX1; PSMA2; PSME3; CSNK1A1; PSME1; PSMA3; PSME4; PSMD1; PSMB6; PSMC2; PSMA5; PSMB1; PSMA6; UBA52; PSMA4; PSMB7; PSMB5; PSMC4; PSME2; PSMD4; PSMD8; PSMB8; SKP1; CUL1; PSMA7; PSMC6; PSMD6; PSMC1; PRKACA; PSMC5; PSMC3; PSMD9; PSMD3; PRKACB; PSMD10; PSMD14; PSMD13; PSMD2; PSMB4;
NIK-->noncanonical NF-kB signaling	45	58	1.67973	3.10591	5.15542e-17	9.24366e-14	4.62183e-15	8.97539e-15	PSMB2; PSMF1; BTRC; UBC; PSMA1; UBA3; PSMA2; PSME3; FBXW11; PSME1; PSMA3; PSME4; PSMD1; CHUK; PSMB6; MAP3K14; PSMC2; PSMA5; PSMB1; PSMA6; UBA52; PSMA4; PSMB7; PSMB5; PSMC4; PSME2; PSMD4; PSMD8; PSMB8; SKP1; CUL1; PSMA7; RELB; PSMC6; PSMD6; PSMC1; PSMC5; PSMC3; PSMD9; PSMD3; PSMD10; PSMD14; PSMD13; PSMD2; PSMB4;
MAP3K8 (TPL2)-dependent MAPK1/3 activation	10	16	0.373274	2.5028	0.00162114	1	0.0130345	0.0253124	BTRC; UBC; IKBKG; MAP2K1; FBXW11; CHUK; UBA52; SKP1; CUL1; MAP2K4;
Interleukin-1 signaling	59	86	2.20231	2.74637	1.63166e-17	2.92556e-14	1.56158e-15	3.03252e-15	PSMB2; PSMF1; BTRC; IL1B; UBC; IKBKG; PSMA1; IL1RN; NOD2; MAP3K7; NOD1; TAB2; RBX1; PSMA2; PSME3; TAB1; PSME1; PSMA3; PSME4; PSMD1; CHUK; PSMB6; TRAF6; IL1A; MAP2K6; IRAK1; MYD88; PSMC2; PSMA5; PSMB1; PSMA6; UBA52; PSMA4; MAP3K3; PSMB7; RIPK2; PSMB5; PSMC4; PSME2; PSMD4; PSMD8; IRAK3; PSMB8; SKP1; CUL1; PSMA7; PSMC6; PSMD6; PSMC1; PSMC5; PSMC3; PSMD9; PSMD3; PSMD10; PSMD14; PSMD13; PSMD2; UBE2N; …
Degradation of DVL	43	56	1.60508	3.07388	5.08198e-16	9.112e-13	3.14207e-14	6.10175e-14	PSMB2; PSMF1; DVL3; UBC; PSMA1; DVL2; RBX1; PSMA2; PSME3; DVL1; PSME1; PSMA3; PSME4; PSMD1; PSMB6; CUL3; PSMC2; PSMA5; PSMB1; PSMA6; UBA52; PSMA4; PSMB7; PSMB5; PSMC4; PSME2; PSMD4; PSMD8; PSMB8; PSMA7; PSMC6; PSMD6; PSMC1; PSMC5; PSMC3; PSMD9; PSMD3; PSMD10; PSMD14; DACT1; PSMD13; PSMD2; PSMB4;
Regulation of RAS by GAPs	46	67	1.71706	2.7485	5.74861e-14	1.03072e-10	2.2905e-12	4.44805e-12	RASA1; PSMB2; PSMF1; SPRED2; UBC; PSMA1; SPRED1; RBX1; NF1; PSMA2; PSME3; PSME1; PSMA3; PSME4; PSMD1; PSMB6; CUL3; PSMC2; PSMA5; PSMB1; PSMA6; UBA52; PSMA4; PSMB7; PSMB5; PSMC4; PSME2; PSMD4; NRAS; PSMD8; PSMB8; PSMA7; PSMC6; PSMD6; PSMC1; PSMC5; KRAS; PSMC3; PSMD9; PSMD3; PSMD10; PSMD14; DAB2IP; PSMD13; PSMD2; PSMB4;
Recognition of DNA damage by PCNA-containing replication complex	14	31	0.522583	1.8085	0.0113495	1	0.0631974	0.122727	RPA3; DDB1; RFC1; CUL4A; UBC; CUL4B; POLE; POLE3; RBX1; WDR48; POLD2; RFC5; UBA52; RFC3;
Gap junction assembly	9	37	0.335946	0.974515	0.59959	1	0.939743	1	GJA5; GJA1; TUBA1B; GJB6; TUBB3; GJB2; TUBB1; TUBA4A; TUBA1A;
Oligomerization of connexins into connexons	2	3	0.0746547	2.67308	0.156014	1	0.43547	0.845663	GJA1; GJB2;
Transport of connexins along the secretory pathway	2	3	0.0746547	2.67308	0.156014	1	0.43547	0.845663	GJA1; GJB2;
Microtubule-dependent trafficking of connexons from Golgi to the plasma membrane	6	19	0.223964	1.26554	0.331452	1	0.676871	1	GJA1; TUBA1B; TUBB3; TUBB1; TUBA4A; TUBA1A;
c-src mediated regulation of Cx43 function and closure of gap junctions	3	3	0.111982	4.00297	0.015577	1	0.0771533	0.149828	SRC; GJA1; TJP1;
Transport of connexons to the plasma membrane	1	1	0.0373274	4.00297	0.249814	1	0.555038	1	GJB2;
Signaling by ROBO receptors	11	15	0.410601	2.93623	0.000113134	0.20285	0.00136141	0.0026438	ENAH; ROBO1; PFN2; VASP; SLIT2; CXCL12; PFN1; CXCR4; ROBO2; EVL; GPC1;
Negative regulation of TCF-dependent signaling by DVL-interacting proteins	3	5	0.111982	2.40498	0.10327	1	0.328303	0.637549	DVL3; DVL2; DVL1;
ROS, RNS production in phagocytes	15	32	0.55991	1.87706	0.00585052	1	0.0356802	0.0692894	ATP6V0A1; ATP6V1H; ATP6V1B2; ATP6V1G1; ATP6V0D1; ATP6V0A2; CYBB; ATP6V1D; SLC11A1; NOS2; ATP6V1A; TCIRG1; NOS1; ATP6V1E1; CYBA;
RHO GTPases Activate NADPH Oxidases	5	13	0.186637	1.5415	0.205451	1	0.530035	1	PIK3R4; PIK3C3; RAC2; CYBB; CYBA;
Vitamin C (ascorbate) metabolism	3	8	0.111982	1.50424	0.320963	1	0.658452	1	SLC2A3; SLC2A1; GSTO1;
PCP/CE pathway	12	21	0.447928	2.28823	0.00165782	1	0.013211	0.0256551	WNT11; WNT1; WNT4; DVL3; VANGL2; WNT5A; DVL2; RHOA; RAC2; DVL1; PFN1; FZD1;
Reelin signalling pathway	4	5	0.149309	3.20398	0.0155595	1	0.0771533	0.149828	FYN; SH3KBP1; RELN; VLDLR;
Defective POMGNT1 causes MDDGA3, MDDGB3 and MDDGC3	2	2	0.0746547	4.00297	0.0623893	1	0.222394	0.431879	POMGNT1; DAG1;
Defective POMT2 causes MDDGA2, MDDGB2 and MDDGC2	2	2	0.0746547	4.00297	0.0623893	1	0.222394	0.431879	POMT2; DAG1;
Defective POMT1 causes MDDGA1, MDDGB1 and MDDGC1	2	2	0.0746547	4.00297	0.0623893	1	0.222394	0.431879	DAG1; POMT1;
Metabolism of polyamines	3	4	0.111982	3.00473	0.0506436	1	0.194026	0.376789	AMD1; ODC1; SMS;
DSCAM interactions	3	11	0.111982	1.09436	0.544293	1	0.900293	1	MAPK13; MAPK11; PAK1;
Netrin mediated repulsion signals	1	8	0.0373274	0.504745	0.899775	1	1	1	SRC;
Role of second messengers in netrin-1 signaling	4	10	0.149309	1.60359	0.223608	1	0.555038	1	PLCG1; PITPNA; TRPC6; TRPC7;
Regulation of commissural axon pathfinding by SLIT and ROBO	4	10	0.149309	1.60359	0.223608	1	0.555038	1	ROBO1; SRC; SLIT2; ROBO2;
MECP2 regulates transcription of genes involved in GABA signaling	1	3	0.0373274	1.34319	0.57785	1	0.912046	1	MECP2;
mRNA decay by 5' to 3' exoribonuclease	2	15	0.0746547	0.536041	0.919732	1	1	1	EDC3; DDX6;
Interconversion of nucleotide di- and triphosphates	8	29	0.298619	1.10527	0.442297	1	0.779016	1	AK2; TYMS; DUT; CMPK1; DCTD; RRM2; GUK1; RRM2B;
Catecholamine biosynthesis	4	4	0.149309	4.00297	0.00388807	1	0.0257244	0.0499555	DBH; PNMT; TH; DDC;
Synthesis of PA	7	39	0.261292	0.719325	0.888711	1	1	1	GNPAT; PLD2; DDHD2; PLA2G1B; AGPAT1; GPD1; GPD1L;
mRNA Splicing - Minor Pathway	20	52	0.746547	1.54008	0.0216108	1	0.101435	0.196982	PRPF6; SRSF6; SRSF2; POLR2A; POLR2E; PRPF8; POLR2C; GTF2F1; SRSF1; SNRNP200; DDX23; SF3B1; SF3B3; POLR2G; SF3B4; SF3B2; SNRPD2; YBX1; SNRPB; EFTUD2;
Regulation of innate immune responses to cytosolic DNA	8	14	0.298619	2.28864	0.0102155	1	0.0577804	0.112207	TRIM21; TRIM32; UBC; TBK1; UBA52; IRF3; DDX41; TMEM173;
IRF3-mediated induction of type I IFN	6	13	0.223964	1.84918	0.0798374	1	0.265582	0.515748	IFI16; TBK1; IRF3; DDX41; TMEM173; TREX1;
DDX58/IFIH1-mediated induction of interferon-alpha/beta	7	17	0.261292	1.64967	0.106558	1	0.338158	0.656687	TRIM25; NLRC5; UBC; UBA52; IFIH1; MAVS; DDX58;
Hedgehog ligand biogenesis	41	59	1.53042	2.78194	7.23005e-13	1.29635e-09	2.44594e-11	4.7499e-11	PSMB2; PSMF1; ERLEC1; P4HB; UBC; PSMA1; PSMA2; PSME3; PSME1; PSMA3; PSME4; PSMD1; PSMB6; PSMC2; PSMA5; PSMB1; PSMA6; UBA52; PSMA4; PSMB7; PSMB5; PSMC4; PSME2; PSMD4; PSMD8; PSMB8; PSMA7; PSMC6; PSMD6; PSMC1; PSMC5; SHH; PSMC3; OS9; PSMD9; PSMD3; PSMD10; PSMD14; PSMD13; PSMD2; PSMB4;
Hh mutants that don't undergo autocatalytic processing are degraded by ERAD	40	55	1.49309	2.91145	1.23065e-13	2.20655e-10	4.69478e-12	9.11705e-12	PSMB2; PSMF1; ERLEC1; UBC; PSMA1; PSMA2; PSME3; PSME1; PSMA3; PSME4; PSMD1; PSMB6; PSMC2; PSMA5; PSMB1; PSMA6; UBA52; PSMA4; PSMB7; PSMB5; PSMC4; PSME2; PSMD4; PSMD8; PSMB8; PSMA7; PSMC6; PSMD6; PSMC1; PSMC5; SHH; PSMC3; OS9; PSMD9; PSMD3; PSMD10; PSMD14; PSMD13; PSMD2; PSMB4;
Keratinization	12	155	0.447928	0.310146	1	1	1	1	KRT1; KRT7; DSG2; KRT18; JUP; KRT8; DSP; PKP2; KRT17; KRT5; PKP4; KRT31;
Effects of PIP2 hydrolysis	11	22	0.410601	2.0024	0.00984741	1	0.0569562	0.110606	TRPC6; RASGRP1; TRPC7; DGKI; ITPR1; DGKZ; PRKCE; PRKCQ; ITPR2; ITPR3; PRKCH;
Cholesterol biosynthesis via desmosterol	3	4	0.111982	3.00473	0.0506436	1	0.194026	0.376789	DHCR24; EBP; DHCR7;
Cholesterol biosynthesis via lathosterol	3	4	0.111982	3.00473	0.0506436	1	0.194026	0.376789	DHCR24; EBP; DHCR7;
HHAT G278V abrogates palmitoylation of Hh-Np	1	4	0.0373274	1.00823	0.683338	1	1	1	SHH;
DEx/H-box helicases activate type I IFN and inflammatory cytokines production	4	7	0.149309	2.28986	0.0703201	1	0.243405	0.472682	DHX36; DHX9; IRF7; MYD88;
RIP-mediated NFkB activation via ZBP1	9	17	0.335946	2.12033	0.0122605	1	0.0676401	0.131354	TLR3; IKBKG; DHX9; RIPK3; RIPK1; CHUK; MYD88; TICAM1; NFKBIB;
Hypusine synthesis from eIF5A-lysine	1	4	0.0373274	1.00823	0.683338	1	1	1	EIF5A;
Sulfide oxidation to sulfate	1	6	0.0373274	0.672713	0.821839	1	1	1	SUOX;
Telomere Extension By Telomerase	4	6	0.149309	2.67087	0.0374564	1	0.155461	0.301899	WRAP53; RUVBL1; DKC1; RUVBL2;
Negative regulation of TCF-dependent signaling by WNT ligand antagonists	8	15	0.298619	2.13616	0.0171535	1	0.0840335	0.163189	WNT3A; WNT4; LRP5; WNT5A; DKK1; SFRP2; SFRP1; LRP6;
Misspliced LRP5 mutants have enhanced beta-catenin-dependent signaling	2	6	0.0746547	1.33877	0.465649	1	0.80512	1	LRP5; DKK1;
Regulation of pyruvate dehydrogenase (PDH) complex	8	16	0.298619	2.00274	0.0269177	1	0.121458	0.235865	PDK2; DLD; PPARD; RXRA; DLAT; PDHB; PDHA1; PDHX;
Glycine degradation	1	4	0.0373274	1.00823	0.683338	1	1	1	DLD;
Synaptic adhesion-like molecules	8	21	0.298619	1.52612	0.129253	1	0.386252	0.750084	PTPRF; GRIA1; RTN3; GRIN1; FLOT2; FLOT1; DLG1; GRIN2A;
Removal of the Flap Intermediate from the C-strand	2	10	0.0746547	0.803794	0.755686	1	1	1	RPA3; POLD2;
Removal of the Flap Intermediate	2	14	0.0746547	0.574303	0.898914	1	1	1	RPA3; POLD2;
Viral mRNA Translation	71	93	2.65024	3.05614	2.32933e-25	4.1765e-22	6.96083e-23	1.35176e-22	RPL37; RPL3; RPL26; RPL37A; RPL27; RPL29; RPL38; RPL39; RPS21; GRSF1; RPS2; RPL12; RPL10A; RPL30; RPS29; RPS3A; RPLP1; RPL27A; RPL23; RPL32; RPS7; RPS16; RPS12; RPS6; RPL8; RPL7A; RPL21; RPS11; RPS28; RPLP2; RPS13; RPS27; RPS25; RPL17; RPL5; RPS20; RPS15A; RPLP0; RPS26; RPS19; RPL18; RPL4; RPL10; FAU; RPS8; RPL31; RPL15; RPL18A; RPS17; RPS15; RPS5; RPL34; RPL13A; RPS3; UBA52; RPS9; RPSA; RPL13; R…
Early Phase of HIV Life Cycle	1	3	0.0373274	1.34319	0.57785	1	0.912046	1	PPIA;
Processive synthesis on the C-strand of the telomere	1	6	0.0373274	0.672713	0.821839	1	1	1	POLD2;
Mismatch repair (MMR) directed by MSH2:MSH6 (MutSalpha)	4	14	0.149309	1.14575	0.478044	1	0.814764	1	RPA3; MSH6; MSH2; POLD2;
Mismatch repair (MMR) directed by MSH2:MSH3 (MutSbeta)	3	14	0.111982	0.860025	0.718502	1	1	1	RPA3; MSH2; POLD2;
Gap-filling DNA repair synthesis and ligation in GG-NER	11	25	0.410601	1.76221	0.0293599	1	0.12871	0.249949	RPA3; RFC1; UBC; POLE; POLE3; XRCC1; POLD2; RFC5; UBA52; LIG3; RFC3;
Processive synthesis on the lagging strand	1	10	0.0373274	0.403897	0.943625	1	1	1	POLD2;
Resolution of AP sites via the single-nucleotide replacement pathway	2	3	0.0746547	2.67308	0.156014	1	0.43547	0.845663	XRCC1; LIG3;
APEX1-Independent Resolution of AP Sites via the Single Nucleotide Replacement Pathway	4	7	0.149309	2.28986	0.0703201	1	0.243405	0.472682	OGG1; XRCC1; PNKP; LIG3;
DNA methylation	7	65	0.261292	0.431639	0.998827	1	1	1	DNMT1; DNMT3A; DNMT3B; H2AFV; H3F3B; H3F3A; H2AFZ;
Synthesis of dolichyl-phosphate mannose	1	3	0.0373274	1.34319	0.57785	1	0.912046	1	DPM1;
Defective DPM1 causes DPM1-CDG (CDG-1e)	1	1	0.0373274	4.00297	0.249814	1	0.555038	1	DPM1;
Synthesis of glycosylphosphatidylinositol (GPI)	2	18	0.0746547	0.446751	0.960509	1	1	1	PIGN; PIGA;
Polymerase switching on the C-strand of the telomere	4	14	0.149309	1.14575	0.478044	1	0.814764	1	RFC1; POLD2; RFC5; RFC3;
Telomere C-strand synthesis initiation	2	8	0.0746547	1.00449	0.632542	1	0.961957	1	POLE; POLE3;
DNA replication initiation	2	8	0.0746547	1.00449	0.632542	1	0.961957	1	POLE; POLE3;
Polymerase switching	4	14	0.149309	1.14575	0.478044	1	0.814764	1	RFC1; POLD2; RFC5; RFC3;
Telomere C-strand (Lagging Strand) Synthesis	1	5	0.0373274	0.806987	0.762474	1	1	1	POLD2;
Termination of translesion DNA synthesis	11	32	0.410601	1.37684	0.152657	1	0.43547	0.845663	TRIM25; RPA3; RFC1; UBC; POLE; POLE3; USP10; POLD2; RFC5; UBA52; RFC3;
Synthesis, secretion, and inactivation of Glucose-dependent Insulinotropic Polypeptide (GIP)	5	13	0.186637	1.5415	0.205451	1	0.530035	1	SPCS1; GATA4; ISL1; DPP4; PAX6;
POU5F1 (OCT4), SOX2, NANOG activate genes related to proliferation	4	13	0.149309	1.23381	0.415121	1	0.773794	1	SOX2; POU5F1; SALL1; SALL4;
Dopamine receptors	3	5	0.111982	2.40498	0.10327	1	0.328303	0.637549	DRD4; DRD3; DRD1;
IRF3 mediated activation of type 1 IFN	2	5	0.0746547	1.60598	0.366794	1	0.722705	1	TBK1; IRF3;
RAF-independent MAPK1/3 activation	4	13	0.149309	1.23381	0.415121	1	0.773794	1	PEA15; DUSP6; DUSP1; MAPK1;
Asymmetric localization of PCP proteins	46	63	1.71706	2.92298	1.35268e-15	2.42536e-12	7.57924e-14	1.47185e-13	FZD5; SMURF1; PSMB2; PSMF1; VANGL2; UBC; PSMA1; WNT5A; SMURF2; DVL2; SCRIB; PSMA2; PSME3; PSME1; PSMA3; PSME4; PSMD1; PSMB6; PSMC2; PSMA5; PSMB1; PSMA6; UBA52; PSMA4; PSMB7; PSMB5; PSMC4; PSME2; PSMD4; PSMD8; PSMB8; PSMA7; PSMC6; PSMD6; PSMC1; PSMC5; PSMC3; PSMD9; PSMD3; PSMD10; PSMD14; PSMD13; PSMD2; FZD1; FZD4; PSMB4;
Inhibition of PKR	1	1	0.0373274	4.00297	0.249814	1	0.555038	1	EIF2AK2;
Astrocytic Glutamate-Glutamine Uptake And Metabolism	4	4	0.149309	4.00297	0.00388807	1	0.0257244	0.0499555	SLC1A3; SLC1A2; SLC38A1; GLUL;
Defective SLC1A3 causes episodic ataxia 6 (EA6)	1	1	0.0373274	4.00297	0.249814	1	0.555038	1	SLC1A3;
Acyl chain remodeling of CL	4	6	0.149309	2.67087	0.0374564	1	0.155461	0.301899	PLA2G6; HADHA; TAZ; HADHB;
TRAF6 mediated induction of NFkB and MAP kinases upon TLR7/8 or 9 activation	5	10	0.186637	2.00349	0.077814	1	0.262751	0.51025	TRAF6; IRAK1; MYD88; MAP3K1; TLR9;
MyD88 cascade initiated on plasma membrane	4	9	0.149309	1.78157	0.16529	1	0.44866	0.871277	TRAF6; IRAK1; MYD88; MAP3K1;
Toll Like Receptor 9 (TLR9) Cascade	4	5	0.149309	3.20398	0.0155595	1	0.0771533	0.149828	EEA1; PIK3R4; PIK3C3; TLR9;
Eukaryotic Translation Elongation	4	6	0.149309	2.67087	0.0374564	1	0.155461	0.301899	EEF1A2; EEF1G; EEF1D; EEF1B2;
Peptide chain elongation	69	93	2.57559	2.97006	2.00922e-23	3.60253e-20	3.60253e-21	6.99595e-21	RPL37; RPL3; RPL26; RPL37A; RPL27; RPL29; RPL38; RPL39; RPS21; RPS2; RPL12; RPL10A; RPL30; RPS29; RPS3A; RPLP1; RPL27A; RPL23; RPL32; RPS7; RPS16; RPS12; RPS6; RPL8; RPL7A; RPL21; RPS11; RPS28; RPLP2; RPS13; RPS27; RPS25; RPL17; RPL5; RPS20; RPS15A; RPLP0; RPS26; RPS19; RPL18; RPL4; RPL10; FAU; RPS8; RPL31; RPL15; RPL18A; RPS17; RPS15; RPS5; RPL34; RPL13A; RPS3; UBA52; RPS9; RPSA; RPL13; RPL35A; …
EPH-Ephrin signaling	11	26	0.410601	1.69445	0.0396939	1	0.160952	0.312562	FYN; SRC; YES1; EPHB1; EPHA2; EFNA1; EFNB1; LYN; EFNA5; EFNB2; EPHA4;
EPHA-mediated growth cone collapse	16	29	0.597238	2.20916	0.000483924	0.867676	0.00471563	0.00915754	MYH9; FYN; SRC; ROCK2; MYH14; RHOA; MYH11; YES1; ROCK1; MYH10; EPHA2; MYL12B; EFNA1; LYN; EFNA5; EPHA4;
PLCG1 events in ERBB2 signaling	1	4	0.0373274	1.00823	0.683338	1	1	1	PLCG1;
GRB2 events in EGFR signaling	3	7	0.111982	1.71882	0.243156	1	0.555038	1	SOS1; NRAS; KRAS;
SHC1 events in EGFR signaling	3	8	0.111982	1.50424	0.320963	1	0.658452	1	SOS1; NRAS; KRAS;
EGFR interacts with phospholipase C-gamma	1	3	0.0373274	1.34319	0.57785	1	0.912046	1	PLCG1;
EGFR Transactivation by Gastrin	4	9	0.149309	1.78157	0.16529	1	0.44866	0.871277	HBEGF; SOS1; NRAS; KRAS;
PTK6 promotes HIF1A stabilization	3	6	0.111982	2.00482	0.169083	1	0.45114	0.876094	GPNMB; HBEGF; LRRK2;
Recycling of eIF2:GDP	8	8	0.298619	4.00297	1.50494e-05	0.0269835	0.000236697	0.000459656	EIF2B4; EIF2S2; EIF2S1; EIF2S3; EIF2B2; EIF2B1; EIF2B3; EIF2B5;
L13a-mediated translational silencing of Ceruloplasmin expression	88	115	3.28481	3.06323	2.78738e-31	4.99777e-28	1.66592e-28	3.23515e-28	RPL37; RPL3; RPL26; RPL37A; RPL27; RPL29; RPL38; RPL39; RPS21; EIF3K; RPS2; EIF3I; EIF2S2; EIF3L; RPL12; RPL10A; RPL30; RPS29; RPS3A; RPLP1; EIF2S1; EIF3E; RPL27A; RPL23; RPL32; RPS7; EIF3M; RPS16; EIF3G; RPS12; PABPC1; EIF2S3; RPS6; RPL8; RPL7A; RPL21; RPS11; RPS28; RPLP2; RPS13; RPS27; RPS25; RPL17; RPL5; EIF4A1; EIF3D; RPS20; RPS15A; EIF3H; RPLP0; RPS26; RPS19; RPL18; RPL4; RPL10; FAU; RPS8; R…
Translation initiation complex formation	46	59	1.71706	3.12111	1.62943e-17	2.92156e-14	1.56158e-15	3.03252e-15	RPS21; EIF3K; RPS2; EIF3I; EIF2S2; EIF3L; RPS29; RPS3A; EIF2S1; EIF3E; RPS7; EIF3M; RPS16; EIF3G; RPS12; PABPC1; EIF2S3; RPS6; RPS11; RPS28; RPS13; RPS27; RPS25; EIF4A1; EIF3D; RPS20; RPS15A; EIF3H; RPS26; RPS19; FAU; RPS8; RPS17; EIF3F; EIF4H; RPS15; RPS5; RPS3; EIF4E; RPS9; RPSA; EIF4G1; RPS14; RPS10; EIF3C; EIF3B;
Formation of a pool of free 40S subunits	80	105	2.98619	3.04998	2.57522e-28	4.61736e-25	1.15434e-25	2.24168e-25	RPL37; RPL3; RPL26; RPL37A; RPL27; RPL29; RPL38; RPL39; RPS21; EIF3K; RPS2; EIF3I; EIF3L; RPL12; RPL10A; RPL30; RPS29; RPS3A; RPLP1; EIF3E; RPL27A; RPL23; RPL32; RPS7; EIF3M; RPS16; EIF3G; RPS12; RPS6; RPL8; RPL7A; RPL21; RPS11; RPS28; RPLP2; RPS13; RPS27; RPS25; RPL17; RPL5; EIF3D; RPS20; RPS15A; EIF3H; RPLP0; RPS26; RPS19; RPL18; RPL4; RPL10; FAU; RPS8; RPL31; RPL15; RPL18A; RPS17; EIF3F; RPS15…
Formation of the ternary complex, and subsequently, the 43S complex	41	52	1.53042	3.15635	4.63462e-16	8.30987e-13	3.07773e-14	5.97681e-14	RPS21; EIF3K; RPS2; EIF3I; EIF2S2; EIF3L; RPS29; RPS3A; EIF2S1; EIF3E; RPS7; EIF3M; RPS16; EIF3G; RPS12; EIF2S3; RPS6; RPS11; RPS28; RPS13; RPS27; RPS25; EIF3D; RPS20; RPS15A; EIF3H; RPS26; RPS19; FAU; RPS8; RPS17; EIF3F; RPS15; RPS5; RPS3; RPS9; RPSA; RPS14; RPS10; EIF3C; EIF3B;
Ribosomal scanning and start codon recognition	46	59	1.71706	3.12111	1.62943e-17	2.92156e-14	1.56158e-15	3.03252e-15	RPS21; EIF3K; RPS2; EIF3I; EIF2S2; EIF3L; EIF5; RPS29; RPS3A; EIF2S1; EIF3E; RPS7; EIF3M; RPS16; EIF3G; RPS12; EIF2S3; RPS6; RPS11; RPS28; RPS13; RPS27; RPS25; EIF4A1; EIF3D; RPS20; RPS15A; EIF3H; RPS26; RPS19; FAU; RPS8; RPS17; EIF3F; EIF4H; RPS15; RPS5; RPS3; EIF4E; RPS9; RPSA; EIF4G1; RPS14; RPS10; EIF3C; EIF3B;
GTP hydrolysis and joining of the 60S ribosomal subunit	89	116	3.32214	3.07133	8.8618e-32	1.58892e-28	7.9446e-29	1.54281e-28	RPL37; RPL3; RPL26; RPL37A; RPL27; RPL29; RPL38; RPL39; RPS21; EIF3K; RPS2; EIF3I; EIF2S2; EIF3L; EIF5; RPL12; RPL10A; RPL30; RPS29; RPS3A; RPLP1; EIF2S1; EIF3E; RPL27A; RPL23; RPL32; RPS7; EIF3M; RPS16; EIF3G; RPS12; EIF2S3; RPS6; RPL8; RPL7A; RPL21; RPS11; RPS28; RPLP2; RPS13; RPS27; RPS25; RPL17; RPL5; EIF4A1; EIF3D; RPS20; RPS15A; EIF3H; RPLP0; RPS26; RPS19; RPL18; RPL4; RPL10; FAU; RPS8; RPL…
RUNX1 regulates transcription of genes involved in interleukin signaling	2	5	0.0746547	1.60598	0.366794	1	0.722705	1	RUNX1; LIFR;
Elastic fibre formation	9	18	0.335946	2.0026	0.0191671	1	0.0931344	0.180863	ITGB3; ITGB1; FURIN; ITGA5; LOX; FBN1; ITGAV; FBLN5; FBN2;
Vitamin B2 (riboflavin) metabolism	2	7	0.0746547	1.14779	0.554647	1	0.906547	1	FLAD1; ENPP1;
Glycerophospholipid catabolism	1	7	0.0373274	0.576748	0.866371	1	1	1	PNPLA6;
Phosphate bond hydrolysis by NTPDase proteins	1	8	0.0373274	0.504745	0.899775	1	1	1	ENTPD6;
PI5P Regulates TP53 Acetylation	3	9	0.111982	1.33729	0.3988	1	0.762311	1	PIP4K2A; PIP4K2B; MAP2K6;
Regulation of RUNX3 expression and activity	39	53	1.45577	2.94578	1.32741e-13	2.38004e-10	4.85722e-12	9.4325e-12	SMURF1; PSMB2; PSMF1; SRC; UBC; PSMA1; SMURF2; PSMA2; PSME3; PSME1; PSMA3; PSMD1; PSMB6; PSMC2; PSMA5; PSMB1; PSMA6; UBA52; PSMA4; PSMB7; PSMB5; PSMC4; PSME2; PSMD4; PSMD8; PSMB8; PSMA7; PSMC6; PSMD6; PSMC1; PSMC5; PSMC3; PSMD9; PSMD3; PSMD10; PSMD14; PSMD13; PSMD2; PSMB4;
Oxygen-dependent asparagine hydroxylation of Hypoxia-inducible Factor Alpha	2	3	0.0746547	2.67308	0.156014	1	0.43547	0.845663	HIF1AN; EPAS1;
Transcriptional regulation of pluripotent stem cells	13	29	0.485256	1.7952	0.0155604	1	0.0771533	0.149828	POLR2A; POLR2E; POLR2C; SMAD4; EPAS1; KLF4; NR5A1; SOX2; SMAD2; FOXP1; POLR2G; POU5F1; SALL4;
PTK6 Expression	2	5	0.0746547	1.60598	0.366794	1	0.722705	1	EPAS1; PELP1;
Signaling by Erythropoietin	2	5	0.0746547	1.60598	0.366794	1	0.722705	1	EPO; LYN;
Erythropoietin activates Phosphoinositide-3-kinase (PI3K)	5	12	0.186637	1.66985	0.157138	1	0.43547	0.845663	PIK3CG; PIK3CD; GAB1; EPO; LYN;
Erythropoietin activates Phospholipase C gamma (PLCG)	3	7	0.111982	1.71882	0.243156	1	0.555038	1	PLCG1; EPO; LYN;
Erythropoietin activates STAT5	2	7	0.0746547	1.14779	0.554647	1	0.906547	1	EPO; LYN;
GRB7 events in ERBB2 signaling	1	5	0.0373274	0.806987	0.762474	1	1	1	ERBB3;
Downregulation of ERBB4 signaling	5	8	0.186637	2.50373	0.0271637	1	0.121458	0.235865	UBC; NEDD4; ERBB4; ITCH; UBA52;
Nonsense Mediated Decay (NMD) independent of the Exon Junction Complex (EJC)	73	99	2.7249	2.95179	1.97825e-24	3.547e-21	4.43375e-22	8.61014e-22	RPL37; RPL3; RPL26; RPL37A; RPL27; RPL29; RPL38; RPL39; RPS21; RPS2; RPL12; RPL10A; RPL30; RPS29; RPS3A; RPLP1; RPL27A; RPL23; RPL32; RPS7; RPS16; RPS12; PABPC1; RPS6; RPL8; RPL7A; RPL21; RPS11; RPS28; RPLP2; RPS13; RPS27; RPS25; RPL17; RPL5; RPS20; RPS15A; RPLP0; RPS26; RPS19; RPL18; RPL4; RPL10; FAU; RPS8; RPL31; RPL15; RPL18A; RPS17; RPS15; RPS5; RPL34; RPL13A; RPS3; UBA52; RPS9; RPSA; RPL13; …
ESR-mediated signaling	5	11	0.186637	1.82152	0.114215	1	0.345341	0.670636	PTGES3; FKBP4; ESR2; HSP90AB1; MAPK1;
FGFR2 alternative splicing	11	26	0.410601	1.69445	0.0396939	1	0.160952	0.312562	HNRNPA1; POLR2A; POLR2E; RBFOX2; POLR2C; GTF2F1; HNRNPM; POLR2G; TIAL1; PTBP1; HNRNPF;
PKA-mediated phosphorylation of key metabolic factors	3	5	0.111982	2.40498	0.10327	1	0.328303	0.637549	MLXIPL; PRKACA; PRKACB;
Extrinsic Pathway of Fibrin Clot Formation	1	5	0.0373274	0.806987	0.762474	1	1	1	F10;
Gamma-carboxylation of protein precursors	4	10	0.149309	1.60359	0.223608	1	0.555038	1	BGLAP; GAS6; F2; F10;
Transport of gamma-carboxylated protein precursors from the endoplasmic reticulum to the Golgi apparatus	4	9	0.149309	1.78157	0.16529	1	0.44866	0.871277	BGLAP; GAS6; F2; F10;
Removal of aminoterminal propeptides from gamma-carboxylated proteins	5	10	0.186637	2.00349	0.077814	1	0.262751	0.51025	BGLAP; GAS6; FURIN; F2; F10;
Interleukin-2 signaling	5	12	0.186637	1.66985	0.157138	1	0.43547	0.845663	JAK1; SYK; JAK3; IL2RA; LCK;
TNFR1-mediated ceramide production	1	6	0.0373274	0.672713	0.821839	1	1	1	TNFRSF1A;
SEMA3A-Plexin repulsion signaling by inhibiting Integrin adhesion	3	14	0.111982	0.860025	0.718502	1	1	1	FYN; FES; SEMA3A;
Mitotic Metaphase/Anaphase Transition	1	2	0.0373274	2.01145	0.437238	1	0.773794	1	PLK1;
Fc epsilon receptor (FCERI) signaling	3	90	0.111982	0.133862	1	1	1	1	SYK; LYN; FCER1G;
Role of LAT2/NTAL/LAB on calcium mobilization	7	100	0.261292	0.28058	0.999999	1	1	1	GAB2; FYN; PIK3R2; SYK; SOS1; LYN; FCER1G;
FCERI mediated MAPK activation	18	116	0.671892	0.621443	0.995218	1	1	1	VAV1; PLCG1; PAK2; SYK; VAV2; MAP3K1; SOS1; VAV3; MAP2K7; NRAS; MAP2K4; LYN; PAK1; KRAS; FCER1G; LCP2; MAPK10; MAPK1;
GDP-fucose biosynthesis	1	5	0.0373274	0.806987	0.762474	1	1	1	GMDS;
Ficolins bind to repetitive carbohydrate structures on the target cell surface	1	5	0.0373274	0.806987	0.762474	1	1	1	MASP1;
Fatty Acids bound to GPR40 (FFAR1) regulate insulin secretion	2	8	0.0746547	1.00449	0.632542	1	0.961957	1	PLCB1; GNAQ;
PI3K Cascade	13	39	0.485256	1.33501	0.153389	1	0.43547	0.845663	GAB2; GAB1; PIK3R4; PIK3R2; PIK3C3; FGF8; FGF10; FGFR4; FGF1; TLR9; FGF9; FGFR2; FGFR3;
FGFR1b ligand binding and activation	2	6	0.0746547	1.33877	0.465649	1	0.80512	1	FGF10; FGF1;
FGFR2b ligand binding and activation	3	10	0.111982	1.20369	0.473882	1	0.810754	1	FGF10; FGF1; FGFR2;
Activated point mutants of FGFR2	5	17	0.186637	1.17901	0.425399	1	0.773794	1	FGF8; FGF10; FGF1; FGF9; FGFR2;
Regulation of gene expression in early pancreatic precursor cells	3	8	0.111982	1.50424	0.320963	1	0.658452	1	HNF1B; PDX1; FGF10;
Phospholipase C-mediated cascade: FGFR1	5	16	0.186637	1.25265	0.369099	1	0.724858	1	PLCG1; FGF8; FGF10; FGF1; FGF9;
Phospholipase C-mediated cascade; FGFR2	6	18	0.223964	1.33581	0.281786	1	0.601478	1	PLCG1; FGF8; FGF10; FGF1; FGF9; FGFR2;
Downstream signaling of activated FGFR1	4	18	0.149309	0.891279	0.693873	1	1	1	FGF8; FGF10; FGF1; FGF9;
SHC-mediated cascade:FGFR1	7	21	0.261292	1.3356	0.255545	1	0.563974	1	FGF8; FGF10; SOS1; NRAS; FGF1; FGF9; KRAS;
PI-3K cascade:FGFR1	5	21	0.186637	0.954541	0.632022	1	0.961957	1	GAB1; FGF8; FGF10; FGF1; FGF9;
FRS-mediated FGFR1 signaling	7	23	0.261292	1.21951	0.345392	1	0.702937	1	FGF8; FGF10; SOS1; NRAS; FGF1; FGF9; KRAS;
PI-3K cascade:FGFR2	6	23	0.223964	1.04554	0.530804	1	0.886982	1	GAB1; FGF8; FGF10; FGF1; FGF9; FGFR2;
SHC-mediated cascade:FGFR2	8	23	0.298619	1.39347	0.195483	1	0.509063	0.988577	FGF8; FGF10; SOS1; NRAS; FGF1; FGF9; KRAS; FGFR2;
FRS-mediated FGFR2 signaling	8	25	0.298619	1.28204	0.272568	1	0.585988	1	FGF8; FGF10; SOS1; NRAS; FGF1; FGF9; KRAS; FGFR2;
Signaling by FGFR2 in disease	10	27	0.373274	1.48352	0.112522	1	0.345341	0.670636	GAB1; PLCG1; FGF8; FGF10; SOS1; NRAS; FGF1; FGF9; KRAS; FGFR2;
FGFRL1 modulation of FGFR1 signaling	5	13	0.186637	1.5415	0.205451	1	0.530035	1	SPRED2; SPRED1; FGF8; FGF10; FGFRL1;
Signaling by activated point mutants of FGFR3	4	12	0.149309	1.33655	0.350607	1	0.710327	1	FGF8; FGF1; FGF9; FGFR3;
FGFR4 ligand binding and activation	4	13	0.149309	1.23381	0.415121	1	0.773794	1	FGF8; FGFR4; FGF1; FGF9;
FGFR3c ligand binding and activation	4	13	0.149309	1.23381	0.415121	1	0.773794	1	FGF8; FGF1; FGF9; FGFR3;
FGFR2c ligand binding and activation	4	13	0.149309	1.23381	0.415121	1	0.773794	1	FGF8; FGF1; FGF9; FGFR2;
FGFR3 mutant receptor activation	4	12	0.149309	1.33655	0.350607	1	0.710327	1	FGF8; FGF1; FGF9; FGFR3;
Phospholipase C-mediated cascade; FGFR3	5	13	0.186637	1.5415	0.205451	1	0.530035	1	PLCG1; FGF8; FGF1; FGF9; FGFR3;
Phospholipase C-mediated cascade; FGFR4	5	15	0.186637	1.3361	0.312821	1	0.655243	1	PLCG1; FGF8; FGFR4; FGF1; FGF9;
SHC-mediated cascade:FGFR3	7	18	0.261292	1.55807	0.138369	1	0.408052	0.792419	FGF8; SOS1; NRAS; FGF1; FGF9; KRAS; FGFR3;
FRS-mediated FGFR3 signaling	7	20	0.261292	1.40234	0.213447	1	0.54673	1	FGF8; SOS1; NRAS; FGF1; FGF9; KRAS; FGFR3;
PI-3K cascade:FGFR3	5	18	0.186637	1.11354	0.480635	1	0.816852	1	GAB1; FGF8; FGF1; FGF9; FGFR3;
FRS-mediated FGFR4 signaling	7	22	0.261292	1.27491	0.299767	1	0.630848	1	FGF8; SOS1; NRAS; FGFR4; FGF1; FGF9; KRAS;
SHC-mediated cascade:FGFR4	7	20	0.261292	1.40234	0.213447	1	0.54673	1	FGF8; SOS1; NRAS; FGFR4; FGF1; FGF9; KRAS;
PI-3K cascade:FGFR4	5	20	0.186637	1.00224	0.584545	1	0.920183	1	GAB1; FGF8; FGFR4; FGF1; FGF9;
Signaling by FGFR3 point mutants in cancer	9	22	0.335946	1.63866	0.0740783	1	0.254449	0.494128	GAB1; PLCG1; FGF8; SOS1; NRAS; FGF1; FGF9; KRAS; FGFR3;
Signaling by activated point mutants of FGFR1	3	11	0.111982	1.09436	0.544293	1	0.900293	1	FGF8; FGF1; FGF9;
FGFR3b ligand binding and activation	4	7	0.149309	2.28986	0.0703201	1	0.243405	0.472682	FGF8; FGF1; FGF9; FGFR3;
FGFR1c ligand binding and activation	3	12	0.111982	1.00324	0.608855	1	0.949285	1	FGF8; FGF1; FGF9;
betaKlotho-mediated ligand binding	1	3	0.0373274	1.34319	0.57785	1	0.912046	1	FGFR4;
Signaling by FGFR2 IIIa TM	7	19	0.261292	1.47611	0.174176	1	0.461297	0.895819	POLR2A; POLR2E; POLR2C; GTF2F1; POLR2G; FGF1; FGFR2;
Cellular hexose transport	2	21	0.0746547	0.38296	0.980973	1	1	1	SLC2A3; SLC2A1;
Signaling by FGFR2 amplification mutants	1	1	0.0373274	4.00297	0.249814	1	0.555038	1	FGFR2;
Signaling by FGFR2 fusions	1	1	0.0373274	4.00297	0.249814	1	0.555038	1	FGFR2;
t(4;14) translocations of FGFR3	1	1	0.0373274	4.00297	0.249814	1	0.555038	1	FGFR3;
Signaling by FGFR3 fusions in cancer	5	10	0.186637	2.00349	0.077814	1	0.262751	0.51025	GAB1; SOS1; NRAS; KRAS; FGFR3;
FGFR4 mutant receptor activation	1	1	0.0373274	4.00297	0.249814	1	0.555038	1	FGFR4;
Signaling by FGFR4 in disease	6	11	0.223964	2.18509	0.0341331	1	0.147117	0.285694	GAB1; PLCG1; SOS1; NRAS; FGFR4; KRAS;
Synthesis of PIPs at the early endosome membrane	9	16	0.335946	2.25277	0.00738933	1	0.044522	0.0864598	VAC14; PIK3R4; FIG4; INPP5F; PIK3C3; PIK3C2A; MTMR4; MTMR2; MTM1;
Synthesis of PIPs at the late endosome membrane	8	11	0.298619	2.91225	0.00117486	1	0.0100311	0.0194799	VAC14; PIK3R4; FIG4; PIK3C3; PIK3C2A; MTMR4; MTMR2; MTM1;
TGFBR2 Kinase Domain Mutants in Cancer	3	4	0.111982	3.00473	0.0506436	1	0.194026	0.376789	FKBP1A; TGFBR1; TGFBR2;
TGFBR1 KD Mutants in Cancer	5	7	0.186637	2.8609	0.0128086	1	0.06876	0.133529	FKBP1A; TGFBR1; TGFBR2; SMAD3; SMAD2;
TGFBR1 LBD Mutants in Cancer	3	4	0.111982	3.00473	0.0506436	1	0.194026	0.376789	FKBP1A; TGFBR1; TGFBR2;
Processing of Capped Intron-Containing Pre-mRNA	21	37	0.783875	2.27243	3.66709e-05	0.065751	0.000513417	0.000997033	HNRNPA0; HNRNPA1; POLR2A; POLR2E; POLR2C; GTF2F1; HNRNPU; HNRNPA2B1; PCBP1; HNRNPK; HNRNPM; HNRNPA3; HNRNPD; HNRNPC; RBMX; POLR2G; PCBP2; HNRNPH2; METTL3; PTBP1; HNRNPF;
Defective ST3GAL3 causes MCT12 and EIEE15	1	8	0.0373274	0.504745	0.899775	1	1	1	LUM;
Regulation of gene expression in beta cells	5	17	0.186637	1.17901	0.425399	1	0.773794	1	GCK; HNF1A; PAX6; PDX1; HNF4A;
Hormone ligand-binding receptors	2	13	0.0746547	0.618446	0.873141	1	1	1	TSHR; GNRH1;
Antagonism of Activin by Follistatin	1	4	0.0373274	1.00823	0.683338	1	1	1	INHBA;
Transport of nucleotide sugars	1	9	0.0373274	0.448724	0.924831	1	1	1	SLC35A2;
NGF processing	2	4	0.0746547	2.00648	0.261384	1	0.563974	1	FURIN; PCSK5;
Synthesis and processing of ENV and VPU	1	1	0.0373274	4.00297	0.249814	1	0.555038	1	FURIN;
PECAM1 interactions	10	12	0.373274	3.33637	3.69386e-05	0.0662308	0.000513417	0.000997033	ITGB3; INPP5D; FYN; SRC; PLCG1; PTPN6; YES1; ITGAV; LYN; LCK;
Regulation of FZD by ubiquitination	9	21	0.335946	1.71665	0.0557301	1	0.209383	0.406613	FZD5; WNT3A; UBC; LRP5; LGR4; USP8; UBA52; LRP6; FZD4;
RNF mutants show enhanced WNT signaling and proliferation	5	8	0.186637	2.50373	0.0271637	1	0.121458	0.235865	FZD5; WNT3A; LRP5; LRP6; FZD4;
Severe congenital neutropenia type 4 (G6PC3)	1	1	0.0373274	4.00297	0.249814	1	0.555038	1	G6PC3;
Glycogen storage disease type Ib (SLC37A4)	1	1	0.0373274	4.00297	0.249814	1	0.555038	1	SLC37A4;
MET activates PI3K/AKT signaling	3	6	0.111982	2.00482	0.169083	1	0.45114	0.876094	GAB1; MET; HGF;
MET activates PTPN11	3	5	0.111982	2.40498	0.10327	1	0.328303	0.637549	GAB1; MET; HGF;
Interleukin-15 signaling	6	14	0.223964	1.71719	0.111197	1	0.345341	0.670636	GAB2; JAK1; SOS2; JAK3; SOS1; IL15;
Activation of G protein gated Potassium channels	4	25	0.149309	0.64182	0.903698	1	1	1	GNB2; KCNJ2; GNB1; GNG12;
Inhibition of voltage gated Ca2+ channels via Gbeta/gamma subunits	4	25	0.149309	0.64182	0.903698	1	1	1	GNB2; KCNJ2; GNB1; GNG12;
Degradation of GABA	1	2	0.0373274	2.01145	0.437238	1	0.773794	1	ALDH5A1;
Galactose catabolism	2	6	0.0746547	1.33877	0.465649	1	0.80512	1	PGM1; GALT;
Defective GALNT3 causes familial hyperphosphatemic tumoral calcinosis (HFTC)	1	19	0.0373274	0.212678	0.995774	1	1	1	MUC1;
Defective GALT can cause Galactosemia	1	1	0.0373274	4.00297	0.249814	1	0.555038	1	GALT;
Creatine metabolism	1	11	0.0373274	0.367212	0.957722	1	1	1	SLC6A8;
Mitochondrial tRNA aminoacylation	6	21	0.223964	1.14507	0.432617	1	0.773794	1	NARS2; QARS; KARS; YARS2; IARS2; GARS;
Olfactory Signaling Pathway	2	435	0.0746547	0.0184961	1	1	1	1	GNB1; REEP5;
ADP signalling through P2Y purinoceptor 12	7	22	0.261292	1.27491	0.299767	1	0.630848	1	GNB2; GNAI2; GNB5; GNAI3; GNB1; GNG12; GNAI1;
Prostacyclin signalling through prostacyclin receptor	4	18	0.149309	0.891279	0.693873	1	1	1	GNB2; GNB5; GNB1; GNG12;
G beta:gamma signalling through PLC beta	5	20	0.186637	1.00224	0.584545	1	0.920183	1	PLCB1; GNB2; GNB5; GNB1; GNG12;
ADP signalling through P2Y purinoceptor 1	7	25	0.261292	1.12199	0.438037	1	0.773794	1	GNB2; SRC; GNB5; GNB1; GNG12; GNAQ; P2RY1;
Glucagon-type ligand receptors	4	32	0.149309	0.501466	0.974864	1	1	1	GNB2; GNB5; GNB1; GNG12;
Thromboxane signalling through TP receptor	6	23	0.223964	1.04554	0.530804	1	0.886982	1	GNB2; GNB5; GNB1; GNG12; GNAQ; GNA13;
Presynaptic function of Kainate receptors	5	21	0.186637	0.954541	0.632022	1	0.961957	1	PLCB1; GNB2; GNB5; GNB1; GNG12;
Defective TPR may confer susceptibility towards thyroid papillary carcinoma (TPC)	2	3	0.0746547	2.67308	0.156014	1	0.43547	0.845663	GCK; TPR;
Nitric oxide stimulates guanylate cyclase	2	7	0.0746547	1.14779	0.554647	1	0.906547	1	NOS2; NOS1;
Axonal growth inhibition (RHOA activation)	4	9	0.149309	1.78157	0.16529	1	0.44866	0.871277	RTN4; RHOA; ARHGDIA; OMG;
Axonal growth stimulation	2	4	0.0746547	2.00648	0.261384	1	0.563974	1	RHOA; ARHGDIA;
Molybdenum cofactor biosynthesis	2	6	0.0746547	1.33877	0.465649	1	0.80512	1	MOCS2; GPHN;
Defective GNE causes sialuria, Nonaka myopathy and inclusion body myopathy 2	1	1	0.0373274	4.00297	0.249814	1	0.555038	1	GNE;
Glycogen synthesis	7	15	0.261292	1.86948	0.056287	1	0.209383	0.406613	UBC; PGM1; UBA52; GBE1; GYS1; GYG1; UGP2;
Glycogen storage disease type IV (GBE1)	1	3	0.0373274	1.34319	0.57785	1	0.912046	1	GBE1;
GLI proteins bind promoters of Hh responsive genes to promote transcription	2	3	0.0746547	2.67308	0.156014	1	0.43547	0.845663	GLI3; GLI2;
RUNX2 regulates chondrocyte maturation	3	5	0.111982	2.40498	0.10327	1	0.328303	0.637549	GLI2; RUNX2; HDAC4;
Defective GALNT12 causes colorectal cancer 1 (CRCS1)	1	19	0.0373274	0.212678	0.995774	1	1	1	MUC1;
Myoclonic epilepsy of Lafora	4	10	0.149309	1.60359	0.223608	1	0.555038	1	UBC; UBA52; GYS1; GYG1;
Glycogen storage disease type XV (GYG1)	2	2	0.0746547	4.00297	0.0623893	1	0.222394	0.431879	GYS1; GYG1;
Glycogen storage disease type 0 (muscle GYS1)	2	2	0.0746547	4.00297	0.0623893	1	0.222394	0.431879	GYS1; GYG1;
Glycogen storage disease type II (GAA)	2	2	0.0746547	4.00297	0.0623893	1	0.222394	0.431879	GYG1; GAA;
Synthesis of GDP-mannose	2	5	0.0746547	1.60598	0.366794	1	0.722705	1	GMPPA; MPI;
PLC beta mediated events	9	16	0.335946	2.25277	0.00738933	1	0.044522	0.0864598	PLCB4; PLCB1; GNAI2; GNAI3; AHCYL1; GNAI1; ITPR1; ITPR2; ITPR3;
p38MAPK events	7	13	0.261292	2.15687	0.0241201	1	0.111462	0.216455	SRC; MAPK13; MAPK11; RALB; NRAS; KRAS; RALA;
MPS IIID - Sanfilippo syndrome D	1	1	0.0373274	4.00297	0.249814	1	0.555038	1	GNS;
Attachment of GPI anchor to uPAR	2	7	0.0746547	1.14779	0.554647	1	0.906547	1	PLAUR; PIGT;
P2Y receptors	1	12	0.0373274	0.336637	0.968294	1	1	1	P2RY1;
Loss of MECP2 binding ability to the NCoR/SMRT complex	4	7	0.149309	2.28986	0.0703201	1	0.243405	0.472682	MECP2; GPS2; TBL1X; TBL1XR1;
Defective DPAGT1 causes DPAGT1-CDG (CDG-1j) and CMSTA2	1	1	0.0373274	4.00297	0.249814	1	0.555038	1	DPAGT1;
Synthesis of 12-eicosatetraenoic acid derivatives	1	7	0.0373274	0.576748	0.866371	1	1	1	ALOX12;
Biosynthesis of D-series resolvins	1	4	0.0373274	1.00823	0.683338	1	1	1	LTA4H;
Biosynthesis of E-series 18(S)-resolvins	1	5	0.0373274	0.806987	0.762474	1	1	1	LTA4H;
Biosynthesis of aspirin-triggered D-series resolvins	1	3	0.0373274	1.34319	0.57785	1	0.912046	1	LTA4H;
Biosynthesis of E-series 18(R)-resolvins	1	4	0.0373274	1.00823	0.683338	1	1	1	LTA4H;
IRS activation	1	4	0.0373274	1.00823	0.683338	1	1	1	GRB10;
Signal attenuation	3	9	0.111982	1.33729	0.3988	1	0.762311	1	SOS1; GRB10; MAPK1;
Insulin receptor signalling cascade	4	8	0.149309	2.00399	0.113477	1	0.345341	0.670636	SOS1; NRAS; GRB10; KRAS;
SOS-mediated signalling	3	7	0.111982	1.71882	0.243156	1	0.555038	1	SOS1; NRAS; KRAS;
Signalling to RAS	4	10	0.149309	1.60359	0.223608	1	0.555038	1	NTRK1; SOS1; NRAS; KRAS;
SHC-related events triggered by IGF1R	3	9	0.111982	1.33729	0.3988	1	0.762311	1	SOS1; NRAS; KRAS;
MET activates RAS signaling	5	11	0.186637	1.82152	0.114215	1	0.345341	0.670636	MET; SOS1; HGF; NRAS; KRAS;
Activated NTRK3 signals through RAS	4	8	0.149309	2.00399	0.113477	1	0.345341	0.670636	NTRK3; SOS1; NRAS; KRAS;
Activation of AMPA receptors	1	4	0.0373274	1.00823	0.683338	1	1	1	GRIA1;
Activation of Na-permeable kainate receptors	1	2	0.0373274	2.01145	0.437238	1	0.773794	1	GRIK2;
Activation of RAS in B cells	3	5	0.111982	2.40498	0.10327	1	0.328303	0.637549	RASGRP1; NRAS; KRAS;
Metabolism of ingested H2SeO4 and H2SeO3 into H2Se	1	4	0.0373274	1.00823	0.683338	1	1	1	PAPSS1;
tRNA modification in the mitochondrion	1	9	0.0373274	0.448724	0.924831	1	1	1	HSD17B10;
Defective SLC2A1 causes GLUT1 deficiency syndrome 1 (GLUT1DS1)	1	1	0.0373274	4.00297	0.249814	1	0.555038	1	SLC2A1;
G2/M Checkpoints	38	50	1.41844	3.04245	4.70996e-14	8.44496e-11	1.91931e-12	3.72721e-12	PSMB2; PSMF1; UBC; PSMA1; GTSE1; PSMA2; PSME3; PSME1; PSMA3; PSME4; PSMD1; PSMB6; PSMC2; PSMA5; PSMB1; PSMA6; UBA52; PSMA4; PSMB7; PSMB5; PSMC4; PSME2; PSMD4; PSMD8; PSMB8; PSMA7; PSMC6; PSMD6; PSMC1; PSMC5; PSMC3; PSMD9; PSMD3; PSMD10; PSMD14; PSMD13; PSMD2; PSMB4;
Purine ribonucleoside monophosphate biosynthesis	6	12	0.223964	2.00315	0.0541217	1	0.204647	0.397416	ADSL; ADSS; ATIC; PAICS; PPAT; GART;
SIRT1 negatively regulates rRNA expression	5	68	0.186637	0.294882	0.999962	1	1	1	H2AFV; SUV39H1; H3F3B; H3F3A; H2AFZ;
RNA Polymerase I Promoter Opening	4	63	0.149309	0.254752	0.999978	1	1	1	H2AFV; H3F3B; H3F3A; H2AFZ;
Interleukin-2 family signaling	1	2	0.0373274	2.01145	0.437238	1	0.773794	1	LGALS9;
tRNA processing in the mitochondrion	2	5	0.0746547	1.60598	0.366794	1	0.722705	1	HSD17B10; ELAC2;
rRNA processing in the mitochondrion	2	4	0.0746547	2.00648	0.261384	1	0.563974	1	HSD17B10; ELAC2;
Downregulation of SMAD2/3:SMAD4 transcriptional activity	14	23	0.522583	2.43727	0.000276285	0.49538	0.002914	0.00565885	UBC; SKI; SMAD4; SKIL; SMURF2; TGIF1; SMAD3; PPM1A; NEDD4L; UBE2D1; UBE2D3; SMAD2; UBA52; USP9X;
Loss of MECP2 binding ability to 5mC-DNA	1	3	0.0373274	1.34319	0.57785	1	0.912046	1	MECP2;
MET Receptor Activation	4	6	0.149309	2.67087	0.0374564	1	0.155461	0.301899	HPN; MET; HGF; SPINT2;
Signaling by MST1	3	5	0.111982	2.40498	0.10327	1	0.328303	0.637549	HPN; MST1; SPINT2;
Defective HEXB causes GM2G2	1	1	0.0373274	4.00297	0.249814	1	0.555038	1	HEXB;
Transferrin endocytosis and recycling	14	31	0.522583	1.8085	0.0113495	1	0.0631974	0.122727	ATP6V0A1; ATP6V1H; ATP6V1B2; ATP6V1G1; ATP6AP1; ATP6V0D1; ATP6V0A2; ATP6V1D; ATP6V1A; HFE; TF; TCIRG1; ATP6V1E1; TFRC;
MET interacts with TNS proteins	4	5	0.149309	3.20398	0.0155595	1	0.0771533	0.149828	TNS3; ITGB1; MET; HGF;
MET activates STAT3	2	3	0.0746547	2.67308	0.156014	1	0.43547	0.845663	MET; HGF;
AUF1 (hnRNP D0) binds and destabilizes mRNA	41	54	1.53042	3.03947	4.90128e-15	8.788e-12	2.44111e-13	4.74053e-13	PSMB2; PSMF1; UBC; PSMA1; PABPC1; PSMA2; PSME3; PSME1; PSMA3; HNRNPD; PSME4; PSMD1; PSMB6; PSMC2; PSMA5; PSMB1; PSMA6; UBA52; PSMA4; PSMB7; PSMB5; PSMC4; EIF4G1; PSME2; PSMD4; PSMD8; PSMB8; PSMA7; PSMC6; PSMD6; PSMC1; PSMC5; PSMC3; PSMD9; PSMD3; PSMD10; PSMD14; PSMD13; PSMD2; PSMB4; HSPB1;
Defective GCK causes maturity-onset diabetes of the young 2 (MODY2)	1	1	0.0373274	4.00297	0.249814	1	0.555038	1	GCK;
Biosynthesis of maresins	1	2	0.0373274	2.01145	0.437238	1	0.773794	1	EPHX2;
Interleukin-20 family signaling	6	25	0.223964	0.96193	0.621107	1	0.961957	1	JAK1; STAT1; STAT4; JAK3; TYK2; STAT2;
Interleukin-12 signaling	7	10	0.261292	2.80328	0.00347454	1	0.0240535	0.0467107	P4HB; IL12A; JAK1; VAMP7; STAT4; TYK2; IL12B;
Interleukin-23 signaling	5	9	0.186637	2.22585	0.0487097	1	0.192796	0.374401	P4HB; STAT4; IL23R; TYK2; IL12B;
Interleukin-18 signaling	3	8	0.111982	1.50424	0.320963	1	0.658452	1	IL18; IL4; IL13;
Synthesis of IP2, IP, and Ins in the cytosol	1	14	0.0373274	0.28858	0.98217	1	1	1	OCRL;
MPS II - Hunter syndrome	1	1	0.0373274	4.00297	0.249814	1	0.555038	1	IDS;
MPS I - Hurler syndrome	1	1	0.0373274	4.00297	0.249814	1	0.555038	1	IDUA;
Insulin-like Growth Factor-2 mRNA Binding Proteins (IGF2BPs/IMPs/VICKZs) bind RNA	1	3	0.0373274	1.34319	0.57785	1	0.912046	1	IGF2BP2;
Regulation of IFNA signaling	6	26	0.223964	0.924947	0.662307	1	0.997075	1	JAK1; STAT1; PTPN6; TYK2; STAT2; SOCS3;
Regulation of IFNG signaling	8	14	0.298619	2.28864	0.0102155	1	0.0577804	0.112207	IFNGR1; JAK1; STAT1; PTPN6; IFNG; PIAS1; PTPN2; SOCS3;
NF-kB is activated and signals survival	4	13	0.149309	1.23381	0.415121	1	0.773794	1	UBC; TRAF6; IRAK1; UBA52;
SUMOylation of immune response proteins	5	11	0.186637	1.82152	0.114215	1	0.345341	0.670636	PIAS4; IKBKG; SUMO3; PIAS3; IKBKE;
IkBA variant leads to EDA-ID	2	7	0.0746547	1.14779	0.554647	1	0.906547	1	IKBKG; CHUK;
IKBKB deficiency causes SCID	2	3	0.0746547	2.67308	0.156014	1	0.43547	0.845663	IKBKG; CHUK;
IKBKG deficiency causes anhidrotic ectodermal dysplasia with immunodeficiency (EDA-ID) (via TLR)	2	3	0.0746547	2.67308	0.156014	1	0.43547	0.845663	IKBKG; CHUK;
IRAK1 recruits IKK complex	7	14	0.261292	2.00292	0.0380247	1	0.156372	0.303668	UBC; IKBKG; CHUK; TRAF6; IRAK1; UBA52; UBE2N;
IRAK1 recruits IKK complex upon TLR7/8 or 9 stimulation	7	14	0.261292	2.00292	0.0380247	1	0.156372	0.303668	UBC; IKBKG; CHUK; TRAF6; IRAK1; UBA52; UBE2N;
p75NTR recruits signalling complexes	7	13	0.261292	2.15687	0.0241201	1	0.111462	0.216455	UBC; TRAF6; IRAK1; MYD88; UBA52; RIPK2; PRKCI;
TICAM1-dependent activation of IRF3/IRF7	10	12	0.373274	3.33637	3.69386e-05	0.0662308	0.000513417	0.000997033	UBC; TLR3; TANK; IRF7; TBK1; UBA52; IRF3; TICAM1; IKBKE; TRAF3;
Receptor-type tyrosine-protein phosphatases	2	20	0.0746547	0.402098	0.975681	1	1	1	NTRK3; PTPRF;
Interleukin-33 signaling	1	3	0.0373274	1.34319	0.57785	1	0.912046	1	IL33;
Interleukin-21 signaling	4	10	0.149309	1.60359	0.223608	1	0.555038	1	JAK1; STAT1; STAT4; JAK3;
Interleukin-9 signaling	3	9	0.111982	1.33729	0.3988	1	0.762311	1	JAK1; STAT1; JAK3;
MAPK1 (ERK2) activation	6	9	0.223964	2.67013	0.00992688	1	0.0572312	0.11114	JAK1; TYK2; IL6R; IL6ST; MAP2K2; MAPK1;
Localization of the PINCH-ILK-PARVIN complex to focal adhesions	3	4	0.111982	3.00473	0.0506436	1	0.194026	0.376789	ITGB1; ILK; PXN;
Regulation of cholesterol biosynthesis by SREBP (SREBF)	13	15	0.485256	3.4696	8.96591e-07	0.00160759	1.93685e-05	3.76128e-05	SEC23A; MBTPS2; MBTPS1; SEC24C; SEC24B; INSIG1; RAN; SEC24D; SAR1B; SCAP; KPNB1; SREBF1; SREBF2;
Insulin receptor recycling	11	25	0.410601	1.76221	0.0293599	1	0.12871	0.249949	ATP6V0A1; ATP6V1H; ATP6V1B2; ATP6V1G1; ATP6AP1; ATP6V0D1; ATP6V0A2; ATP6V1D; ATP6V1A; TCIRG1; ATP6V1E1;
Synthesis of pyrophosphates in the cytosol	2	10	0.0746547	0.803794	0.755686	1	1	1	ITPK1; NUDT3;
Pyrophosphate hydrolysis	1	2	0.0373274	2.01145	0.437238	1	0.773794	1	PPA1;
activated TAK1 mediates p38 MAPK activation	15	23	0.55991	2.61124	5.29277e-05	0.0948994	0.000708204	0.0013753	UBC; IKBKG; NOD2; MAP3K7; NOD1; TAB2; MAPK11; TAB1; TRAF6; MAP2K6; IRAK1; UBA52; RIPK2; MAP2K3; UBE2N;
JNK (c-Jun kinases) phosphorylation and activation mediated by activated human TAK1	15	22	0.55991	2.72988	2.39463e-05	0.0429358	0.000354841	0.000689085	UBC; IKBKG; NOD2; MAP3K7; NOD1; TAB2; TAB1; TRAF6; IRAK1; UBA52; RIPK2; MAP2K7; MAP2K4; UBE2N; MAPK10;
TRAF6 mediated IRF7 activation in TLR7/8 or 9 signaling	8	14	0.298619	2.28864	0.0102155	1	0.0577804	0.112207	UBC; IRF7; TRAF6; IRAK1; MYD88; UBA52; TLR9; UBE2N;
MyD88 dependent cascade initiated on endosome	4	8	0.149309	2.00399	0.113477	1	0.345341	0.670636	TRAF6; IRAK1; MYD88; TLR9;
IRAK2 mediated activation of TAK1 complex	6	10	0.223964	2.40338	0.0196054	1	0.0939906	0.182525	UBC; MAP3K7; TAB2; TAB1; TRAF6; UBA52;
IRAK4 deficiency (TLR5)	1	4	0.0373274	1.00823	0.683338	1	1	1	MYD88;
IRS-mediated signalling	1	6	0.0373274	0.672713	0.821839	1	1	1	PIK3R2;
PI3K/AKT activation	3	9	0.111982	1.33729	0.3988	1	0.762311	1	NTRK1; PIK3R2; RHOA;
Signaling by Leptin	1	11	0.0373274	0.367212	0.957722	1	1	1	SOCS3;
Activated NTRK3 signals through PI3K	2	6	0.0746547	1.33877	0.465649	1	0.80512	1	NTRK3; SRC;
RUNX3 Regulates Immune Response and Cell Migration	1	6	0.0373274	0.672713	0.821839	1	1	1	ITGA4;
DAG and IP3 signaling	6	7	0.223964	3.43194	0.00133205	1	0.0110063	0.0213737	PLCG1; AHCYL1; ITPR1; PRKCE; ITPR2; ITPR3;
cGMP effects	4	18	0.149309	0.891279	0.693873	1	1	1	PDE2A; ITPR1; KCNMA1; PRKG1;
Threonine catabolism	1	5	0.0373274	0.806987	0.762474	1	1	1	SDS;
Voltage gated Potassium channels	3	43	0.111982	0.280143	0.999514	1	1	1	KCNAB2; KCNH1; KCNQ1;
Classical Kir channels	1	4	0.0373274	1.00823	0.683338	1	1	1	KCNJ2;
Phase 4 - resting membrane potential	1	19	0.0373274	0.212678	0.995774	1	1	1	KCNJ2;
Ca2+ activated K+ channels	1	9	0.0373274	0.448724	0.924831	1	1	1	KCNMA1;
PTK6 Regulates Proteins Involved in RNA Processing	2	5	0.0746547	1.60598	0.366794	1	0.722705	1	SFPQ; KHDRBS1;
Mitotic Telophase/Cytokinesis	2	4	0.0746547	2.00648	0.261384	1	0.563974	1	NUDC; PLK1;
Disinhibition of SNARE formation	4	5	0.149309	3.20398	0.0155595	1	0.0771533	0.149828	STXBP3; STX4; PRKCB; PRKCG;
Response to elevated platelet cytosolic Ca2+	2	3	0.0746547	2.67308	0.156014	1	0.43547	0.845663	PRKCB; PRKCG;
RSK activation	1	6	0.0373274	0.672713	0.821839	1	1	1	MAPK1;
RNA Polymerase III Transcription Termination	4	22	0.149309	0.729302	0.837397	1	1	1	POLR2E; NFIX; POLR1C; POLR3E;
RUNX2 regulates genes involved in differentiation of myeloid cells	3	4	0.111982	3.00473	0.0506436	1	0.194026	0.376789	LGALS3; RUNX1; RUNX2;
Defective LFNG causes SCDO3	2	5	0.0746547	1.60598	0.366794	1	0.722705	1	NOTCH2; NOTCH1;
RHO GTPases Activate Rhotekin and Rhophilins	3	9	0.111982	1.33729	0.3988	1	0.762311	1	RHOA; RHOC; RHOB;
Transport to the Golgi and subsequent modification	1	2	0.0373274	2.01145	0.437238	1	0.773794	1	LMAN1;
Defective LMBRD1 causes methylmalonic aciduria and homocystinuria type cblF	1	1	0.0373274	4.00297	0.249814	1	0.555038	1	LMBRD1;
Synthesis of Hepoxilins (HX) and Trioxilins (TrX)	1	1	0.0373274	4.00297	0.249814	1	0.555038	1	ALOX12;
Biosynthesis of DHA-derived SPMs	1	3	0.0373274	1.34319	0.57785	1	0.912046	1	ALOX12;
Biosynthesis of DPAn-6 SPMs	1	2	0.0373274	2.01145	0.437238	1	0.773794	1	ALOX12;
Biosynthesis of DPAn-3-derived maresins	1	2	0.0373274	2.01145	0.437238	1	0.773794	1	ALOX12;
Lysosphingolipid and LPA receptors	2	14	0.0746547	0.574303	0.898914	1	1	1	S1PR1; LPAR1;
Acyl chain remodelling of PC	2	27	0.0746547	0.297889	0.995776	1	1	1	PLA2G6; PLA2G1B;
Acyl chain remodelling of PS	2	22	0.0746547	0.36556	0.985139	1	1	1	PLA2G1B; OSBPL8;
SLBP independent Processing of Histone Pre-mRNAs	1	10	0.0373274	0.403897	0.943625	1	1	1	SNRPB;
SLBP Dependent Processing of Replication-Dependent Histone Pre-mRNAs	1	11	0.0373274	0.367212	0.957722	1	1	1	SNRPB;
Defective MAN1B1 causes MRT15	1	1	0.0373274	4.00297	0.249814	1	0.555038	1	MAN1B1;
Lysosomal oligosaccharide catabolism	2	4	0.0746547	2.00648	0.261384	1	0.563974	1	MANBA; MAN2B1;
N-glycan trimming and elongation in the cis-Golgi	1	2	0.0373274	2.01145	0.437238	1	0.773794	1	MGAT1;
Membrane binding and targetting of GAG proteins	5	14	0.186637	1.43147	0.257815	1	0.563974	1	VPS28; UBC; VPS37B; UBA52; TSG101;
Recognition and association of DNA glycosylase with site containing an affected pyrimidine	2	8	0.0746547	1.00449	0.632542	1	0.961957	1	OGG1; UNG;
Cleavage of the damaged pyrimidine	2	8	0.0746547	1.00449	0.632542	1	0.961957	1	OGG1; UNG;
Acyl chain remodelling of PI	2	17	0.0746547	0.473015	0.949845	1	1	1	MBOAT7; PLA2G1B;
Propionyl-CoA catabolism	2	5	0.0746547	1.60598	0.366794	1	0.722705	1	PCCA; PCCB;
TRP channels	9	28	0.335946	1.28764	0.248877	1	0.555038	1	TRPV4; TRPM7; RIPK3; RIPK1; TRPC6; TRPM4; TRPC7; TRPM2; TRPC4AP;
Switching of origins to a post-replicative state	6	6	0.223964	4.00297	0.00024203	0.43396	0.0025831	0.00501626	MCM2; MCM5; MCM4; MCM6; MCM3; MCM7;
Translesion synthesis by REV1	8	16	0.298619	2.00274	0.0269177	1	0.121458	0.235865	RPA3; RFC1; UBC; REV3L; RFC5; MAD2L2; UBA52; RFC3;
Translesion synthesis by POLK	8	17	0.298619	1.885	0.0399464	1	0.160952	0.312562	RPA3; RFC1; UBC; REV3L; RFC5; MAD2L2; UBA52; RFC3;
Translesion synthesis by POLI	8	17	0.298619	1.885	0.0399464	1	0.160952	0.312562	RPA3; RFC1; UBC; REV3L; RFC5; MAD2L2; UBA52; RFC3;
Loss of MECP2 binding ability to 5hmC-DNA	1	1	0.0373274	4.00297	0.249814	1	0.555038	1	MECP2;
Defective MTRR causes methylmalonic aciduria and homocystinuria type cblE	2	2	0.0746547	4.00297	0.0623893	1	0.222394	0.431879	MTR; MTRR;
Defective MTR causes methylmalonic aciduria and homocystinuria type cblG	2	2	0.0746547	4.00297	0.0623893	1	0.222394	0.431879	MTR; MTRR;
Sema4D mediated inhibition of cell attachment and migration	3	8	0.111982	1.50424	0.320963	1	0.658452	1	PLXNB1; MET; RHOA;
MGMT-mediated DNA damage reversal	1	1	0.0373274	4.00297	0.249814	1	0.555038	1	MGMT;
phospho-PLA2 pathway	1	2	0.0373274	2.01145	0.437238	1	0.773794	1	MAPK1;
Signalling to ERK5	2	2	0.0746547	4.00297	0.0623893	1	0.222394	0.431879	MAPK7; MAP2K5;
Defective MMADHC causes methylmalonic aciduria and homocystinuria type cblD	1	2	0.0373274	2.01145	0.437238	1	0.773794	1	MMADHC;
Defective MOGS causes MOGS-CDG (CDG-2b)	1	1	0.0373274	4.00297	0.249814	1	0.555038	1	MOGS;
Defective SLC16A1 causes symptomatic deficiency in lactate transport (SDLT)	1	1	0.0373274	4.00297	0.249814	1	0.555038	1	SLC16A1;
Defective MPI causes MPI-CDG (CDG-1b)	1	1	0.0373274	4.00297	0.249814	1	0.555038	1	MPI;
Defective MPDU1 causes MPDU1-CDG (CDG-1f)	1	1	0.0373274	4.00297	0.249814	1	0.555038	1	MPDU1;
Cytosolic sensors of pathogen-associated DNA	3	21	0.111982	0.573487	0.925411	1	1	1	POLR2E; POLR1C; POLR3E;
Defective Mismatch Repair Associated With MSH3	1	2	0.0373274	2.01145	0.437238	1	0.773794	1	MSH2;
Defective Mismatch Repair Associated With MSH2	2	3	0.0746547	2.67308	0.156014	1	0.43547	0.845663	MSH6; MSH2;
Defective Mismatch Repair Associated With MSH6	2	2	0.0746547	4.00297	0.0623893	1	0.222394	0.431879	MSH6; MSH2;
Metallothioneins bind metals	1	11	0.0373274	0.367212	0.957722	1	1	1	MT3;
Synthesis of PIPs at the ER membrane	2	5	0.0746547	1.60598	0.366794	1	0.722705	1	MTMR2; PI4KA;
Termination of O-glycan biosynthesis	2	26	0.0746547	0.309342	0.994554	1	1	1	MUC1; ST6GAL1;
MyD88 deficiency (TLR5)	1	2	0.0373274	2.01145	0.437238	1	0.773794	1	MYD88;
SLIT2:ROBO1 increases RHOA activity	4	4	0.149309	4.00297	0.00388807	1	0.0257244	0.0499555	ROBO1; RHOA; MYO9B; SLIT2;
POU5F1 (OCT4), SOX2, NANOG repress genes related to differentiation	2	3	0.0746547	2.67308	0.156014	1	0.43547	0.845663	SOX2; POU5F1;
Activation of RAC1	10	13	0.373274	3.07992	0.000123992	0.222317	0.00142811	0.00277332	ROBO1; SOS2; PAK4; PAK2; NCK1; SLIT2; PAK3; SOS1; NCK2; PAK1;
Regulation of cortical dendrite branching	3	4	0.111982	3.00473	0.0506436	1	0.194026	0.376789	ROBO1; ROBO2; NCK2;
Cytochrome P450 - arranged by substrate type	1	1	0.0373274	4.00297	0.249814	1	0.555038	1	POR;
Regulation of PTEN localization	5	9	0.186637	2.22585	0.0487097	1	0.192796	0.374401	UBC; USP7; NEDD4; UBA52; XIAP;
Vasopressin-like receptors	3	6	0.111982	2.00482	0.169083	1	0.45114	0.876094	OXTR; AVPR1A; AVP;
Defective AVP does not bind AVPR1A,B and causes neurohypophyseal diabetes insipidus (NDI)	2	3	0.0746547	2.67308	0.156014	1	0.43547	0.845663	AVPR1A; AVP;
Defective AVP does not bind AVPR2 and causes neurohypophyseal diabetes insipidus (NDI)	1	2	0.0373274	2.01145	0.437238	1	0.773794	1	AVP;
RAS signaling downstream of NF1 loss-of-function variants	3	4	0.111982	3.00473	0.0506436	1	0.194026	0.376789	NF1; NRAS; KRAS;
Metal sequestration by antimicrobial proteins	4	6	0.149309	2.67087	0.0374564	1	0.155461	0.301899	S100A9; S100A8; LTF; LCN2;
PLC-gamma1 signalling	2	3	0.0746547	2.67308	0.156014	1	0.43547	0.845663	NTRK1; PLCG1;
TRKA activation by NGF	1	2	0.0373274	2.01145	0.437238	1	0.773794	1	NTRK1;
Signalling to STAT3	1	3	0.0373274	1.34319	0.57785	1	0.912046	1	NTRK1;
Cohesin Loading onto Chromatin	7	10	0.261292	2.80328	0.00347454	1	0.0240535	0.0467107	NIPBL; PDS5A; RAD21; STAG2; STAG1; SMC3; SMC1A;
Tachykinin receptors bind tachykinins	1	5	0.0373274	0.806987	0.762474	1	1	1	TAC1;
Late Phase of HIV Life Cycle	1	1	0.0373274	4.00297	0.249814	1	0.555038	1	NMT1;
Pre-NOTCH Processing in the Endoplasmic Reticulum	2	6	0.0746547	1.33877	0.465649	1	0.80512	1	NOTCH2; NOTCH1;
Translesion Synthesis by POLH	7	19	0.261292	1.47611	0.174176	1	0.461297	0.895819	RPA3; RFC1; UBC; RFC5; UBA52; RFC3; NPLOC4;
Defective SLC11A2 causes hypochromic microcytic anemia, with iron overload 1 (AHMIO1)	1	1	0.0373274	4.00297	0.249814	1	0.555038	1	SLC11A2;
Neurophilin interactions with VEGF and VEGFR	2	4	0.0746547	2.00648	0.261384	1	0.563974	1	KDR; NRP2;
NTF3 activates NTRK2 (TRKB) signaling	1	2	0.0373274	2.01145	0.437238	1	0.773794	1	NTRK2;
NTF3 activates NTRK3 signaling	1	2	0.0373274	2.01145	0.437238	1	0.773794	1	NTRK3;
Signaling by NTRK3 (TRKC)	2	4	0.0746547	2.00648	0.261384	1	0.563974	1	NTRK3; PTPRO;
Activated NTRK3 signals through PLCG1	2	3	0.0746547	2.67308	0.156014	1	0.43547	0.845663	NTRK3; PLCG1;
NTF4 activates NTRK2 (TRKB) signaling	1	2	0.0373274	2.01145	0.437238	1	0.773794	1	NTRK2;
Regulation of Apoptosis	1	2	0.0373274	2.01145	0.437238	1	0.773794	1	OPA1;
SRP-dependent cotranslational protein targeting to membrane	83	116	3.09817	2.8643	4.19169e-26	7.51571e-23	1.50314e-23	2.91903e-23	RPL37; RPL3; RPL26; SPCS1; RPL37A; RPL27; RPL29; SSR1; RPL38; RPL39; RPS21; RPS2; RPL12; RPL10A; RPL30; RPS29; RPS3A; RPLP1; RPL27A; SSR2; RPL23; RPL32; SSR3; RPS7; SRP68; RPS16; RPS12; RPS6; RPL8; RPL7A; SEC61A1; RPL21; RPS11; RPS28; RPLP2; RPS13; RPS27; RPS25; RPL17; RPN2; RPL5; RPS20; RPS15A; RPLP0; RPS26; RPS19; RPL18; RPL4; SRP72; RPL10; SRP9; SSR4; FAU; RPS8; RPL31; RPL15; RPL18A; RPS17; RP…
Synthesis of active ubiquitin: roles of E1 and E2 enzymes	12	30	0.447928	1.60199	0.0501551	1	0.194026	0.376789	UBA1; UBE2K; UBE2G2; UBC; USP7; UBE2A; UBE2D1; UBA52; UBE2Z; UBE2L3; USP9X; UBE2E3;
Platelet homeostasis	2	8	0.0746547	1.00449	0.632542	1	0.961957	1	P2RX4; P2RX7;
Regulation of TP53 Expression	1	2	0.0373274	2.01145	0.437238	1	0.773794	1	PRDM1;
Regulation of PAK-2p34 activity by PS-GAP/RHG10	1	2	0.0373274	2.01145	0.437238	1	0.773794	1	PAK2;
Regulation of activated PAK-2p34 by proteasome mediated degradation	38	49	1.41844	3.10453	1.48824e-14	2.66841e-11	6.4877e-13	1.25988e-12	PSMB2; PSMF1; UBC; PSMA1; PAK2; PSMA2; PSME3; PSME1; PSMA3; PSME4; PSMD1; PSMB6; PSMC2; PSMA5; PSMB1; PSMA6; UBA52; PSMA4; PSMB7; PSMB5; PSMC4; PSME2; PSMD4; PSMD8; PSMB8; PSMA7; PSMC6; PSMD6; PSMC1; PSMC5; PSMC3; PSMD9; PSMD3; PSMD10; PSMD14; PSMD13; PSMD2; PSMB4;
Interconversion of polyamines	1	3	0.0373274	1.34319	0.57785	1	0.912046	1	SAT1;
Transport and synthesis of PAPS	2	6	0.0746547	1.33877	0.465649	1	0.80512	1	SLC26A2; PAPSS1;
Prostanoid ligand receptors	1	9	0.0373274	0.448724	0.924831	1	1	1	PTGER4;
RUNX2 regulates bone development	5	6	0.186637	3.33692	0.00461107	1	0.0290093	0.0563347	SMAD4; SMAD6; SMAD1; RUNX2; RBM14;
Defective PGM1 causes PGM1-CDG (CDG1t)	1	1	0.0373274	4.00297	0.249814	1	0.555038	1	PGM1;
RAB geranylgeranylation	19	63	0.70922	1.20769	0.20765	1	0.534938	1	RAB8B; RAB7A; RAB13; RAB23; RAB2A; RAB5A; PTP4A2; RAB27A; RAB11A; RAB5B; RAB14; RAB1B; RAB6A; RAB10; RAB18; RAB35; RAB31; RAB1A; RAB21;
Synthesis of PIPs in the nucleus	2	4	0.0746547	2.00648	0.261384	1	0.563974	1	PIP4K2A; PIP4K2B;
VEGF ligand-receptor interactions	1	5	0.0373274	0.806987	0.762474	1	1	1	VEGFC;
VEGF binds to VEGFR leading to receptor dimerization	2	8	0.0746547	1.00449	0.632542	1	0.961957	1	KDR; VEGFC;
WNT ligand biogenesis and trafficking	13	26	0.485256	2.00226	0.00512484	1	0.0319057	0.0619594	SNX3; WNT7A; WNT7B; WNT11; WNT1; WNT3A; WNT4; VPS26A; WNT10B; WNT3; WNT5A; PORCN; VPS35;
WNT ligand secretion is abrogated by the PORCN inhibitor LGK974	1	1	0.0373274	4.00297	0.249814	1	0.555038	1	PORCN;
Uncoating of the HIV Virion	1	1	0.0373274	4.00297	0.249814	1	0.555038	1	PPIA;
Minus-strand DNA synthesis	1	1	0.0373274	4.00297	0.249814	1	0.555038	1	PPIA;
Plus-strand DNA synthesis	1	1	0.0373274	4.00297	0.249814	1	0.555038	1	PPIA;
Assembly Of The HIV Virion	3	5	0.111982	2.40498	0.10327	1	0.328303	0.637549	UBC; PPIA; UBA52;
5-Phosphoribose 1-diphosphate biosynthesis	1	3	0.0373274	1.34319	0.57785	1	0.912046	1	PRPS1;
Selenocysteine synthesis	70	97	2.61292	2.88886	1.4541e-22	2.6072e-19	2.37018e-20	4.60278e-20	RPL37; RPL3; RPL26; RPL37A; RPL27; RPL29; RPL38; RPL39; RPS21; RPS2; RPL12; RPL10A; RPL30; RPS29; RPS3A; RPLP1; RPL27A; RPL23; RPL32; RPS7; RPS16; RPS12; RPS6; RPL8; RPL7A; SARS; RPL21; RPS11; RPS28; RPLP2; RPS13; RPS27; RPS25; RPL17; RPL5; RPS20; RPS15A; RPLP0; RPS26; RPS19; RPL18; RPL4; RPL10; FAU; RPS8; RPL31; RPL15; RPL18A; RPS17; RPS15; RPS5; RPL34; RPL13A; RPS3; UBA52; RPS9; RPSA; RPL13; RP…
PTK6 Activates STAT3	1	4	0.0373274	1.00823	0.683338	1	1	1	SOCS3;
Synthesis of PS	1	2	0.0373274	2.01145	0.437238	1	0.773794	1	PTDSS1;
Pyrimidine biosynthesis	1	3	0.0373274	1.34319	0.57785	1	0.912046	1	UMPS;
Retinoid metabolism disease events	1	1	0.0373274	4.00297	0.249814	1	0.555038	1	RBP4;
RNA Polymerase III Chain Elongation	3	17	0.111982	0.708345	0.836086	1	1	1	POLR2E; POLR1C; POLR3E;
Organic cation transport	2	10	0.0746547	0.803794	0.755686	1	1	1	RUNX1; SLC22A5;
SUMO is transferred from E1 to E2 (UBE2I, UBC9)	3	7	0.111982	1.71882	0.243156	1	0.555038	1	SUMO2; SUMO3; SAE1;
Cation-coupled Chloride cotransporters	2	7	0.0746547	1.14779	0.554647	1	0.906547	1	SLC12A2; SLC12A6;
Defective SLC12A6 causes agenesis of the corpus callosum, with peripheral neuropathy (ACCPN)	1	1	0.0373274	4.00297	0.249814	1	0.555038	1	SLC12A6;
Na+/Cl- dependent neurotransmitter transporters	1	19	0.0373274	0.212678	0.995774	1	1	1	SLC6A3;
Defective SLC22A5 causes systemic primary carnitine deficiency (CDSP)	1	1	0.0373274	4.00297	0.249814	1	0.555038	1	SLC22A5;
Multifunctional anion exchangers	1	9	0.0373274	0.448724	0.924831	1	1	1	SLC26A2;
Defective SLC26A2 causes chondrodysplasias	1	1	0.0373274	4.00297	0.249814	1	0.555038	1	SLC26A2;
Transport of nucleosides and free purine and pyrimidine bases across the plasma membrane	2	7	0.0746547	1.14779	0.554647	1	0.906547	1	SLC29A3; SLC29A1;
Defective SLC29A3 causes histiocytosis-lymphadenopathy plus syndrome (HLAS)	1	1	0.0373274	4.00297	0.249814	1	0.555038	1	SLC29A3;
Defective SLC35A2 causes congenital disorder of glycosylation 2M (CDG2M)	1	1	0.0373274	4.00297	0.249814	1	0.555038	1	SLC35A2;
Formation of the active cofactor, UDP-glucuronate	1	3	0.0373274	1.34319	0.57785	1	0.912046	1	UGP2;
Zinc influx into cells by the SLC39 gene family	1	10	0.0373274	0.403897	0.943625	1	1	1	SLC39A1;
SUMO is conjugated to E1 (UBA2:SAE1)	3	5	0.111982	2.40498	0.10327	1	0.328303	0.637549	SUMO2; SUMO3; SAE1;
Defective AHCY causes Hypermethioninemia with S-adenosylhomocysteine hydrolase deficiency (HMAHCHD)	1	1	0.0373274	4.00297	0.249814	1	0.555038	1	AHCY;
Toll Like Receptor 3 (TLR3) Cascade	2	3	0.0746547	2.67308	0.156014	1	0.43547	0.845663	TLR3; TICAM1;
Dopamine clearance from the synaptic cleft	1	1	0.0373274	4.00297	0.249814	1	0.555038	1	SLC6A3;
Defective SLC6A3 causes Parkinsonism-dystonia infantile (PKDYS)	1	1	0.0373274	4.00297	0.249814	1	0.555038	1	SLC6A3;
Serotonin clearance from the synaptic cleft	1	1	0.0373274	4.00297	0.249814	1	0.555038	1	SLC6A4;
SUMO is proteolytically processed	4	6	0.149309	2.67087	0.0374564	1	0.155461	0.301899	SUMO2; SENP5; SUMO3; SENP2;
Serine biosynthesis	4	9	0.149309	1.78157	0.16529	1	0.44866	0.871277	SERINC3; SERINC1; PHGDH; PSAT1;
Sodium/Proton exchangers	1	9	0.0373274	0.448724	0.924831	1	1	1	SLC9A1;
Defective SLC3A1 causes cystinuria (CSNU)	1	1	0.0373274	4.00297	0.249814	1	0.555038	1	SLC3A1;
SMAD2/3 Phosphorylation Motif Mutants in Cancer	4	6	0.149309	2.67087	0.0374564	1	0.155461	0.301899	TGFBR1; TGFBR2; SMAD3; SMAD2;
SMAD4 MH2 Domain Mutants in Cancer	3	3	0.111982	4.00297	0.015577	1	0.0771533	0.149828	SMAD4; SMAD3; SMAD2;
SMAD2/3 MH2 Domain Mutants in Cancer	5	7	0.186637	2.8609	0.0128086	1	0.06876	0.133529	TGFBR1; SMAD4; TGFBR2; SMAD3; SMAD2;
Toxicity of botulinum toxin type A (BoNT/A)	1	4	0.0373274	1.00823	0.683338	1	1	1	SNAP25;
Toxicity of botulinum toxin type C (BoNT/C)	1	3	0.0373274	1.34319	0.57785	1	0.912046	1	SNAP25;
Toxicity of botulinum toxin type E (BoNT/E)	1	3	0.0373274	1.34319	0.57785	1	0.912046	1	SNAP25;
STAT6-mediated induction of chemokines	3	3	0.111982	4.00297	0.015577	1	0.0771533	0.149828	TBK1; TMEM173; STAT6;
Toxicity of botulinum toxin type D (BoNT/D)	1	5	0.0373274	0.806987	0.762474	1	1	1	VAMP2;
Toxicity of botulinum toxin type F (BoNT/F)	1	5	0.0373274	0.806987	0.762474	1	1	1	VAMP2;
Toxicity of botulinum toxin type B (BoNT/B)	2	3	0.0746547	2.67308	0.156014	1	0.43547	0.845663	SYT1; VAMP2;
Toxicity of botulinum toxin type G (BoNT/G)	2	3	0.0746547	2.67308	0.156014	1	0.43547	0.845663	SYT1; VAMP2;
Insulin effects increased synthesis of Xylulose-5-Phosphate	2	2	0.0746547	4.00297	0.0623893	1	0.222394	0.431879	TALDO1; TKT;
TALDO1 deficiency: failed conversion of SH7P, GA3P to Fru(6)P, E4P	1	1	0.0373274	4.00297	0.249814	1	0.555038	1	TALDO1;
TALDO1 deficiency: failed conversion of Fru(6)P, E4P to SH7P, GA3P	1	1	0.0373274	4.00297	0.249814	1	0.555038	1	TALDO1;
Formation of tubulin folding intermediates by CCT/TriC	12	26	0.447928	1.84836	0.0152681	1	0.0771533	0.149828	CCT2; CCT7; CCT8; CCT6A; CCT3; CCT4; TUBA1B; TUBB3; TUBB1; TCP1; TUBA4A; TUBA1A;
TICAM1 deficiency - HSE	2	2	0.0746547	4.00297	0.0623893	1	0.222394	0.431879	TLR3; TICAM1;
TRAF3 deficiency - HSE	3	3	0.111982	4.00297	0.015577	1	0.0771533	0.149828	TLR3; TICAM1; TRAF3;
TET1,2,3 and TDG demethylate DNA	1	4	0.0373274	1.00823	0.683338	1	1	1	TET2;
TGFBR2 MSI Frameshift Mutants in Cancer	1	2	0.0373274	2.01145	0.437238	1	0.773794	1	TGFBR2;
Defective TBXAS1 causes Ghosal hematodiaphyseal dysplasia (GHDD)	1	1	0.0373274	4.00297	0.249814	1	0.555038	1	TBXAS1;
TLR3 deficiency - HSE	1	1	0.0373274	4.00297	0.249814	1	0.555038	1	TLR3;
UNC93B1 deficiency - HSE	1	2	0.0373274	2.01145	0.437238	1	0.773794	1	TLR3;
XAV939 inhibits tankyrase, stabilizing AXIN	2	2	0.0746547	4.00297	0.0623893	1	0.222394	0.431879	TNKS2; TNKS;
Regulation by TREX1	1	1	0.0373274	4.00297	0.249814	1	0.555038	1	TREX1;
Mtb iron assimilation by chelation	1	1	0.0373274	4.00297	0.249814	1	0.555038	1	LTF;
Ion channel transport	11	24	0.410601	1.8356	0.0210996	1	0.0998197	0.193845	ATP6V0A1; ATP6V1H; ATP6V1B2; ATP6V1G1; ATP6AP1; ATP6V0D1; ATP6V0A2; ATP6V1D; ATP6V1A; TCIRG1; ATP6V1E1;
Toxicity of tetanus toxin (TeNT)	1	1	0.0373274	4.00297	0.249814	1	0.555038	1	VAMP2;
Defective SLC7A7 causes lysinuric protein intolerance (LPI)	1	1	0.0373274	4.00297	0.249814	1	0.555038	1	SLC7A7;
